# Supplementary material for: Bioactive 3-Decalinoyltetramic Acids Derivatives From a Marine-Derived Strain of the Fungus Fusarium equiseti D39
Source: Front Microbiol. 2019 Jun 7;10:1285. doi: 10.3389/fmicb.2019.01285 (PMC6568041; doi:10.3389/fmicb.2019.01285)
Supplement: Supplementary file 1 [file Data_Sheet_1.ZIP]

Archive with 4 entries (3 files):
- Supporting_Information/
- Supporting_Information/compound 1.cif
- Supporting_Information/compound 3.cif
- Supporting_Information/Supporting_Information .doc
