# Supplementary material for: Bioactive 3-Decalinoyltetramic Acids Derivatives From a Marine-Derived Strain of the Fungus Fusarium equiseti D39
Source: Front Microbiol. 2019 Jun 7;10:1285. doi: 10.3389/fmicb.2019.01285 (PMC6568041; doi:10.3389/fmicb.2019.01285)
Supplement: Supplementary file 1 [file Data_Sheet_1.ZIP › Supporting_Information/compound 1.cif]

 
data_exp_9634
 
_audit_creation_method            'SHELXL-2018/3'
_shelx_SHELXL_version_number      '2018/3'
_chemical_name_systematic         ?
_chemical_name_common             ?
_chemical_melting_point           ?
_chemical_formula_moiety          ?
_chemical_formula_sum
 'C21 H27 N O5' 
_chemical_formula_weight          373.43

loop_
 _atom_type_symbol
 _atom_type_description
 _atom_type_scat_dispersion_real
 _atom_type_scat_dispersion_imag
 _atom_type_scat_source
 'C'  'C'   0.0181   0.0091
 'International Tables Vol C Tables 4.2.6.8 and 6.1.1.4'
 'H'  'H'   0.0000   0.0000
 'International Tables Vol C Tables 4.2.6.8 and 6.1.1.4'
 'N'  'N'   0.0311   0.0180
 'International Tables Vol C Tables 4.2.6.8 and 6.1.1.4'
 'O'  'O'   0.0492   0.0322
 'International Tables Vol C Tables 4.2.6.8 and 6.1.1.4'
 
_space_group_crystal_system       monoclinic
_space_group_IT_number            5
_space_group_name_H-M_alt         'C 2'
_space_group_name_Hall            'C 2y'
 
_shelx_space_group_comment
;
The symmetry employed for this shelxl refinement is uniquely defined
by the following loop, which should always be used as a source of
symmetry information in preference to the above space-group names.
They are only intended as comments.
;
 
loop_
 _space_group_symop_operation_xyz
 'x, y, z'
 '-x, y, -z'
 'x+1/2, y+1/2, z'
 '-x+1/2, y+1/2, -z'
 
_cell_length_a                    12.5780(12)
_cell_length_b                    7.4892(8)
_cell_length_c                    22.119(2)
_cell_angle_alpha                 90
_cell_angle_beta                  95.281(10)
_cell_angle_gamma                 90
_cell_volume                      2074.7(4)
_cell_formula_units_Z             4
_cell_measurement_temperature     293(2)
_cell_measurement_reflns_used   762
_cell_measurement_theta_min     6.9040
_cell_measurement_theta_max     45.7850
 
_exptl_crystal_description        block
_exptl_crystal_colour             white
_exptl_crystal_density_meas       ?
_exptl_crystal_density_method     ?
_exptl_crystal_density_diffrn     1.196          
_exptl_crystal_F_000              800
_exptl_transmission_factor_min    ?
_exptl_transmission_factor_max    ?
_exptl_crystal_size_max           0.080
_exptl_crystal_size_mid           0.070
_exptl_crystal_size_min           0.070
_exptl_absorpt_coefficient_mu     0.694
_shelx_estimated_absorpt_T_min    0.947
_shelx_estimated_absorpt_T_max    0.953
_exptl_absorpt_correction_T_min                   0.73189
_exptl_absorpt_correction_T_max                   1.00000
_exptl_absorpt_correction_type            multi-scan
_exptl_absorpt_process_details    sadabs
_exptl_absorpt_special_details    ?
_diffrn_ambient_temperature       293(2)
_diffrn_radiation_wavelength      1.54184
_diffrn_radiation_type            CuK\a
_diffrn_source                    'fine-focus sealed X-ray tube'
_diffrn_measurement_device_type   'Xcalibur, Eos, Gemini'
_diffrn_measurement_method        ?
_diffrn_detector_area_resol_mean  ?
_diffrn_reflns_number             6383
_diffrn_reflns_av_unetI/netI      0.0813
_diffrn_reflns_av_R_equivalents   0.0556
_diffrn_reflns_limit_h_min        -14
_diffrn_reflns_limit_h_max        14
_diffrn_reflns_limit_k_min        -8
_diffrn_reflns_limit_k_max        8
_diffrn_reflns_limit_l_min        -26
_diffrn_reflns_limit_l_max        26
_diffrn_reflns_theta_min          4.014
_diffrn_reflns_theta_max          67.237
_diffrn_reflns_theta_full         67.237
_diffrn_measured_fraction_theta_max   0.999
_diffrn_measured_fraction_theta_full  0.999
_diffrn_reflns_Laue_measured_fraction_max    0.999
_diffrn_reflns_Laue_measured_fraction_full   0.999
_diffrn_reflns_point_group_measured_fraction_max   0.780
_diffrn_reflns_point_group_measured_fraction_full  0.780
_reflns_number_total              2896
_reflns_number_gt                 1641
_reflns_threshold_expression      'I > 2\s(I)'
_reflns_Friedel_coverage          0.439
_reflns_Friedel_fraction_max      0.520
_reflns_Friedel_fraction_full     0.520
 
_reflns_special_details
;
 Reflections were merged by SHELXL according to the crystal
 class for the calculation of statistics and refinement.
 
 _reflns_Friedel_fraction is defined as the number of unique
 Friedel pairs measured divided by the number that would be
 possible theoretically, ignoring centric projections and
 systematic absences.
;
 
_computing_data_collection     'CrysAlisPro 1.171.39.35c (Rigaku OD, 2017)'
_computing_cell_refinement     'CrysAlisPro 1.171.39.35c (Rigaku OD, 2017)'
_computing_data_reduction      'CrysAlisPro 1.171.39.35c (Rigaku OD, 2017)'
_computing_structure_solution   'SHELXL-2018/3 (Sheldrick, 2018)'
_computing_structure_refinement 'SHELXL-2018/3 (Sheldrick, 2018)'
_computing_molecular_graphics     ?
_computing_publication_material   ?
_refine_special_details           ?
_refine_ls_structure_factor_coef  Fsqd
_refine_ls_matrix_type            full
_refine_ls_weighting_scheme       calc
_refine_ls_weighting_details
'w=1/[\s^2^(Fo^2^)+(0.0625P)^2^] where P=(Fo^2^+2Fc^2^)/3'
_atom_sites_solution_primary      ?
_atom_sites_solution_secondary    ?
_atom_sites_solution_hydrogens    geom
_refine_ls_hydrogen_treatment     constr
_refine_ls_extinction_method      'SHELXL-2018/3 (Sheldrick 2018)'
_refine_ls_extinction_coef        0.0035(4)
_refine_ls_extinction_expression
 'Fc^*^=kFc[1+0.001xFc^2^\l^3^/sin(2\q)]^-1/4^'
_refine_ls_abs_structure_details
;
 Flack x determined using 330 quotients [(I+)-(I-)]/[(I+)+(I-)]
 (Parsons, Flack and Wagner, Acta Cryst. B69 (2013) 249-259).
;
_refine_ls_abs_structure_Flack    0.0(3)
_chemical_absolute_configuration  rm
_refine_ls_number_reflns          2896
_refine_ls_number_parameters      250
_refine_ls_number_restraints      925
_refine_ls_R_factor_all           0.1065
_refine_ls_R_factor_gt            0.0607
_refine_ls_wR_factor_ref          0.1699
_refine_ls_wR_factor_gt           0.1313
_refine_ls_goodness_of_fit_ref    0.978
_refine_ls_restrained_S_all       0.919
_refine_ls_shift/su_max           0.001
_refine_ls_shift/su_mean          0.000
 
loop_
 _atom_site_label
 _atom_site_type_symbol
 _atom_site_fract_x
 _atom_site_fract_y
 _atom_site_fract_z
 _atom_site_U_iso_or_equiv
 _atom_site_adp_type
 _atom_site_occupancy
 _atom_site_site_symmetry_order  
 _atom_site_calc_flag
 _atom_site_refinement_flags_posn
 _atom_site_refinement_flags_adp
 _atom_site_refinement_flags_occupancy
 _atom_site_disorder_assembly
 _atom_site_disorder_group
N1 N 0.2676(4) 0.9054(8) 0.0875(2) 0.0685(14) Uani 1 1 d . U . . .
O1 O 0.4564(5) 1.1075(7) 0.2018(2) 0.0980(17) Uani 1 1 d . U . . .
O2 O 0.5403(3) 0.8781(7) 0.10318(18) 0.0725(12) Uani 1 1 d . U . . .
H2 H 0.554923 0.884803 0.067887 0.109 Uiso 1 1 calc R U . . .
O3 O 0.2118(4) 0.8897(8) 0.1837(2) 0.0950(16) Uani 1 1 d . U . . .
O4 O 0.3657(4) 0.9101(8) 0.00615(19) 0.0839(15) Uani 1 1 d . U . . .
O5 O 0.4451(3) 0.6140(6) 0.09206(18) 0.0687(12) Uani 1 1 d . U . . .
C1 C 0.3949(5) 0.8165(8) 0.1660(3) 0.0579(14) Uani 1 1 d . U . . .
C2 C 0.2806(5) 0.8745(10) 0.1497(3) 0.0690(16) Uani 1 1 d . U . . .
C3 C 0.3577(5) 0.8774(10) 0.0588(3) 0.0646(15) Uani 1 1 d . U . . .
C4 C 0.4412(5) 0.7988(9) 0.1048(3) 0.0623(15) Uani 1 1 d . U . . .
C5 C 0.4176(5) 0.5038(9) 0.1429(3) 0.0611(15) Uani 1 1 d . U . . .
H5 H 0.474364 0.416489 0.153360 0.073 Uiso 1 1 calc R U . . .
C6 C 0.4101(5) 0.6336(9) 0.1956(3) 0.0655(16) Uani 1 1 d . U . . .
H6 H 0.349575 0.603692 0.218654 0.079 Uiso 1 1 calc R U . . .
C7 C 0.5149(5) 0.6550(9) 0.2389(3) 0.0670(16) Uani 1 1 d . U . . .
H7 H 0.576070 0.644126 0.214716 0.080 Uiso 1 1 calc R U . . .
C8 C 0.5246(6) 0.5153(11) 0.2873(3) 0.0815(19) Uani 1 1 d . U . . .
H8 H 0.542698 0.399657 0.276895 0.098 Uiso 1 1 calc R U . . .
C9 C 0.5086(7) 0.5494(11) 0.3444(4) 0.096(2) Uani 1 1 d . U . . .
H9 H 0.514852 0.455893 0.372201 0.115 Uiso 1 1 calc R U . . .
C10 C 0.4808(8) 0.7317(12) 0.3668(4) 0.094(2) Uani 1 1 d . U . . .
H10 H 0.545709 0.785350 0.386988 0.113 Uiso 1 1 calc R U . . .
C11 C 0.3970(9) 0.7208(14) 0.4128(4) 0.116(3) Uani 1 1 d . U . . .
H11A H 0.331948 0.669167 0.393328 0.139 Uiso 1 1 calc R U . . .
H11B H 0.423016 0.642739 0.445948 0.139 Uiso 1 1 calc R U . . .
C12 C 0.3722(9) 0.9036(18) 0.4383(4) 0.132(3) Uani 1 1 d . U . . .
H12 H 0.437627 0.952146 0.459597 0.159 Uiso 1 1 calc R U . . .
C13 C 0.3347(8) 1.0300(15) 0.3865(4) 0.126(3) Uani 1 1 d . U . . .
H13A H 0.323488 1.148277 0.402663 0.151 Uiso 1 1 calc R U . . .
H13B H 0.267227 0.988158 0.366722 0.151 Uiso 1 1 calc R U . . .
C14 C 0.4182(7) 1.0395(12) 0.3399(4) 0.104(2) Uani 1 1 d . U . . .
H14A H 0.392855 1.118239 0.306895 0.125 Uiso 1 1 calc R U . . .
H14B H 0.484340 1.088340 0.359164 0.125 Uiso 1 1 calc R U . . .
C15 C 0.4391(6) 0.8536(10) 0.3147(3) 0.0777(18) Uani 1 1 d . U . . .
H15 H 0.369598 0.805686 0.298745 0.093 Uiso 1 1 calc R U . . .
C16 C 0.5109(5) 0.8475(9) 0.2627(3) 0.0693(16) Uani 1 1 d . U . . .
C17 C 0.4571(6) 0.9474(10) 0.2098(3) 0.0721(17) Uani 1 1 d . U . . .
C18 C 0.1643(6) 0.9603(12) 0.0564(3) 0.105(3) Uani 1 1 d . U . . .
H18A H 0.176351 1.034312 0.022215 0.157 Uiso 1 1 calc R U . . .
H18B H 0.124659 1.026145 0.084000 0.157 Uiso 1 1 calc R U . . .
H18C H 0.124595 0.856306 0.042567 0.157 Uiso 1 1 calc R U . . .
C19 C 0.3133(5) 0.4075(11) 0.1242(3) 0.091(2) Uani 1 1 d . U . . .
H19A H 0.255875 0.492396 0.120400 0.136 Uiso 1 1 calc R U . . .
H19B H 0.300062 0.320413 0.154435 0.136 Uiso 1 1 calc R U . . .
H19C H 0.318146 0.349042 0.085923 0.136 Uiso 1 1 calc R U . . .
C20 C 0.2864(11) 0.887(2) 0.4841(5) 0.204(6) Uani 1 1 d . U . . .
H20A H 0.217540 0.869614 0.462306 0.306 Uiso 1 1 calc R U . . .
H20B H 0.285554 0.994290 0.507795 0.306 Uiso 1 1 calc R U . . .
H20C H 0.302951 0.787059 0.510399 0.306 Uiso 1 1 calc R U . . .
C21 C 0.6241(6) 0.9210(12) 0.2801(4) 0.099(2) Uani 1 1 d . U . . .
H21A H 0.664888 0.914952 0.245576 0.148 Uiso 1 1 calc R U . . .
H21B H 0.658455 0.850903 0.312617 0.148 Uiso 1 1 calc R U . . .
H21C H 0.619399 1.042903 0.293024 0.148 Uiso 1 1 calc R U . . .
 
loop_
 _atom_site_aniso_label
 _atom_site_aniso_U_11
 _atom_site_aniso_U_22
 _atom_site_aniso_U_33
 _atom_site_aniso_U_23
 _atom_site_aniso_U_13
 _atom_site_aniso_U_12
N1 0.058(3) 0.085(3) 0.065(3) 0.008(3) 0.016(2) 0.025(3)
O1 0.146(5) 0.063(3) 0.086(3) 0.004(3) 0.012(3) -0.003(3)
O2 0.057(2) 0.092(3) 0.071(3) 0.001(3) 0.016(2) -0.006(3)
O3 0.081(3) 0.124(4) 0.086(3) 0.016(3) 0.039(3) 0.035(3)
O4 0.078(3) 0.116(4) 0.060(3) 0.009(3) 0.017(2) 0.018(3)
O5 0.074(3) 0.065(3) 0.070(3) -0.001(2) 0.022(2) 0.010(2)
C1 0.060(3) 0.056(3) 0.059(3) 0.004(3) 0.011(3) 0.009(3)
C2 0.064(3) 0.074(4) 0.072(4) 0.013(3) 0.023(3) 0.018(3)
C3 0.054(3) 0.074(4) 0.067(3) -0.001(3) 0.014(3) 0.007(3)
C4 0.059(4) 0.061(3) 0.069(4) 0.000(3) 0.016(3) 0.008(3)
C5 0.056(3) 0.061(3) 0.066(3) 0.002(3) 0.004(3) 0.008(3)
C6 0.062(3) 0.070(4) 0.066(3) 0.007(3) 0.016(3) 0.007(3)
C7 0.061(3) 0.078(4) 0.062(3) 0.006(3) 0.006(3) 0.005(3)
C8 0.087(4) 0.078(4) 0.079(4) 0.012(4) 0.003(4) 0.017(4)
C9 0.110(5) 0.094(5) 0.081(5) 0.019(4) -0.001(4) 0.019(4)
C10 0.108(5) 0.107(5) 0.068(4) 0.007(4) 0.011(4) 0.007(4)
C11 0.142(7) 0.132(6) 0.077(5) 0.020(5) 0.021(5) 0.019(6)
C12 0.160(7) 0.159(8) 0.082(5) 0.009(6) 0.034(5) 0.024(7)
C13 0.150(7) 0.151(7) 0.082(5) 0.001(5) 0.033(5) 0.037(6)
C14 0.129(6) 0.109(5) 0.077(5) -0.008(4) 0.020(4) 0.014(5)
C15 0.085(4) 0.088(4) 0.060(3) 0.005(3) 0.008(3) 0.008(4)
C16 0.075(4) 0.065(4) 0.067(4) 0.003(3) 0.005(3) 0.003(3)
C17 0.080(4) 0.072(4) 0.066(4) 0.002(3) 0.020(3) 0.008(3)
C18 0.073(5) 0.146(8) 0.096(5) 0.023(5) 0.013(4) 0.048(5)
C19 0.083(5) 0.098(6) 0.090(5) 0.001(5) 0.003(4) -0.013(5)
C20 0.251(13) 0.245(15) 0.134(9) 0.017(11) 0.108(9) 0.052(13)
C21 0.091(5) 0.102(6) 0.102(5) -0.007(5) 0.005(4) -0.008(5)
 
_geom_special_details
;
 All esds (except the esd in the dihedral angle between two l.s. planes)
 are estimated using the full covariance matrix.  The cell esds are taken
 into account individually in the estimation of esds in distances, angles
 and torsion angles; correlations between esds in cell parameters are only
 used when they are defined by crystal symmetry.  An approximate (isotropic)
 treatment of cell esds is used for estimating esds involving l.s. planes.
;
 
loop_
 _geom_bond_atom_site_label_1
 _geom_bond_atom_site_label_2
 _geom_bond_distance
 _geom_bond_site_symmetry_2
 _geom_bond_publ_flag
N1 C3 1.366(7) . ?
N1 C2 1.390(7) . ?
N1 C18 1.472(8) . ?
O1 C17 1.212(8) . ?
O2 C4 1.384(7) . ?
O3 C2 1.202(6) . ?
O4 C3 1.203(7) . ?
O5 C4 1.414(7) . ?
O5 C5 1.462(7) . ?
C1 C2 1.513(8) . ?
C1 C6 1.523(9) . ?
C1 C4 1.526(8) . ?
C1 C17 1.541(9) . ?
C3 C4 1.514(9) . ?
C5 C19 1.521(9) . ?
C5 C6 1.528(8) . ?
C6 C7 1.564(8) . ?
C7 C8 1.494(9) . ?
C7 C16 1.537(9) . ?
C8 C9 1.322(10) . ?
C9 C10 1.504(11) . ?
C10 C15 1.524(10) . ?
C10 C11 1.534(11) . ?
C11 C12 1.524(15) . ?
C12 C13 1.526(12) . ?
C12 C20 1.552(11) . ?
C13 C14 1.540(11) . ?
C14 C15 1.531(10) . ?
C15 C16 1.527(8) . ?
C16 C17 1.497(9) . ?
C16 C21 1.542(9) . ?
 
loop_
 _geom_angle_atom_site_label_1
 _geom_angle_atom_site_label_2
 _geom_angle_atom_site_label_3
 _geom_angle
 _geom_angle_site_symmetry_1
 _geom_angle_site_symmetry_3
 _geom_angle_publ_flag
C3 N1 C2 114.1(5) . . ?
C3 N1 C18 124.0(5) . . ?
C2 N1 C18 121.9(5) . . ?
C4 O5 C5 112.6(5) . . ?
C2 C1 C6 116.0(5) . . ?
C2 C1 C4 104.3(5) . . ?
C6 C1 C4 105.1(5) . . ?
C2 C1 C17 112.5(5) . . ?
C6 C1 C17 105.3(5) . . ?
C4 C1 C17 113.6(5) . . ?
O3 C2 N1 125.2(6) . . ?
O3 C2 C1 127.1(6) . . ?
N1 C2 C1 107.8(5) . . ?
O4 C3 N1 124.5(6) . . ?
O4 C3 C4 128.0(6) . . ?
N1 C3 C4 107.5(5) . . ?
O2 C4 O5 111.5(5) . . ?
O2 C4 C3 112.7(5) . . ?
O5 C4 C3 106.4(6) . . ?
O2 C4 C1 113.8(5) . . ?
O5 C4 C1 106.6(5) . . ?
C3 C4 C1 105.4(5) . . ?
O5 C5 C19 108.5(5) . . ?
O5 C5 C6 105.3(5) . . ?
C19 C5 C6 113.4(6) . . ?
C5 C6 C1 104.9(5) . . ?
C5 C6 C7 115.1(5) . . ?
C1 C6 C7 103.7(5) . . ?
C8 C7 C16 114.5(6) . . ?
C8 C7 C6 112.1(6) . . ?
C16 C7 C6 104.7(5) . . ?
C9 C8 C7 122.7(7) . . ?
C8 C9 C10 123.4(8) . . ?
C9 C10 C15 111.7(7) . . ?
C9 C10 C11 111.4(7) . . ?
C15 C10 C11 108.9(7) . . ?
C12 C11 C10 112.0(8) . . ?
C11 C12 C13 109.9(8) . . ?
C11 C12 C20 110.4(11) . . ?
C13 C12 C20 110.7(9) . . ?
C12 C13 C14 110.3(8) . . ?
C15 C14 C13 110.6(7) . . ?
C10 C15 C16 111.4(6) . . ?
C10 C15 C14 109.2(6) . . ?
C16 C15 C14 115.7(6) . . ?
C17 C16 C15 108.5(5) . . ?
C17 C16 C7 103.1(5) . . ?
C15 C16 C7 109.1(5) . . ?
C17 C16 C21 110.9(6) . . ?
C15 C16 C21 113.4(6) . . ?
C7 C16 C21 111.2(6) . . ?
O1 C17 C16 127.3(7) . . ?
O1 C17 C1 122.7(7) . . ?
C16 C17 C1 109.9(6) . . ?
 
_refine_diff_density_max    0.145
_refine_diff_density_min   -0.160
_refine_diff_density_rms    0.037

_shelx_res_file
;
TITL CF solution in C2
    exp_9634.res
    created by SHELXL-2018/3 at 19:00:12 on 02-Jan-2019
CELL 1.54184 12.578013 7.48925 22.118705 90 95.2806 90
ZERR 4 0.001195 0.000795 0.002238 0 0.0099 0
LATT -7
SYMM -X,+Y,-Z
SFAC C  H  N  O
UNIT 84 108 4 20
OMIT  -3.00 134.50
L.S. 10
ACTA
BOND
FMAP 2
PLAN 5
size 0.07 0.07 0.08
SIMU 0.02 0.04 3.8
WGHT    0.062500
EXTI    0.003460
FVAR       6.04347
N1    3    0.267577    0.905445    0.087511    11.00000    0.05781    0.08469 =
         0.06498    0.00797    0.01561    0.02472
O1    4    0.456351    1.107471    0.201768    11.00000    0.14581    0.06296 =
         0.08554    0.00380    0.01202   -0.00282
O2    4    0.540264    0.878052    0.103179    11.00000    0.05658    0.09221 =
         0.07059    0.00069    0.01633   -0.00603
AFIX 147
H2    2    0.554923    0.884803    0.067887    11.00000   -1.50000
AFIX   0
O3    4    0.211757    0.889745    0.183651    11.00000    0.08079    0.12360 =
         0.08637    0.01578    0.03900    0.03542
O4    4    0.365692    0.910128    0.006148    11.00000    0.07768    0.11619 =
         0.05999    0.00916    0.01734    0.01771
O5    4    0.445122    0.613952    0.092058    11.00000    0.07408    0.06490 =
         0.06989   -0.00150    0.02178    0.01033
C1    1    0.394932    0.816496    0.165956    11.00000    0.06001    0.05569 =
         0.05915    0.00431    0.01104    0.00861
C2    1    0.280606    0.874510    0.149735    11.00000    0.06422    0.07361 =
         0.07220    0.01251    0.02274    0.01815
C3    1    0.357703    0.877438    0.058767    11.00000    0.05398    0.07430 =
         0.06686   -0.00071    0.01354    0.00708
C4    1    0.441193    0.798756    0.104819    11.00000    0.05857    0.06132 =
         0.06897   -0.00014    0.01640    0.00785
C5    1    0.417610    0.503816    0.142906    11.00000    0.05603    0.06066 =
         0.06637    0.00201    0.00426    0.00755
AFIX  13
H5    2    0.474364    0.416489    0.153360    11.00000   -1.20000
AFIX   0
C6    1    0.410109    0.633589    0.195637    11.00000    0.06225    0.07029 =
         0.06596    0.00735    0.01595    0.00675
AFIX  13
H6    2    0.349575    0.603692    0.218654    11.00000   -1.20000
AFIX   0
C7    1    0.514917    0.654972    0.238911    11.00000    0.06098    0.07824 =
         0.06182    0.00594    0.00589    0.00544
AFIX  13
H7    2    0.576070    0.644126    0.214716    11.00000   -1.20000
AFIX   0
C8    1    0.524637    0.515309    0.287344    11.00000    0.08707    0.07765 =
         0.07902    0.01170    0.00297    0.01672
AFIX  43
H8    2    0.542698    0.399657    0.276895    11.00000   -1.20000
AFIX   0
C9    1    0.508616    0.549400    0.344435    11.00000    0.10977    0.09390 =
         0.08116    0.01928   -0.00068    0.01866
AFIX  43
H9    2    0.514852    0.455893    0.372201    11.00000   -1.20000
AFIX   0
C10   1    0.480820    0.731662    0.366784    11.00000    0.10813    0.10657 =
         0.06810    0.00700    0.01069    0.00669
AFIX  13
H10   2    0.545709    0.785350    0.386988    11.00000   -1.20000
AFIX   0
C11   1    0.397037    0.720797    0.412835    11.00000    0.14153    0.13156 =
         0.07744    0.01951    0.02125    0.01934
AFIX  23
H11A  2    0.331948    0.669167    0.393328    11.00000   -1.20000
H11B  2    0.423016    0.642739    0.445948    11.00000   -1.20000
AFIX   0
C12   1    0.372197    0.903635    0.438269    11.00000    0.16015    0.15947 =
         0.08151    0.00905    0.03404    0.02450
AFIX  13
H12   2    0.437627    0.952146    0.459597    11.00000   -1.20000
AFIX   0
C13   1    0.334654    1.030023    0.386514    11.00000    0.14983    0.15054 =
         0.08191    0.00113    0.03341    0.03738
AFIX  23
H13A  2    0.323488    1.148277    0.402663    11.00000   -1.20000
H13B  2    0.267227    0.988158    0.366722    11.00000   -1.20000
AFIX   0
C14   1    0.418247    1.039477    0.339930    11.00000    0.12872    0.10935 =
         0.07692   -0.00807    0.01951    0.01406
AFIX  23
H14A  2    0.392855    1.118239    0.306895    11.00000   -1.20000
H14B  2    0.484340    1.088340    0.359164    11.00000   -1.20000
AFIX   0
C15   1    0.439080    0.853553    0.314727    11.00000    0.08482    0.08807 =
         0.06045    0.00458    0.00825    0.00776
AFIX  13
H15   2    0.369598    0.805686    0.298745    11.00000   -1.20000
AFIX   0
C16   1    0.510912    0.847450    0.262724    11.00000    0.07509    0.06534 =
         0.06713    0.00297    0.00507    0.00256
C17   1    0.457122    0.947354    0.209806    11.00000    0.08035    0.07204 =
         0.06628    0.00222    0.01996    0.00823
C18   1    0.164321    0.960321    0.056367    11.00000    0.07282    0.14605 =
         0.09591    0.02252    0.01339    0.04778
AFIX 137
H18A  2    0.176351    1.034312    0.022215    11.00000   -1.50000
H18B  2    0.124659    1.026145    0.084000    11.00000   -1.50000
H18C  2    0.124595    0.856306    0.042567    11.00000   -1.50000
AFIX   0
C19   1    0.313310    0.407543    0.124191    11.00000    0.08279    0.09829 =
         0.09024    0.00133    0.00314   -0.01298
AFIX 137
H19A  2    0.255875    0.492396    0.120400    11.00000   -1.50000
H19B  2    0.300062    0.320413    0.154435    11.00000   -1.50000
H19C  2    0.318146    0.349042    0.085923    11.00000   -1.50000
AFIX   0
C20   1    0.286380    0.887070    0.484057    11.00000    0.25064    0.24477 =
         0.13391    0.01660    0.10800    0.05232
AFIX 137
H20A  2    0.217540    0.869614    0.462306    11.00000   -1.50000
H20B  2    0.285554    0.994290    0.507795    11.00000   -1.50000
H20C  2    0.302951    0.787059    0.510399    11.00000   -1.50000
AFIX   0
C21   1    0.624090    0.920990    0.280127    11.00000    0.09146    0.10174 =
         0.10246   -0.00727    0.00540   -0.00785
AFIX 137
H21A  2    0.664888    0.914952    0.245576    11.00000   -1.50000
H21B  2    0.658455    0.850903    0.312617    11.00000   -1.50000
H21C  2    0.619399    1.042903    0.293024    11.00000   -1.50000
AFIX   0
HKLF 4


REM  CF solution in C2
REM wR2 = 0.1699, GooF = S = 0.978, Restrained GooF = 0.919 for all data
REM R1 = 0.0607 for 1641 Fo > 4sig(Fo) and 0.1065 for all 2896 data
REM 250 parameters refined using 925 restraints

END

WGHT      0.0512      0.0000

REM Highest difference peak  0.145,  deepest hole -0.160,  1-sigma level  0.037
Q1    1   0.5049  0.8709  0.2459  11.00000  0.05    0.14
Q2    1   0.0594  1.1911  0.0059  11.00000  0.05    0.14
Q3    1   0.4157  0.8593  0.1796  11.00000  0.05    0.12
Q4    1   0.3209  1.1077  0.5013  11.00000  0.05    0.12
Q5    1   0.3654  0.3742  0.0410  11.00000  0.05    0.12
;
_shelx_res_checksum   54381

_shelx_hkl_file
;
   0  -8   0 1249.25 560.891  18
   0  -8  -1 593.578 381.365  18
   0  -8   1 626.652 415.574  18
   0  -8   2-61.3465 676.816  18
   0  -8  -2 333.514 446.616  18
   0  -8  -3 112.684 418.864  18
   0  -8   3 167.097 393.540  18
   0  -8   4 97.4840 277.301  18
   0  -8  -4-602.110 483.048  18
   0  -8  -5 346.871 385.770  18
   0  -8   6-566.482 484.090  16
   0  -8   6 238.439 415.382  19
   0  -8  -6 520.473 549.438  18
   0  -8   7-4.08931 482.439  16
   0  -8  -7 463.878 354.599  21
   0  -8  -7-358.441 618.862  18
   0  -8   7 4.03120 311.249  19
   0  -8  -8 38.5659 351.428  18
   0  -8   8 387.235 438.574  16
   0  -8  -8 877.225 476.880  21
   0  -8   8 850.544 517.870  19
   0  -8   9 310.269 371.443  16
   0  -8   9-352.358 449.897  19
   0  -8  -9 534.934 367.519  21
   0  -8  -9 109.267 277.399  18
   0  -8 -10 174.195 249.951  18
   0  -8 -10 8.66769 413.778  21
   0  -8  10-256.384 372.664  19
   0  -8  11-265.063 280.088  19
   0  -8 -11-144.080 256.128  18
   0  -8 -11 89.8968 216.413  21
   0  -8  11-50.9890 237.501  16
   0  -8 -12 349.933 395.831  18
   0  -8 -12-50.0454 196.698  21
   0  -8  12 337.793 325.022  19
   0  -8  13 294.184 292.496  19
   0  -6   0 1394.50 706.036  18
   0  -6   0 794.761 655.732  20
   0  -6  -1 3317.78 1228.26  20
   0  -6   1 2132.34 854.861  18
   0  -6  -1 641.246 549.773  18
   0  -6   1 1194.29 683.918  20
   0  -6   2 5182.77 1313.14  18
   0  -6  -2 3187.25 1060.49  18
   0  -6   2 3970.04 1283.04  20
   0  -6   3 9045.91 1726.94  18
   0  -6   3 11412.1 2234.09  20
   0  -6  -3 7174.86 1542.12  18
   0  -6  -4 1859.94 930.252  27
   0  -6   4 4287.41 1465.74  20
   0  -6   4 1919.26 1070.55  19
   0  -6   4 1893.09 835.195  18
   0  -6  -4 1272.04 642.700  18
   0  -6   5 4178.48 1199.79  18
   0  -6   5 5321.90 1502.81  19
   0  -6  -5 2436.27 992.025  18
   0  -6   5 5118.40 1603.68  20
   0  -6  -5 5561.85 1582.00  27
   0  -6  -6 43.5214 362.390  18
   0  -6  -6 1798.65 950.794  27
   0  -6   6 1084.27 656.502  19
   0  -6   6 1880.14 937.508  20
   0  -6   7 8355.29 2049.64  20
   0  -6  -7 7122.69 1826.63  27
   0  -6  -7 6337.96 1483.59  18
   0  -6   7 6905.22 1657.55  19
   0  -6  -8 1381.35 702.396  18
   0  -6  -8 269.802 503.686  22
   0  -6   8 121.647 419.496  20
   0  -6  -8 905.695 729.263  27
   0  -6   8-34.7275 449.897  19
   0  -6   9 4326.17 1325.09  19
   0  -6  -9 2553.07 972.557  18
   0  -6  -9 3007.01 1149.35  22
   0  -6  -9 2347.14 1091.09  27
   0  -6 -10 10472.8 2163.29  22
   0  -6  10 8257.62 1821.30  19
   0  -6  10 10292.2 2126.25  16
   0  -6 -10 6508.73 1529.30  18
   0  -6 -10 8613.63 2036.55  27
   0  -6  11 1692.25 898.071  16
   0  -6 -11 2166.13 1060.79  27
   0  -6 -11 2205.20 1074.78  22
   0  -6 -11 2665.41 1033.05  18
   0  -6  11 1505.27 934.118  19
   0  -6 -12 1129.25 780.447  22
   0  -6 -12 1712.33 963.637  27
   0  -6  12 1164.29 930.437  16
   0  -6  12 232.746 330.533  19
   0  -6 -12 1157.91 598.884  18
   0  -6 -13 138.975 741.832  22
   0  -6 -13 683.767 630.441  18
   0  -6 -13 87.7012 406.876  27
   0  -6  13 393.057 482.834  19
   0  -6  13 597.880 500.498  16
   0  -6 -14 223.239 474.827  27
   0  -6  14 963.224 751.215  19
   0  -6 -14 935.234 843.460  18
   0  -6  14 1315.78 1007.22  16
   0  -6 -14-219.226 446.948  22
   0  -6  15-370.469 512.943  16
   0  -6  15 834.371 648.608  19
   0  -6 -15 131.656 431.652  27
   0  -6 -15 210.254 629.214  22
   0  -6 -16-68.4585 381.182  27
   0  -6  16 877.949 569.638  19
   0  -6 -16-41.6753 607.691  22
   0  -6  16 938.597 681.941  16
   0  -6  17 1263.01 681.428  13
   0  -6  17 240.365 433.942  19
   0  -6 -17 350.756 473.117  22
   0  -6  18-322.172 373.426  13
   0  -6  18-49.3179 353.740  19
   0  -6  19 686.341 458.793  13
   0  -6  19 481.364 390.393  19
   0  -6 -19 68.0778 226.476  21
   0  -6 -19-49.3232 280.599  22
   0  -6  20-2.86211 183.251  13
   0  -4   0 198787. 7068.47   4
   0  -4   0 205970. 7278.42  11
   0  -4   0 209084. 7178.45   7
   0  -4   0 212545. 7059.86   8
   0  -4   1 102351. 5038.17   8
   0  -4  -1 100888. 5087.21  11
   0  -4   1 97562.0 5084.52  11
   0  -4   1 100984. 5108.00   4
   0  -4   1 105022. 5004.46   7
   0  -4  -1 99016.5 5087.72   7
   0  -4  -2 14231.9 1903.39  11
   0  -4   2 14173.6 1815.57   7
   0  -4  -2 13300.7 1928.79   7
   0  -4   2 13185.8 1956.90   8
   0  -4   2 11770.5 1827.36  11
   0  -4   2 14142.4 1945.55   4
   0  -4  -3 39939.1 3395.34   7
   0  -4   3 42481.7 3538.65  11
   0  -4   3 44160.5 3219.74   7
   0  -4  -3 44815.9 3369.94  11
   0  -4   3 38368.1 3415.47   8
   0  -4   3 41705.0 3329.69   4
   0  -4  -4 25498.9 2545.01  11
   0  -4  -4 25742.0 2790.03   7
   0  -4   4 27960.0 2965.13   8
   0  -4   4 30727.6 2726.85   7
   0  -4   4 28467.8 2805.46   4
   0  -4   5 14395.1 2245.51   8
   0  -4   5 12961.9 1909.45   4
   0  -4  -5 13388.8 2115.28   7
   0  -4  -5 14870.4 1937.95  11
   0  -4   6 16697.4 2153.04   4
   0  -4  -6 16361.7 2347.82   7
   0  -4   6 14576.4 2284.66   8
   0  -4  -7 6557.67 1525.80   7
   0  -4   7 10518.5 1738.54   4
   0  -4   7 8481.86 1876.26   8
   0  -4  -8 13220.8 2280.68   7
   0  -4   8 13828.4 2119.16   4
   0  -4   8 13290.7 2342.85   8
   0  -4   9 7714.55 1794.58   8
   0  -4   9 7276.93 1677.69   4
   0  -4  -9 9143.86 1927.70   7
   0  -4 -10 19703.0 2947.56   7
   0  -4  10 18457.1 2826.94   8
   0  -4  11 10007.0 2164.38   8
   0  -4 -11 12537.1 2439.38   7
   0  -4  13 496.721 474.540  24
   0  -4  13-230.585 451.244  19
   0  -4  13 1311.25 824.901  16
   0  -4 -13-1280.77 840.295  27
   0  -4 -13-232.175 459.448  22
   0  -4 -14 5749.59 1664.03  27
   0  -4  14 4797.56 1383.63  24
   0  -4 -14 7211.29 1841.19  22
   0  -4  14 7755.83 1846.13  19
   0  -4  14 8121.42 1935.48  16
   0  -4  15 2184.63 926.333  16
   0  -4 -15 782.032 365.665  22
   0  -4  15 559.761 616.570  19
   0  -4 -15 961.416 753.855  27
   0  -4  15 545.088 501.287  24
   0  -4 -16 2276.51 1127.77  22
   0  -4  16 2632.03 1138.16  16
   0  -4  16 3081.50 1157.75  24
   0  -4 -16 4278.21 1454.23  27
   0  -4  16 2375.89 980.411  19
   0  -4  17-182.908 461.142  19
   0  -4 -17 1961.64 1009.08  27
   0  -4 -17 1669.78 921.480  22
   0  -4  18 1087.98 746.188  13
   0  -4 -18-391.193 484.702  27
   0  -4 -18-149.845 391.095  22
   0  -4 -19 1746.33 888.391  27
   0  -4 -19 1025.97 762.732  22
   0  -4  19 275.595 379.490  13
   0  -4 -20 1915.33 948.841  22
   0  -4  20 1322.56 762.855  13
   0  -4 -20 1222.36 769.354  27
   0  -4  21-179.269 368.993  13
   0  -4 -21-1368.17 776.150  22
   0  -4  22 769.894 417.021  13
   0  -4 -22 1683.84 979.466  22
   0  -4 -23-215.477 480.204  22
   0  -4  23-306.447 480.662  13
   0  -4  24 930.568 542.679  13
   0  -4 -24 298.395 238.093  22
   0  -2   0 740482. 9310.16  11
   0  -2   1 221537. 5221.43  11
   0  -2  -1 225303. 4646.76   8
   0  -2  -1 226872. 5045.89  11
   0  -2   2 88759.9 3419.52  11
   0  -2  -2 89791.8 3163.74  11
   0  -2  -2 85489.6 1868.52   3
   0  -2  -3 37448.0 2273.59   7
   0  -2  -3 35239.4 2029.98  11
   0  -2   3 37539.0 2339.61  11
   0  -2  -4 1765.21 599.562   7
   0  -2   4 1300.53 574.656   8
   0  -2   4 1852.76 601.569   4
   0  -2  -4 1601.36 446.599  11
   0  -2  -5 171116. 5450.00   7
   0  -2   5 167122. 4945.95   4
   0  -2   6 29173.5 2128.04   4
   0  -2  -6 26909.1 2328.80   7
   0  -2  -7 165859. 6043.62   7
   0  -2   7 169260. 5358.23   4
   0  -2   8 1780.36 760.385   8
   0  -2  -8 1504.54 692.727   7
   0  -2  -9 16731.1 2110.24   7
   0  -2   9 16422.6 2094.65   8
   0  -2  -9 14905.1 2007.55   9
   0  -2 -10 735.710 442.100   9
   0  -2  10 556.944 462.805   8
   0  -2 -10 225.123 419.582   7
   0  -2  11 9258.75 1698.43   8
   0  -2 -11 9708.80 1850.67   9
   0  -2 -11 11234.6 1997.69   7
   0  -2  12 17571.5 2464.41   8
   0  -2 -12 17076.7 2482.87   9
   0  -2 -12 16949.0 2495.93   7
   0  -2 -13 3108.55 1264.31   7
   0  -2 -13 2239.31 901.017   9
   0  -2  13 3087.15 1073.87   8
   0  -2 -14 18906.6 2944.28   7
   0  -2 -14 21595.1 3011.55   9
   0  -2  14 18136.4 2721.47   8
   0  -2 -15 17644.4 2858.18   7
   0  -2 -15 22732.8 3233.99   9
   0  -2  16 5846.73 1551.73  13
   0  -2 -16 4683.41 1532.32  22
   0  -2  17 1056.41 554.134  24
   0  -2 -17 3004.11 1301.79  22
   0  -2  17 2643.61 1088.11  13
   0  -2  18 11684.0 2144.68  24
   0  -2 -18 11014.4 2348.32  22
   0  -2  18 9754.25 2077.13  13
   0  -2 -19 14883.7 2783.77  22
   0  -2  19 15262.8 2612.23  13
   0  -2 -20 1349.74 1093.98  22
   0  -2  20 344.398 501.763  13
   0  -2 -21 2517.79 1139.61  22
   0  -2  21 1448.60 938.841  13
   0  -2  22 473.833 510.533  13
   0  -2 -22 959.766 652.802  22
   0  -2  23 1917.00 764.249  13
   0  -2 -23 1007.22 703.359  22
   0  -2  24 929.131 541.622  13
   0  -2 -24 574.893 578.493  22
   0  -2  25 314.098 276.165  13
   0  -2 -25 501.044 758.927  22
   0  -2 -26 277.405 349.083  22
   0   0  -2 150302. 2162.46   2
   0   0  -3 55054.6 1602.11   2
   0   0  -4 201305. 3525.83   2
   0   0  -5 21590.4 1303.10   2
   0   0  -6 3316.03 570.337   2
   0   0  -7 35367.7 2237.98   9
   0   0  -8 4554.42 933.617   9
   0   0  -9 8920.07 1232.88   9
   0   0 -10 107259. 4714.64   9
   0   0 -11 100671. 4822.35   9
   0   0 -11 89906.1 4812.66   6
   0   0 -12 8794.40 1526.66   9
   0   0 -12 7762.60 1465.45   6
   0   0 -13 1365.39 710.439   6
   0   0 -13 782.390 519.377   9
   0   0 -14 6088.80 1395.78   9
   0   0 -14 6064.24 1498.32   6
   0   0 -15 1624.58 782.609   9
   0   0 -15 1488.80 794.099   6
   0   0 -16 104.844 301.225   9
   0   0 -16 233.379 356.314   6
   0   0 -17 1107.65 744.064   6
   0   0  17 1497.83 674.405  13
   0   0 -18 1767.85 937.017  22
   0   0  18-108.841 345.210  13
   0   0  19 4807.84 1413.25  13
   0   0 -19 5162.72 1822.26  22
   0   0 -20 11007.9 2493.86  22
   0   0  20 8343.43 1892.06  13
   0   0  21 6568.72 1655.05  13
   0   0 -21 4395.45 1617.66  22
   0   0 -22 2243.96 1406.61  22
   0   0  22 703.086 668.283  13
   0   0  23 332.238 485.145  13
   0   0 -23 73.0089 491.855  22
   0   0 -24-50.2826 395.020  22
   0   0 -25 32.7699 331.978  22
   0   0  25-161.466 410.998  26
   0   0 -26-679.408 500.435  22
   0   0  26 272.047 412.152  26
   0   2   2 82606.8 1372.98   1
   0   2  -4 1615.28 522.011  10
   0   2  -5 165672. 4698.53  10
   0   2  -6 27864.5 2081.37  10
   0   2  -7 166648. 5312.11  10
   0   2  -7 164093. 5764.72   9
   0   2  -8 1478.45 689.367   9
   0   2  -8 1657.87 586.732  10
   0   2  -9 15574.6 1844.52  10
   0   2  -9 17020.0 2096.50   9
   0   2 -10 1255.34 656.317   9
   0   2 -11 8844.09 1719.61   9
   0   2 -12 17420.0 2440.25   9
   0   2 -13 4626.24 1372.41   9
   0   2 -14 18391.9 2677.77   9
   0   2 -15 17656.7 2683.99   9
   0   2 -21 3708.85 1290.14  22
   0   2 -22 874.942 749.011  22
   0   2 -23 543.194 530.604  22
   0   4  -5 16816.1 2093.91  10
   0   4  -6 18193.2 2234.69  10
   0   4  -7 9460.91 1639.91  10
   0   4  -8 11375.8 1910.80  10
   0   4  -9 7970.68 1761.82   9
   0   4  -9 7676.82 1691.98  10
   0   4 -10 19750.4 2620.76  10
   0   4 -10 22439.0 3002.27   9
   0   4 -11 10748.9 1999.30  10
   0   4 -11 10643.8 2169.60   9
   0   4 -12 8639.01 2009.88   9
   1  -9  -5 540.813 442.779  18
   1  -9  -4 102.747 271.195  18
   1  -9  -3 295.832 250.719  18
   1  -9  -2-45.0868 274.291  18
   1  -9  -1 284.205 299.585  18
   1  -9   0 1049.13 607.252  18
   1  -9   1-536.238 612.153  18
  -1  -9  -1 440.196 263.964  18
  -1  -9  -2 599.014 365.498  18
  -1  -9  -3 251.245 289.504  18
  -1  -9  -4-78.1145 357.977  18
   1  -7 -17-41.0558 184.537  21
  -1  -7  17 75.6593 250.627  19
  -1  -7  16-233.291 315.231  13
   1  -7 -16 646.553 318.465  21
  -1  -7  16 523.545 330.224  19
  -1  -7  15 1021.99 536.449  13
   1  -7 -15 88.9068 280.981  21
  -1  -7  15 957.178 407.255  19
   1  -7 -14-315.267 274.191  21
  -1  -7  14 4.06398 302.334  19
   1  -7 -13 820.095 507.095  18
  -1  -7  13 356.172 453.209  19
  -1  -7  13-79.5800 320.057  16
   1  -7 -12 2021.31 745.432  18
  -1  -7  12 2517.18 926.999  16
   1  -7 -12 464.308 356.494  21
  -1  -7  12 1821.30 811.076  19
  -1  -7  11 1102.30 542.654  19
   1  -7 -11 1071.41 665.774  21
   1  -7 -11 1700.30 775.732  18
   1  -7 -10 837.721 586.327  18
   1  -7 -10-31.2054 245.125  21
  -1  -7  10 324.748 477.054  19
  -1  -7  10 1286.59 906.093  16
   1  -7  -9-76.9966 380.211  21
  -1  -7   9 1734.99 861.402  16
  -1  -7   9 562.738 501.757  19
   1  -7  -9 875.587 667.177  18
   1  -7  -8 680.862 368.525  21
   1  -7  -8 373.433 508.421  18
  -1  -7   8 19.2511 363.753  16
  -1  -7   8 474.125 481.820  19
  -1  -7   7 609.683 622.219  19
   1  -7  -7 161.079 552.885  21
   1  -7  -7-742.903 540.174  18
  -1  -7   7 117.766 491.501  20
   1  -7  -6 1237.78 572.296  21
  -1  -7   6 1485.41 665.729  19
   1  -7  -6 138.138 511.099  18
  -1  -7   6 1790.03 963.705  20
   1  -7  -5 1705.76 831.394  18
  -1  -7   5 2784.58 1288.72  20
   1  -7  -5 1114.21 685.310  21
  -1  -7   5 3591.52 1168.73  19
  -1  -7   4 2418.52 755.601  18
   1  -7  -4 1645.37 679.884  21
   1  -7  -4 1433.01 824.283  18
  -1  -7   4 1877.56 916.684  20
  -1  -7   3 2723.31 1090.37  20
  -1  -7   3 2301.46 846.762  18
   1  -7  -3 1471.78 918.093  18
  -1  -7   2 4233.99 1191.91  18
  -1  -7   2 5071.48 1460.93  20
   1  -7  -2 4569.81 1356.98  18
   1  -7  -1 667.981 531.657  18
  -1  -7   1 685.313 496.123  18
  -1  -7   1 654.321 476.081  20
  -1  -7   0 2336.32 1033.95  18
   1  -7   0 1608.85 761.450  18
  -1  -7   0 3155.06 1194.07  20
  -1  -7  -1 1865.97 837.469  20
   1  -7   1 1876.25 886.929  20
   1  -7   1 982.541 722.855  18
  -1  -7  -1 109.869 335.402  18
   1  -7   2 5147.16 1556.26  20
  -1  -7  -2 3958.09 1238.64  18
   1  -7   2 4025.77 1169.58  18
  -1  -7  -2 5021.28 1558.23  20
   1  -7   3 3906.41 1243.68  18
  -1  -7  -3 2719.29 1062.73  18
   1  -7   4-142.985 330.021  19
   1  -7   4-166.383 565.850  18
  -1  -7  -4 133.725 484.624  18
   1  -7   5 1224.89 784.815  19
   1  -7   5-232.423 584.083  18
  -1  -7  -5 331.109 437.078  18
  -1  -7  -6 217.315 458.736  18
   1  -7   6 451.377 543.649  19
   1  -7   6 388.198 483.328  18
   1  -7   7-137.138 542.834  19
  -1  -7  -7 343.722 519.819  18
  -1  -7  -8 55.3185 385.680  18
   1  -7   8 107.395 326.672  19
   1  -7   9-41.8526 489.117  19
  -1  -7  -9 289.360 557.712  18
   1  -7   9 574.492 688.907  16
  -1  -7 -10 715.723 521.126  18
   1  -7  10 57.0487 389.692  16
   1  -7  10 245.951 473.914  19
   1  -7  11 280.814 413.174  19
  -1  -7 -11-30.3983 353.006  18
   1  -7  11 244.780 363.976  16
  -1  -7 -12 1070.48 706.512  18
   1  -7  12 619.878 572.256  19
   1  -7  12 169.301 310.141  16
   1  -7  13 704.750 485.579  19
   1  -7  13 977.980 570.092  16
  -1  -7 -13 546.037 434.768  18
  -1  -7 -14 109.822 468.541  18
   1  -7  14 1238.96 721.020  16
   1  -7  14 591.006 418.210  19
  -1  -7 -15-3.79292 288.490  21
  -1  -7 -15-1.34151 184.494  18
   1  -7  15 366.009 262.475  19
  -1  -7 -16 35.1576 296.550  21
   1  -7  16 304.421 372.868  19
   1  -7  16-302.275 414.460  13
  -1  -7 -17 900.914 366.863  21
   1  -7  17 158.274 204.654  19
  -1  -5  22 200.404 343.254  13
   1  -5 -22 957.449 650.302  22
  -1  -5  21 286.825 401.263  13
   1  -5 -21 1094.95 726.819  22
   1  -5 -20 831.159 802.382  22
  -1  -5  20 1104.52 743.178  13
   1  -5 -20 86.7941 295.142  21
  -1  -5  19 329.805 384.319  13
   1  -5 -19 133.678 914.308  22
  -1  -5  19-19.6793 454.387  19
   1  -5 -18-139.602 425.539  27
   1  -5 -18 482.900 545.765  22
  -1  -5  18-332.222 608.657  19
  -1  -5  18 183.528 547.740  13
  -1  -5  17 764.613 647.051  19
   1  -5 -17 993.446 828.458  22
   1  -5 -17 538.125 606.968  27
  -1  -5  16 748.921 661.475  16
   1  -5 -16-18.0636 476.041  22
  -1  -5  16 355.944 433.491  19
   1  -5 -16 1203.35 813.429  27
   1  -5 -15 334.371 756.119  22
   1  -5 -15 1307.27 855.126  27
  -1  -5  15-889.029 716.230  16
  -1  -5  15 1971.16 994.768  19
  -1  -5  14 7734.97 1834.88  16
   1  -5 -14 7239.82 2018.26  22
   1  -5 -14 9125.54 2123.39  27
  -1  -5  14 7612.27 1893.02  19
  -1  -5  13 103.704 442.404  16
   1  -5 -13 116.446 470.287  27
  -1  -5  13 462.591 484.627  19
   1  -5 -13 359.291 638.052  22
  -1  -5  12 4178.74 1328.68  19
   1  -5 -12 3581.67 1096.96  18
   1  -5 -12 4640.15 1613.31  22
   1  -5 -12 3915.53 1412.87  27
  -1  -5  12 7118.35 1783.19  16
  -1  -5  11 594.977 551.237  16
   1  -5 -11 1779.92 730.029  18
  -1  -5  11-163.623 861.755  20
   1  -5 -11 961.190 724.420  22
   1  -5 -11 148.531 390.167  27
  -1  -5  11 400.513 657.561  19
   1  -5 -10-467.590 463.458  18
   1  -5 -10-266.965 743.056  22
  -1  -5  10-418.242 542.882  16
  -1  -5  10 264.210 575.412  20
   1  -5 -10-306.141 448.276  27
  -1  -5  10-300.189 456.867  19
  -1  -5   9 543.071 591.568  20
   1  -5  -9 1167.41 891.594  22
   1  -5  -9-654.932 609.169  27
  -1  -5   9-423.914 505.242  19
  -1  -5   8 2053.00 879.846   8
   1  -5  -8 211.179 424.393   7
  -1  -5   7 2676.45 1147.55   8
  -1  -5   7 1995.04 946.399   4
   1  -5  -7 112.296 416.583   7
  -1  -5   6 2100.39 796.117   4
   1  -5  -6 1855.45 974.750   7
   1  -5  -5 1911.01 1019.17   7
  -1  -5   5 2081.02 1155.23   4
   1  -5  -4 12474.9 2259.74   7
  -1  -5   4 14147.1 2201.83   4
   1  -5  -3 690.624 629.435   7
  -1  -5   3 97.6483 492.095   4
  -1  -5   3 665.438 697.853  11
   1  -5  -2 4625.28 1212.52   4
  -1  -5   2 4868.45 1277.17   4
   1  -5  -2 5453.85 1414.70   7
  -1  -5   2 3912.31 1262.54  11
   1  -5  -1 790.525 649.092   7
  -1  -5   1 294.677 439.061   4
   1  -5  -1 740.691 716.278   4
  -1  -5   1 989.181 761.823  11
  -1  -5   0 15893.5 2297.34   4
  -1  -5   0 16241.1 2416.77  11
   1  -5   0 12927.2 2050.03   7
   1  -5   0 15021.0 2282.12   4
  -1  -5  -1 17002.2 2369.54   4
  -1  -5  -1 15304.7 2170.95   7
   1  -5   1 13769.9 2242.54   4
   1  -5   1 14457.9 2246.82   7
  -1  -5  -1 13452.4 2214.52  11
  -1  -5  -2 365.888 621.633  11
   1  -5   2 611.726 657.791   7
  -1  -5  -2 262.550 499.761   4
  -1  -5  -2-379.218 470.532   7
   1  -5   2 82.0995 355.598   8
   1  -5   2 1177.79 902.872   4
  -1  -5  -3 5762.64 1521.84   7
  -1  -5  -3 4542.03 1208.67  11
   1  -5   3 4907.58 1365.30   7
   1  -5   3 4433.53 1396.91   8
  -1  -5  -3 4401.22 1182.87   4
   1  -5   3 2238.85 870.948   4
  -1  -5  -4 2165.60 904.727   4
  -1  -5  -4 1474.31 822.160  11
   1  -5   4 1375.96 766.714   8
   1  -5   4 1235.32 914.681   4
  -1  -5  -4 1893.43 828.826   7
   1  -5   5 18924.0 2666.44   4
   1  -5   5 20721.2 3019.88   8
  -1  -5  -5 18851.9 2451.83   4
  -1  -5  -5 17141.7 2566.65   7
  -1  -5  -6 9238.91 1960.56   7
   1  -5   6 8590.35 1786.32   4
  -1  -5  -6 8587.63 1589.02   4
   1  -5   6 11724.7 2307.86   8
   1  -5   7 8065.09 2044.16   8
   1  -5   7 7365.73 1717.63   4
  -1  -5  -7 6910.44 1651.23   7
  -1  -5  -8-487.374 559.831  27
  -1  -5  -8 1472.98 881.062   7
   1  -5   8-306.668 453.861  19
   1  -5   8 227.994 534.670  20
  -1  -5  -9 381.058 533.607  27
   1  -5   9-68.3077 252.869  24
   1  -5  10 1478.15 813.837  24
  -1  -5 -10 2353.39 1072.59  27
   1  -5  10 1245.52 647.247  19
  -1  -5 -10 2141.14 940.829  22
   1  -5  11 3053.55 1042.67  24
  -1  -5 -11 2006.16 1025.57  27
   1  -5  11 3221.15 1154.30  16
   1  -5  11 3465.33 1221.40  19
   1  -5  12 4902.34 1390.00  24
  -1  -5 -12 6860.18 1819.26  27
  -1  -5 -12 3846.12 1390.62  22
   1  -5  12 4475.85 1354.37  16
   1  -5  12 4590.87 1394.88  19
  -1  -5 -13 2204.19 1069.66  27
  -1  -5 -13 1723.51 1088.83  22
   1  -5  13 151.953 523.257  16
   1  -5  13 477.291 519.424  24
   1  -5  13-637.575 738.249  19
  -1  -5 -14 8757.10 2107.40  22
   1  -5  14 7171.88 1661.68  24
   1  -5  14 8562.66 1900.12  19
   1  -5  14 8458.81 1976.26  16
  -1  -5 -14 7267.18 1866.20  27
  -1  -5 -15 2775.62 1160.95  27
   1  -5  15 3956.98 1338.85  19
   1  -5  15 2738.90 1255.13  16
  -1  -5 -15 4510.37 1568.94  22
  -1  -5 -16 2733.28 1311.12  22
   1  -5  16 2045.69 1118.73  16
   1  -5  16 3363.54 1232.93  19
  -1  -5 -16 2416.56 1077.77  27
  -1  -5 -17 986.440 798.387  22
   1  -5  17 210.569 452.998  19
  -1  -5 -17-9.59074 294.582  27
   1  -5  17 6.01471 334.334  16
  -1  -5 -18-597.255 591.901  22
   1  -5  18-347.805 522.565  13
  -1  -5 -18 688.736 622.820  27
   1  -5  18 634.412 582.225  19
   1  -5  19 270.503 400.085  13
  -1  -5 -19 520.979 467.307  22
  -1  -5 -19-145.224 418.290  27
   1  -5  19-189.059 404.944  19
  -1  -5 -20-432.072 460.956  27
   1  -5  20-13.1657 267.725  13
  -1  -5 -20-664.913 709.501  22
   1  -5  21 155.971 259.600  13
  -1  -5 -21 531.908 540.590  22
  -1  -5 -22 478.232 415.176  22
   1  -5  22-195.149 267.479  13
   1  -3 -25 84.8234 450.121  22
  -1  -3  25 535.415 368.106  13
  -1  -3  24 2267.85 821.447  13
   1  -3 -24 2271.02 994.604  22
   1  -3 -23 97.3242 523.158  22
  -1  -3  23 156.854 358.209  13
  -1  -3  22 202.684 341.224  13
   1  -3 -22 265.466 390.717  22
  -1  -3  21 76.6149 450.948  13
   1  -3 -21-758.117 651.629  22
  -1  -3  20 1034.96 737.341  13
   1  -3 -20 1408.22 836.000  22
   1  -3 -19 4015.13 1557.04  22
  -1  -3  19 1709.10 955.707  13
  -1  -3  18 3567.61 1406.78  13
   1  -3 -18 5630.48 1648.58  22
   1  -3 -17 4966.04 1579.18  22
  -1  -3  17 4445.07 1507.13  13
   1  -3 -16 2638.79 1157.16  22
   1  -3 -16 1990.87 965.637  27
  -1  -3  16 2529.32 985.170  24
  -1  -3  15 1065.45 725.131  24
  -1  -3  15 1909.87 861.231  16
   1  -3 -15 535.511 549.836  27
   1  -3 -15 1638.40 900.091  22
  -1  -3  14 537.524 467.308   8
   1  -3 -14 1408.22 872.921   7
   1  -3 -13 741.517 807.412   7
  -1  -3  13 486.826 610.723   8
   1  -3 -12 7038.34 1808.02   7
  -1  -3  12 7038.77 1793.19   8
   1  -3 -11 22207.7 2952.19   7
  -1  -3  11 21501.8 2907.72   8
  -1  -3  10 25665.4 3087.10   8
   1  -3 -10 22284.4 2884.48   7
   1  -3  -9 44198.0 3790.67   7
  -1  -3   9 44862.0 4003.65   8
  -1  -3   8 9347.05 1694.21   8
   1  -3  -8 12630.6 1982.40   7
  -1  -3   8 11807.7 1761.73   4
  -1  -3   7 20072.1 2561.36   8
  -1  -3   7 23758.0 2347.15   4
   1  -3  -7 20019.1 2373.68   7
   1  -3  -6 69787.6 4258.24   7
   1  -3  -6 73721.8 3477.59  11
  -1  -3   6 70598.4 3855.34   4
  -1  -3   6 76519.6 4662.62   8
  -1  -3   5 126321. 5653.54   8
  -1  -3   5 126478. 5557.79  11
   1  -3  -5 126042. 4460.32  11
  -1  -3   5 119706. 4911.42   4
   1  -3  -5 122717. 5495.29   7
   1  -3  -4 34590.0 2322.03  11
  -1  -3   4 34135.7 2803.19  11
   1  -3  -4 33264.3 2842.90   7
  -1  -3   4 35045.5 2628.09   4
  -1  -3   4 33510.4 2902.46   8
  -1  -3   4 37442.5 2365.47   7
   1  -3  -3 7880.48 1134.44  11
  -1  -3   3 8578.66 1322.91   4
  -1  -3   3 7035.47 1266.30  11
  -1  -3   3 7711.70 1322.37   8
  -1  -3   3 8490.28 1161.76   7
   1  -3  -3 7771.76 1347.30   7
   1  -3  -2 64018.7 3664.52   7
   1  -3  -2 66684.1 3236.74  11
  -1  -3   2 64296.9 3633.93   8
  -1  -3   2 66668.4 3163.04   7
   1  -3  -2 67865.1 3065.40   8
  -1  -3   2 63687.8 3662.04  11
  -1  -3   2 62765.0 3351.34   4
   1  -3  -1 20419.6 2043.23   7
  -1  -3   1 20892.4 2113.04  11
  -1  -3   1 22276.8 1890.86   7
  -1  -3   1 19212.9 1857.07   4
   1  -3  -1 21339.3 1809.66   8
  -1  -3   1 19385.5 1974.32   8
   1  -3  -1 21263.2 1842.11  11
  -1  -3   0 82312.0 3674.27   7
  -1  -3   0 79146.9 3726.69   4
  -1  -3   0 77310.2 3940.80  11
   1  -3   0 80794.7 3658.24   8
   1  -3   0 83882.8 3711.75  11
   1  -3   0 82837.3 3998.90   7
  -1  -3  -1 83483.7 4120.51  11
   1  -3   1 86816.0 4006.27   7
  -1  -3  -1 84956.7 3821.29   7
   1  -3   1 86635.1 3849.25  11
   1  -3   1 84015.2 3894.09   8
   1  -3   2 79007.3 3892.41   7
  -1  -3  -2 79191.3 3839.98   7
  -1  -3  -2 74767.5 3890.83  11
   1  -3   2 73559.3 3855.79   8
   1  -3   2 73774.5 3740.63   4
   1  -3   3 21443.8 2053.37   7
  -1  -3  -3 21868.8 2167.15  11
   1  -3   3 17779.2 2057.89   8
   1  -3   3 21201.7 2030.24   4
  -1  -3  -3 20656.8 2014.03   7
   1  -3   4 38530.1 2781.40   4
  -1  -3  -4 34655.0 2773.05   7
   1  -3   4 37949.7 3002.05   8
  -1  -3  -4 35663.3 2772.33  11
   1  -3   4 39697.6 2825.23   7
   1  -3   5 107139. 4613.08   4
  -1  -3  -5 104458. 4821.63  11
  -1  -3  -5 102233. 4875.77   7
  -1  -3  -6 1428.43 684.686  11
  -1  -3  -6 763.799 435.319   7
   1  -3   6 962.303 683.450   4
   1  -3   7 122374. 5148.83   4
  -1  -3  -7 119112. 5516.31  11
  -1  -3  -7 117121. 5815.16   7
   1  -3   8 6945.08 1316.37   4
  -1  -3  -8 5879.10 1422.96   7
  -1  -3  -8 7512.36 1420.23  11
   1  -3   8 5447.45 1300.51   8
   1  -3   9 3594.67 948.979   4
  -1  -3  -9 3020.94 988.003  11
  -1  -3  -9 3455.99 1147.94   7
   1  -3   9 2668.68 972.448   8
  -1  -3 -10 656.998 495.918  11
   1  -3  10-214.705 524.721   8
  -1  -3 -10 1399.53 937.992   7
  -1  -3 -11 2516.09 1113.10   7
  -1  -3 -11 4409.98 1262.17  11
   1  -3  11 4689.33 1398.61   8
  -1  -3 -12 6294.22 1664.56   7
   1  -3  12 6715.36 1746.59   8
   1  -3  13 5135.00 1550.11   8
  -1  -3 -13 1349.66 869.442   7
   1  -3  14 5523.47 1572.97   8
   1  -3  15 1225.54 747.416  24
   1  -3  15 797.689 608.025  16
  -1  -3 -15 557.446 811.515  22
  -1  -3 -15-1093.56 768.644  27
   1  -3  16-382.492 460.082  24
   1  -3  16 668.215 672.849  16
  -1  -3 -16 129.841 385.671  27
  -1  -3 -16-123.555 425.331  22
  -1  -3 -17-71.8308 413.649  27
   1  -3  17-136.535 374.262  24
  -1  -3 -17 726.512 744.253  22
  -1  -3 -18 273.694 416.825  22
   1  -3  18 827.284 695.086  13
   1  -3  18 1031.52 777.494  24
  -1  -3 -18-683.179 653.905  27
  -1  -3 -19 3313.05 1226.04  27
   1  -3  19 1954.18 894.497  13
  -1  -3 -19 5211.45 1654.86  22
   1  -3  19 2217.83 938.618  24
  -1  -3 -20 369.062 511.966  22
   1  -3  20 1282.70 851.512  13
   1  -3  20 779.072 752.364  24
  -1  -3 -21 1183.04 842.449  22
   1  -3  21-5.53481 343.718  13
  -1  -3 -22 261.791 451.503  22
   1  -3  22 15.0085 445.588  13
   1  -3  23 3160.96 1026.67  13
  -1  -3 -23 2001.55 889.396  22
  -1  -3 -24 152.324 304.028  22
   1  -3  24 1059.42 606.580  13
   1  -3  25 885.847 427.232  13
  -1  -3 -25 746.765 475.360  22
   1  -1 -26-45.3037 378.494  22
  -1  -1  26 909.097 563.104  26
   1  -1 -25 74.5985 391.695  22
  -1  -1  25-228.428 425.272  26
   1  -1 -24 167.453 397.416  22
  -1  -1  24 1243.16 940.123  13
  -1  -1  24 911.749 802.853  26
  -1  -1  23 3102.33 1207.69  26
  -1  -1  23 1808.07 948.459  13
   1  -1 -23 4171.75 1539.81  22
  -1  -1  22 1359.04 937.090  26
  -1  -1  22 1516.70 925.265  13
   1  -1 -22 1716.42 937.140  22
   1  -1 -21 5862.87 1735.41  22
  -1  -1  21 5602.42 1584.33  13
   1  -1 -20 1378.82 1151.37  22
  -1  -1  20 888.391 722.595  13
   1  -1 -19 11243.4 2400.72  22
  -1  -1  19 10850.5 2180.22  13
  -1  -1  18 7105.15 1696.27  13
   1  -1 -18 8031.01 2043.05  22
   1  -1 -17 5867.22 1724.14  22
  -1  -1  17 4058.20 1262.21  13
   1  -1 -16 565.678 567.816   9
   1  -1 -16-1349.79 858.182   7
   1  -1 -15 22431.9 2897.84   9
   1  -1 -15 23684.5 3192.14   7
   1  -1 -14 15015.6 2302.41   9
   1  -1 -13 8871.75 1644.31   6
   1  -1 -13 7691.08 1539.13   9
   1  -1 -12 16490.7 2134.42   6
  -1  -1  12 19927.3 2352.67   8
   1  -1 -12 18093.9 2264.08   9
   1  -1 -11 64133.5 4086.25   9
  -1  -1  11 61864.3 3969.10   8
   1  -1 -11 64261.7 3994.97   6
   1  -1 -10 141562. 5719.61   9
   1  -1 -10 149875. 5719.76   6
  -1  -1  10 150082. 4697.76   5
  -1  -1  10 147992. 5823.41   8
   1  -1  -9 109258. 4614.39   6
  -1  -1   9 117941. 4001.96   5
   1  -1  -9 113083. 4854.32   9
  -1  -1   9 112121. 4858.84   8
  -1  -1   8 7345.12 961.088   5
   1  -1  -8 6868.46 1120.26   6
   1  -1  -8 8140.09 1272.58   9
  -1  -1   8 6285.31 1100.37   8
   1  -1  -7 138399. 4639.84   9
   1  -1  -7 139639. 4566.52   6
  -1  -1   7 142711. 4824.05   8
   1  -1  -6 175847. 4864.25   9
  -1  -1   6 171777. 4992.56   8
  -1  -1   5 48977.8 2471.84   8
   1  -1  -5 47107.3 2427.11   7
   1  -1  -4 49892.1 2320.88   7
  -1  -1   4 50505.2 2107.10   5
  -1  -1   4 44309.4 2255.64   8
  -1  -1   2 77383.3 1586.64   7
  -1  -1   2 80080.6 1478.13   2
  -1  -1   1 166759. 2682.96   2
   1  -1  -1 164402. 2376.71  11
  -1  -1   1 166071. 2460.17   7
   1  -1   0 946092. 6327.63  11
   1  -1   0 947066. 5621.58   1
  -1  -1   0 930207. 7503.81   2
  -1  -1   0 949460. 7027.12   4
  -1  -1   0 948700. 6563.93   7
   1  -1   1 170948. 3153.51   1
   1  -1   1 179933. 3487.09   3
  -1  -1  -1 177109. 3511.93   5
   1  -1   2 19095.4 1246.24   3
   1  -1   2 18544.9 1243.42   1
  -1  -1  -2 19391.6 1127.72   9
  -1  -1  -3 219651. 2633.43   6
  -1  -1  -3 213005. 4060.33   9
   1  -1   3 219079. 3960.85   4
   1  -1   4 115921. 2942.42   4
  -1  -1  -4 112341. 2458.06   6
   1  -1   5 69651.2 2398.27   4
  -1  -1  -5 68478.3 2304.95   6
  -1  -1  -5 72150.0 3299.24   2
   1  -1   6 154849. 3830.40   4
  -1  -1  -6 155134. 3956.50   6
  -1  -1  -6 157305. 4595.93   9
  -1  -1  -6 159307. 5214.59   2
  -1  -1  -7 114318. 4246.92   9
  -1  -1  -7 110886. 4543.35   2
  -1  -1  -8 21004.9 2078.42   2
  -1  -1  -8 27410.6 2215.13   9
  -1  -1  -8 26507.9 1953.01   6
  -1  -1  -9 2987.13 855.184   2
  -1  -1  -9 3778.27 823.590   6
  -1  -1  -9 3453.72 902.241   9
  -1  -1 -10 1129.10 554.757   6
  -1  -1 -10 1843.68 691.561   9
  -1  -1 -11 5977.61 1187.94   6
  -1  -1 -11 3777.31 995.070   9
  -1  -1 -12 17536.6 2079.84   6
  -1  -1 -12 18216.3 2318.44   9
  -1  -1 -13 9348.94 1794.24   9
  -1  -1 -14 614.781 739.341   9
  -1  -1 -15 9483.09 1948.00   9
  -1  -1 -16 2984.51 1111.73   9
   1  -1  17 2357.78 956.171  13
  -1  -1 -17 2776.45 1157.85  22
  -1  -1 -18 4884.39 1587.21  22
   1  -1  18 4228.58 1317.64  13
   1  -1  19 17127.6 2687.06  13
  -1  -1 -19 19943.4 3229.29  22
   1  -1  20 850.637 646.022  13
  -1  -1 -20 1185.93 856.071  22
  -1  -1 -21 361.746 796.934  22
   1  -1  21-189.696 564.217  13
  -1  -1 -22 1468.17 1057.04  22
   1  -1  22 2583.89 987.546  13
   1  -1  22 3733.68 1520.77  26
  -1  -1 -23 516.021 617.158  22
   1  -1  23 496.490 501.768  13
  -1  -1 -24 543.563 639.520  22
   1  -1  24 365.895 325.428  13
  -1  -1 -25 2693.56 1047.32  22
  -1  -1 -26 59.3217 347.676  22
  -1   1  26-113.161 608.228  26
   1   1 -23 2941.89 1204.92  22
   1   1 -22 1802.84 928.487  22
   1   1 -21 6500.94 1686.21  22
   1   1 -20 210.379 466.051  22
  -1   1  19 12605.0 2316.79  13
   1   1 -19 12820.3 2449.97  22
  -1   1  18 9078.88 1896.26  13
  -1   1  17 5202.62 1440.04  13
   1   1 -16-212.720 403.103   6
   1   1 -16-655.558 555.610   9
   1   1 -15 24932.1 2974.07   9
   1   1 -15 24770.5 3258.14   6
   1   1 -14 15504.1 2485.66   6
   1   1 -14 13912.4 2157.34   9
   1   1 -13 10074.2 1963.14   6
   1   1 -13 6827.69 1466.40   9
   1   1 -12 18251.8 2234.15   9
   1   1 -11 59977.4 3827.55   9
   1   1 -10 139987. 5497.72   9
   1   1  -9 110008. 4593.24   9
   1   1  -8 6819.30 1110.31   9
   1   1  -7 141522. 4603.35   9
   1   1  -6 171525. 4160.02  10
   1   1  -6 176735. 4788.99   9
   1   1  -5 49562.8 2310.22   9
   1   1  -5 48310.8 1989.68  10
   1   1  -4 53324.3 2159.39   9
   1   1  -4 51466.4 1842.67  10
   1   1  -3 90129.8 2106.57  10
   1   1   0 944220. 4990.50   3
   1   1   4 108559. 3481.05   1
  -1   1  -5 67664.6 2861.38  10
   1   1   5 71319.8 3116.90   1
  -1   1  -5 67249.6 2135.73   2
  -1   1  -6 152742. 4640.84  10
  -1   1  -6 165275. 5027.51   9
  -1   1  -6 167840. 3672.60   2
   1   1   6 160589. 5011.74   1
  -1   1  -7 110761. 4484.98   9
  -1   1  -7 112503. 4213.85  10
   1   1   7 109129. 4448.08   1
  -1   1  -7 109755. 3230.81   2
  -1   1  -8 25742.5 2303.34   9
  -1   1  -8 25133.0 1659.95   2
  -1   1  -9 4434.04 1059.90   9
  -1   1  -9 3256.18 667.969   2
  -1   1 -10 631.114 500.396   9
  -1   1 -11 3984.69 1111.87   9
  -1   1 -12 19748.5 2440.70   9
  -1   1 -13 7081.81 1531.49   9
  -1   1 -14 503.976 505.879   9
  -1   1 -15 9114.95 1856.97   9
  -1   1 -16 3965.67 1284.37   9
  -1   1 -16 4396.45 1465.46   6
   1   1  17 2585.35 1015.52  13
   1   1  18 7457.45 1696.82  13
   1   1  19 19018.4 2731.36  13
   1   1  20 1476.75 886.748  13
  -1   1 -21 1010.37 739.207  22
  -1   1 -22 1708.85 1064.69  22
  -1   1 -23 954.789 588.822  22
  -1   1 -24-335.001 447.506  22
  -1   1 -25-422.406 728.780  22
  -1   1 -26 779.947 516.911  22
   1   1  26-540.744 647.614  26
  -1   3  24 775.494 485.615  25
   1   3 -14 1511.96 817.549   9
   1   3 -13 923.230 677.481   9
   1   3 -12 7163.09 1633.34   9
   1   3 -11 24832.4 2647.76  10
   1   3 -11 22944.2 2831.89   9
   1   3 -10 26140.7 2642.85  10
   1   3 -10 22824.4 2688.29   9
   1   3  -9 51083.9 3495.49  10
   1   3  -9 54766.3 3930.36   9
   1   3  -8 13505.7 1709.01  10
   1   3  -8 14820.1 2005.96   9
   1   3  -7 23669.7 2157.27  10
   1   3  -6 75307.7 3665.44  10
   1   3  -5 132722. 4638.12  10
  -1   3  -4 40671.2 2783.38  10
  -1   3  -5 104050. 4626.19  10
  -1   3  -6 1771.66 751.541  10
  -1   3  -7 128263. 5570.09  10
  -1   3  -8 6288.55 1328.10  10
  -1   3  -9 2910.00 1116.38   9
  -1   3  -9 4585.38 1085.24  10
  -1   3 -10 2385.00 1000.99  10
  -1   3 -10 914.215 626.003   9
  -1   3 -11 4029.65 1178.69  10
  -1   3 -11 2838.15 1062.53   9
  -1   3 -12 7424.73 1698.09   9
  -1   3 -13 4967.11 1537.00   9
  -1   3 -14 6984.67 1819.85   9
  -1   3 -22-59.4994 339.379  22
   1   5  -6 1734.75 792.588  10
   1   5  -5 2463.13 999.474  10
   1   5  -4 12497.4 1971.64  10
  -1   5  -4 623.410 515.958  10
  -1   5  -5 18101.4 2538.06  10
  -1   5  -6 8471.59 1765.53  10
  -1   5  -7 8101.30 1813.12  10
  -2  -8  13 426.315 340.657  19
  -2  -8  12 416.715 377.126  19
   2  -8 -12 680.620 486.966  21
   2  -8 -11 108.310 210.441  21
  -2  -8  11-136.993 378.093  19
  -2  -8  10 494.528 394.366  19
   2  -8 -10 269.653 362.185  18
   2  -8 -10 1304.01 507.876  21
  -2  -8   9-195.101 409.829  19
   2  -8  -9-77.1364 294.915  21
   2  -8  -8-219.176 498.457  18
   2  -8  -8 225.275 389.353  21
  -2  -8   8 477.927 507.873  19
   2  -8  -7-136.597 375.502  18
   2  -8  -7 340.689 277.485  21
  -2  -8   7 995.713 666.065  19
   2  -8  -6 442.000 562.423  18
   2  -8  -6 1071.25 652.446  21
   2  -8  -5 223.149 339.710  18
  -2  -8   5 714.397 666.305  20
   2  -8  -5-657.316 412.069  21
   2  -8  -4-895.461 566.094  18
  -2  -8   4-294.735 578.075  20
   2  -8  -3-1253.53 670.310  18
  -2  -8   3-391.647 523.688  20
  -2  -8   2 182.214 321.800  18
   2  -8  -2 166.073 413.093  18
  -2  -8   2-198.835 586.271  20
   2  -8  -1-153.094 364.338  18
  -2  -8   1-353.098 494.986  18
  -2  -8   0 1246.12 698.635  20
  -2  -8   0 1334.30 716.673  18
   2  -8   0 343.983 514.609  18
   2  -8   1 779.557 405.800  18
  -2  -8  -1 762.241 700.705  20
  -2  -8  -1 821.464 415.027  18
   2  -8   2-90.3731 334.791  18
  -2  -8  -2 219.086 537.160  18
   2  -8   3 1384.47 640.155  18
  -2  -8  -3 1337.08 698.101  18
   2  -8   4 454.406 581.776  18
  -2  -8  -4 163.381 349.846  18
  -2  -8  -5 1193.14 628.878  18
   2  -8   5-57.5115 463.126  18
   2  -8   6-637.538 596.019  19
  -2  -8  -6 518.348 598.380  18
   2  -8   6 1418.28 823.614  18
  -2  -8  -7 200.480 265.755  18
   2  -8   7-128.856 338.972  19
  -2  -8  -8 35.6250 308.537  18
   2  -8   8 352.685 466.352  19
   2  -8   8 352.829 344.689  16
  -2  -8  -9 196.182 340.936  18
   2  -8   9 266.674 312.681  16
   2  -8   9 683.078 559.741  19
  -2  -8 -10 377.452 329.787  21
  -2  -8 -10 628.925 438.791  18
   2  -8  10-74.7546 440.007  19
   2  -8  10 484.752 474.928  16
   2  -8  11 1049.39 578.398  19
  -2  -8 -11-359.484 283.282  21
   2  -8  11 315.683 448.585  16
  -2  -8 -11 98.7702 380.588  18
  -2  -8 -12 228.388 209.230  18
   2  -8  12 907.385 526.671  16
   2  -8  12 1554.96 604.341  19
  -2  -6  19 563.178 460.011  19
   2  -6 -19 152.615 200.943  21
  -2  -6  19 311.433 347.090  13
  -2  -6  18-554.895 463.076  19
  -2  -6  18 145.518 319.466  13
   2  -6 -18 606.768 343.989  22
   2  -6 -18 69.9190 267.920  21
   2  -6 -17-93.8028 343.807  22
  -2  -6  17-4.24101 498.156  13
   2  -6 -17 382.653 244.578  21
  -2  -6  17-335.597 511.245  19
  -2  -6  16 520.081 527.194  19
  -2  -6  16 28.4525 371.785  13
   2  -6 -16 961.624 686.673  22
   2  -6 -16-149.946 281.201  21
  -2  -6  15-512.744 584.480  19
   2  -6 -15 407.597 529.191  22
   2  -6 -15-642.546 466.009  21
  -2  -6  14 357.467 519.559  19
   2  -6 -14 124.001 393.603  21
   2  -6 -14 709.650 882.620  22
  -2  -6  14-218.357 548.037  16
   2  -6 -13-96.4850 469.327  22
  -2  -6  13-67.9530 419.290  19
  -2  -6  13-90.1340 351.310  16
  -2  -6  12 6913.12 1676.19  19
   2  -6 -12 6849.24 1846.41  22
   2  -6 -12 5430.96 1440.87  18
  -2  -6  12 8858.89 1941.21  16
   2  -6 -11 2594.80 961.913  18
   2  -6 -11 2358.41 982.993  22
  -2  -6  11 2030.48 991.235  20
  -2  -6  11 2095.52 972.693  19
   2  -6 -10 2965.33 1050.60  18
   2  -6 -10 1970.61 988.763  22
  -2  -6  10 3785.22 1312.79  19
  -2  -6  10 2298.08 1176.03  20
  -2  -6   9 4269.69 1362.12  19
   2  -6  -9 4707.34 1462.51  22
   2  -6  -9 5136.43 1433.35  18
  -2  -6   9 5348.91 1699.72  20
  -2  -6   8 564.685 368.926  19
   2  -6  -8 1651.81 812.552  18
  -2  -6   8 312.715 536.061  20
  -2  -6   7 1219.98 897.737  20
  -2  -6   7-503.264 653.078  19
   2  -6  -7 2073.98 938.605  18
  -2  -6   6 446.780 605.119  20
   2  -6  -6 379.593 470.729  18
  -2  -6   6-839.648 921.975  19
   2  -6  -6-298.361 641.081  21
  -2  -6   5 1864.51 955.768  20
  -2  -6   5 3343.44 1305.33  19
   2  -6  -5 2718.10 892.692  21
   2  -6  -5 3370.17 1065.32  18
  -2  -6   4 3294.41 1079.04  19
   2  -6  -4 1816.80 784.973  21
  -2  -6   4 1638.70 814.220  20
   2  -6  -4 2131.68 848.451  18
  -2  -6   3 4855.12 1470.09  20
   2  -6  -3 5090.08 1289.62  18
   2  -6  -3 5355.11 1156.83  21
   2  -6  -2 7574.56 1639.57  18
  -2  -6   2 7542.40 1545.72  18
  -2  -6   2 8028.94 1890.24  20
   2  -6  -2 5655.34 1167.46  21
   2  -6  -1 425.504 460.666  18
  -2  -6   1 1006.59 808.199  20
  -2  -6   1-132.392 360.442  18
   2  -6   0 6658.58 1499.55  18
  -2  -6   0 9454.58 1995.72  20
  -2  -6   0 6075.03 1376.63  18
  -2  -6  -1 10829.8 2187.14  20
  -2  -6  -1 10948.2 1909.62  18
   2  -6   1 14692.5 2287.97  18
  -2  -6  -2 5985.67 1651.18  20
  -2  -6  -2 2554.32 897.235  18
   2  -6   2 6842.18 1658.88  18
   2  -6   2 5970.15 1674.53  20
   2  -6   3 15285.8 2421.57  18
   2  -6   3 19121.8 2938.91  20
  -2  -6  -3 16031.8 2573.93  20
   2  -6   3 16125.0 2523.60  19
   2  -6   4 3239.72 1188.28  19
   2  -6   4 1401.18 806.393  18
   2  -6   5 10371.6 2038.53  19
   2  -6   5 9017.77 1906.69  18
  -2  -6  -5 10289.9 2113.10  27
   2  -6   6 2929.70 1068.38  18
   2  -6   6 2166.38 1019.28  19
  -2  -6  -6 2992.92 1192.86  27
   2  -6   7 4120.06 1313.62  19
  -2  -6  -7 8898.79 2034.99  27
   2  -6   7 5941.31 1545.63  18
   2  -6   8 10583.5 2036.39  18
  -2  -6  -8 8065.22 1974.81  27
   2  -6   8 5316.70 1463.50  19
   2  -6   9 1127.46 755.532  19
  -2  -6  -9 2798.80 1211.57  27
  -2  -6 -10 1396.73 910.146  27
   2  -6  10 1260.75 747.279  19
  -2  -6 -11 3367.40 1299.83  27
   2  -6  11 3402.26 1292.50  16
   2  -6  11 3051.47 1174.73  19
  -2  -6 -12 2009.58 1028.82  27
   2  -6  12 2531.82 1014.65  16
   2  -6  12 1269.54 816.532  19
  -2  -6 -13 1531.15 903.600  27
   2  -6  13 264.371 406.835  19
   2  -6  13 2602.82 1158.15  16
   2  -6  14 2.64172 527.552  19
  -2  -6 -14 1273.57 744.311  18
   2  -6  14 244.811 450.497  16
  -2  -6 -14 403.428 543.962  27
   2  -6  15-79.4855 344.035  19
  -2  -6 -15 399.259 388.412  18
   2  -6  15 36.1682 493.588  16
  -2  -6 -15-8.78951 348.259  27
   2  -6  16-781.752 603.705  16
  -2  -6 -16-130.068 292.854  18
   2  -6  16-564.125 556.058  19
  -2  -6 -17 1616.98 796.367  27
   2  -6  17-425.841 370.843  19
   2  -6  18 381.005 310.017  19
  -2  -6 -18 1038.44 613.941  27
   2  -6  18 1.93251 427.445  13
   2  -6  19 265.183 293.461  13
  -2  -4  24-373.653 318.727  13
   2  -4 -24-76.3787 296.205  22
   2  -4 -23 813.105 547.315  22
  -2  -4  23 761.399 426.587  13
  -2  -4  22-240.369 389.080  13
   2  -4 -22 593.904 491.022  22
   2  -4 -21 767.930 606.074  22
  -2  -4  21 257.816 363.739  13
   2  -4 -20 670.650 765.446  22
  -2  -4  20-91.7827 309.145  13
   2  -4 -19 608.545 527.788  22
  -2  -4  19 1775.70 917.088  13
  -2  -4  18 893.835 648.724  19
  -2  -4  18 722.474 768.277  13
   2  -4 -18 218.717 424.238  22
   2  -4 -18 1790.72 920.317  27
   2  -4 -17 4468.86 1544.61  22
  -2  -4  17 4498.72 1359.47  19
  -2  -4  17 4447.17 1412.75  13
   2  -4 -17 6413.33 1722.00  27
  -2  -4  16 527.634 573.237  19
   2  -4 -16 606.612 618.375  22
   2  -4 -16 1423.41 864.048  27
   2  -4 -15 830.459 701.866  22
  -2  -4  15 1295.22 695.940  19
   2  -4 -15 1603.49 923.390  27
  -2  -4  15 1993.34 960.356  16
   2  -4 -14 7967.80 2005.06  22
  -2  -4  14 9503.31 2046.49  19
  -2  -4  14 9365.96 1981.90  16
   2  -4 -14 9520.97 2123.17  27
  -2  -4  13 7133.80 1703.39  16
  -2  -4  13 7187.15 1774.80  19
   2  -4 -13 5821.41 1634.57  22
   2  -4 -13 6613.10 1769.30  27
   2  -4 -12 2677.53 1140.34  22
  -2  -4  11 12923.9 2439.44   8
   2  -4 -11 10274.2 2175.52   7
   2  -4 -10 15055.2 2591.80   7
  -2  -4  10 19728.6 3019.11   8
   2  -4  -9 31406.7 3617.36   7
  -2  -4   9 36686.0 3991.79   8
  -2  -4   8 1963.82 1021.89   8
   2  -4  -8 1528.88 794.798   7
  -2  -4   8 3644.42 1238.57   4
   2  -4  -7 33523.2 3596.10   7
  -2  -4   7 36305.0 3277.34   4
  -2  -4   7 38132.1 3818.65   8
  -2  -4   6 36643.4 3270.02   4
   2  -4  -6 33846.0 3514.13   7
   2  -4  -5 15043.2 2245.94   7
  -2  -4   5 14194.2 2178.76  11
  -2  -4   5 17656.7 2250.59   4
  -2  -4   4 29572.4 2841.68   4
  -2  -4   4 23127.1 2704.23  11
   2  -4  -4 27129.5 3019.52   7
  -2  -4   3 3812.00 1078.85   4
   2  -4  -3 1652.64 745.925   7
  -2  -4   3 2204.13 751.700  11
   2  -4  -2 19554.8 2445.13   7
  -2  -4   2 23700.4 2505.66   4
  -2  -4   2 24025.2 2730.18  11
  -2  -4   1 861.323 561.547  11
  -2  -4   1 762.334 578.144   4
   2  -4  -1 519.084 477.052   7
  -2  -4   0 25038.1 2735.60  11
  -2  -4   0 28725.2 2730.61   4
   2  -4   0 23181.0 2590.17   7
   2  -4   0 25872.8 2454.05   8
  -2  -4  -1 30355.8 3067.41  11
  -2  -4  -1 37323.1 2954.63   7
   2  -4   1 31778.0 2861.63   8
   2  -4   1 28808.4 2916.27   7
  -2  -4  -1 38144.6 3133.18   4
  -2  -4  -2 3227.65 1001.22   4
   2  -4   2 1780.97 759.030   8
   2  -4   2 2124.76 940.066   4
  -2  -4  -2 3197.03 1109.09  11
  -2  -4  -2 3450.61 940.146   7
   2  -4   2 2122.69 896.967   7
  -2  -4  -3 7.86937 374.174   7
  -2  -4  -3 685.600 364.354   4
  -2  -4  -3-141.411 625.063  11
   2  -4   3 129.616 519.043   8
   2  -4   3-177.923 418.806   7
   2  -4   3 156.739 507.431   4
   2  -4   4 14888.8 2071.40   4
  -2  -4  -4 17123.0 2225.76   7
  -2  -4  -4 18295.5 2128.43   4
   2  -4   4 16299.7 2367.25   8
  -2  -4  -4 14471.3 2201.00  11
  -2  -4  -5 32252.6 2819.60   4
  -2  -4  -5 36348.5 3487.62  11
   2  -4   5 33908.7 3172.79   4
  -2  -4  -5 34446.9 3321.80   7
   2  -4   5 33137.2 3438.83   8
  -2  -4  -6 7659.06 1589.18   7
  -2  -4  -6 8587.94 1759.77  11
   2  -4   6 6628.54 1362.72   4
   2  -4   6 6715.39 1538.22   8
  -2  -4  -7 558.685 567.015  11
   2  -4   7 756.785 716.205   8
   2  -4   7 341.228 576.906   4
  -2  -4  -7 1466.84 916.148   7
  -2  -4  -8 2846.73 1201.48   7
   2  -4   8 3411.07 1066.33   4
  -2  -4  -8 3080.32 1101.51  11
   2  -4   8 2029.54 972.053   8
  -2  -4  -9 908.490 983.333   7
   2  -4   9 596.465 633.803   8
  -2  -4  -9-502.459 495.896  11
   2  -4   9-226.737 350.648   4
  -2  -4 -10 3847.95 1327.23   7
  -2  -4 -10 3338.85 1220.91  11
   2  -4  10 3214.63 1147.97   4
   2  -4  10 4524.91 1439.63   8
  -2  -4 -11 647.948 724.855   7
   2  -4  11 1338.40 1007.97   8
   2  -4  12 499.628 375.151  24
  -2  -4 -12 1081.81 736.423  27
   2  -4  12 2924.92 1314.30  16
  -2  -4 -12 2644.33 1142.94  22
   2  -4  13 2116.87 965.145  19
   2  -4  13 3197.67 1156.43  16
  -2  -4 -13 2377.77 1137.45  22
   2  -4  13 1288.18 729.248  24
  -2  -4 -13 1546.94 928.468  27
   2  -4  14 5417.17 1489.13  19
   2  -4  14 3417.34 1116.49  24
  -2  -4 -14 6375.05 1731.93  27
  -2  -4 -14 6627.54 1826.52  22
   2  -4  14 6559.53 1710.56  16
   2  -4  15 1496.74 858.677  19
   2  -4  15 1009.05 846.426  16
   2  -4  15 781.860 605.178  24
  -2  -4 -15 159.457 467.500  22
  -2  -4 -15 601.855 610.650  27
  -2  -4 -16 4134.86 1599.26  22
   2  -4  16 1826.93 839.281  24
   2  -4  16 2152.96 834.172  19
   2  -4  16 2584.03 1104.14  16
  -2  -4 -16 3598.27 1318.92  27
  -2  -4 -17 1646.75 953.146  27
  -2  -4 -17 449.953 567.348  22
   2  -4  17 2145.26 1017.06  16
   2  -4  17-27.7401 230.088  19
   2  -4  17 1140.98 704.015  24
  -2  -4 -18 948.908 717.809  27
  -2  -4 -18 827.384 719.392  22
   2  -4  18 333.143 487.443  24
   2  -4  19-22.7941 445.689  13
   2  -4  19 953.898 739.158  24
  -2  -4 -19 882.043 689.480  22
  -2  -4 -19 1439.17 826.571  27
  -2  -4 -20 1355.92 788.681  27
  -2  -4 -20-8.96367 319.626  22
   2  -4  20 654.226 557.069  13
  -2  -4 -21 219.870 507.062  22
   2  -4  21 691.202 653.811  13
  -2  -4 -21 777.784 557.754  27
   2  -4  22-145.375 252.745  13
  -2  -4 -22 202.887 488.635  22
   2  -4  23 358.375 413.492  13
  -2  -4 -23 707.957 367.831  22
   2  -2 -26 322.822 415.311  22
  -2  -2  25 451.208 400.258  26
   2  -2 -25 943.942 545.849  22
  -2  -2  25 478.618 471.331  13
  -2  -2  24 657.386 679.761  13
  -2  -2  24 783.865 602.281  26
   2  -2 -24 894.005 636.248  22
   2  -2 -23 256.048 445.328  22
  -2  -2  23-18.1907 287.916  13
  -2  -2  23 410.264 786.133  26
   2  -2 -22-101.580 601.708  22
  -2  -2  22 476.522 592.282  26
  -2  -2  22 839.489 700.494  13
  -2  -2  21 10024.2 2252.48  26
   2  -2 -21 7140.09 1986.51  22
  -2  -2  21 6253.24 1678.55  13
   2  -2 -20 8132.63 2016.12  22
  -2  -2  20 9852.14 2370.01  26
  -2  -2  20 6605.93 1789.18  13
   2  -2 -19 422.015 556.861  22
  -2  -2  19 1698.00 993.034  13
  -2  -2  18 3604.55 1263.41  13
   2  -2 -18 4925.59 1591.47  22
  -2  -2  18 5409.65 1802.09  26
   2  -2 -17 1742.56 959.091  22
  -2  -2  17 3509.13 1299.29  26
  -2  -2  17 3543.34 1344.88  13
  -2  -2  16 35431.4 3996.55  26
  -2  -2  16 36006.8 3810.51  13
   2  -2 -16 34084.8 3908.75  22
   2  -2 -16 33117.7 4028.71   7
   2  -2 -15 2658.58 1263.74   7
   2  -2 -14 34292.7 3777.46   7
  -2  -2  13 19.3885 658.721   8
   2  -2 -13 70.6152 710.464   7
   2  -2 -12 3757.65 1246.53   7
  -2  -2  12 4727.19 1347.02   8
  -2  -2  11 10645.6 1915.30   8
  -2  -2  11 9198.01 1545.16   5
   2  -2 -11 8251.70 1704.73   7
  -2  -2  10 27654.3 2580.67   5
  -2  -2  10 28334.1 2900.33   8
   2  -2 -10 27350.7 2819.78   7
  -2  -2   9 37394.6 2926.25   5
  -2  -2   9 34663.6 3200.67   8
   2  -2  -9 33908.2 2969.62   7
   2  -2  -8 555.189 524.095   7
  -2  -2   8 743.363 493.236   8
  -2  -2   8 515.880 504.002   5
   2  -2  -7 17705.5 1944.73   7
  -2  -2   7 17607.7 2095.22   8
  -2  -2   7 17241.4 1884.75   5
  -2  -2   6 13764.1 1739.09  11
  -2  -2   6 12505.5 1569.57   5
  -2  -2   6 13723.9 1741.30   8
   2  -2  -6 11811.5 1586.14   7
  -2  -2   5 22826.6 2059.70   5
  -2  -2   5 22798.1 1886.90   4
  -2  -2   5 20481.7 1969.55  11
  -2  -2   5 21900.1 2102.80   8
   2  -2  -5 23228.4 2144.81   7
   2  -2  -5 23898.5 1257.92  11
   2  -2  -5 20261.6 1880.60   3
   2  -2  -4 39743.2 1541.01  11
  -2  -2   4 42057.6 2446.06   4
  -2  -2   4 39149.0 2629.18  11
  -2  -2   4 39783.0 2727.22   8
   2  -2  -4 38852.2 2646.92   7
   2  -2  -4 42348.3 1323.79   8
  -2  -2   4 39432.2 2651.24   5
   2  -2  -3 24696.7 1171.00  11
  -2  -2   3 23797.1 2005.43   5
  -2  -2   3 22301.2 1979.19  11
  -2  -2   3 24036.3 1774.09   4
  -2  -2   3 23924.3 1260.17   2
   2  -2  -3 23484.2 1987.46   7
  -2  -2   3 27010.2 1284.68   7
   2  -2  -2 24938.9 1225.15  11
  -2  -2   2 21393.6 1882.66   5
   2  -2  -2 24924.6 1990.29   7
  -2  -2   2 22937.9 1654.15   4
  -2  -2   2 21486.0 1864.46  11
  -2  -2   2 23846.0 1280.57   7
  -2  -2   2 24722.7 1468.28   2
  -2  -2   1 1302.92 477.205  11
  -2  -2   1 1173.71 346.534   7
   2  -2  -1 1688.12 270.708   1
  -2  -2   1 2153.96 669.344   5
   2  -2  -1 940.682 491.189   7
  -2  -2   0 249677. 6254.80  11
  -2  -2   0 246289. 6216.21   5
   2  -2   0 252286. 3981.06   1
  -2  -2   0 254413. 4842.87   7
  -2  -2  -1 91476.0 3770.68   5
   2  -2   1 103557. 3943.49   7
  -2  -2  -1 95926.3 3889.41  11
   2  -2   2 29367.3 2151.82   7
  -2  -2  -2 28489.1 2179.73  11
  -2  -2  -2 31194.6 2216.42   2
  -2  -2  -3 135242. 4926.99   2
  -2  -2  -3 138272. 4940.91  11
  -2  -2  -3 138048. 4489.06   7
   2  -2   3 136582. 4753.32   7
  -2  -2  -4 8869.46 1369.77   2
   2  -2   4 8677.48 1119.22   4
   2  -2   5 36051.6 2282.17   4
  -2  -2  -5 39827.8 2998.71   2
  -2  -2  -6 110650. 5186.86   2
   2  -2   6 109426. 3996.16   4
   2  -2   7 106954. 4041.50   4
  -2  -2  -7 105159. 5288.89   2
  -2  -2  -7 99806.5 4449.75   9
  -2  -2  -8 75764.8 4154.81   9
   2  -2   8 85795.1 3743.09   4
  -2  -2  -8 79243.7 4776.94   2
  -2  -2  -9 46388.0 3796.96   2
  -2  -2  -9 42450.5 3304.72   9
  -2  -2 -10 18463.9 2488.96   2
  -2  -2 -10 17112.6 2234.32   9
  -2  -2 -11 24029.5 2792.10   9
  -2  -2 -12 27396.2 3145.82   9
  -2  -2 -13 4205.05 1371.16   9
  -2  -2 -14 10462.1 2107.84   9
   2  -2  15 6227.79 1652.63   8
  -2  -2 -15 6420.57 1701.23   9
   2  -2  16 1053.88 807.811  17
   2  -2  16 818.912 651.934  24
  -2  -2 -16 39.9010 306.201  14
  -2  -2 -16 244.075 569.033  22
   2  -2  17 888.724 907.776  17
  -2  -2 -17-513.643 623.059  22
   2  -2  17 1551.09 876.504  24
  -2  -2 -17 555.775 589.384  14
   2  -2  17 184.138 398.506  13
  -2  -2 -18 4365.37 1568.09  22
   2  -2  18 3405.08 1174.87  24
   2  -2  18 4901.81 1447.69  13
   2  -2  19 19910.4 2905.71  13
  -2  -2 -19 20080.0 3249.84  22
   2  -2  19 19983.8 2709.90  24
   2  -2  20 1025.47 646.788  24
   2  -2  20 1294.56 837.405  13
  -2  -2 -20 766.688 795.738  22
  -2  -2 -21 1279.12 991.249  22
   2  -2  21 1713.13 888.330  13
  -2  -2 -22 479.561 687.877  22
   2  -2  22 2509.74 1019.70  13
   2  -2  23 759.411 673.570  13
  -2  -2 -23-119.321 401.918  22
   2  -2  24 536.191 455.273  13
  -2  -2 -24 355.757 521.766  22
  -2  -2 -25 209.078 356.159  22
   2  -2  25 178.361 233.429  13
  -2   0  27 1094.82 668.189  26
  -2   0  26 1684.82 884.989  26
  -2   0  25 1004.15 995.804  26
  -2   0  24 540.205 757.819  26
   2   0 -24-1223.99 704.303  22
   2   0 -23 1713.04 849.599  22
   2   0 -22-575.124 599.397  22
  -2   0  22-339.444 585.000  13
  -2   0  21 2011.39 965.595  13
   2   0 -21 3387.48 1286.78  22
  -2   0  20 1762.11 919.470  13
   2   0 -20 3008.23 1224.74  22
   2   0 -19 8802.55 2063.00  22
  -2   0  19 6562.21 1690.43  13
   2   0 -18 2441.89 1100.03  22
  -2   0  18 2737.32 1086.21  13
  -2   0  17 5658.85 1478.05  13
   2   0 -16 39120.8 4070.57   6
   2   0 -16 35896.6 3711.78   9
   2   0 -15 12048.0 2138.36   6
   2   0 -15 13701.8 2210.65   9
   2   0 -14 1854.51 934.512   6
   2   0 -14 951.651 503.737   9
   2   0 -13 27563.2 2765.40   9
   2   0 -13 27797.1 3063.83   6
   2   0 -12-2.19787 416.732   6
   2   0 -12-56.2676 339.641   9
   2   0 -11 11076.2 1793.98   6
   2   0 -11 10826.9 1543.39   9
   2   0 -10 6949.01 1168.34   9
   2   0 -10 5836.30 1314.83   6
   2   0  -9 227445. 7159.38   6
   2   0  -9 230107. 6348.50   9
  -2   0   9 228860. 5204.37   8
   2   0  -8 27756.2 2017.31   9
  -2   0   8 25680.4 1622.40   8
   2   0  -8 25320.1 2239.76   6
   2   0  -7 71710.0 3058.66   9
   2   0  -7 74286.2 3548.32   6
   2   0  -6 95649.6 3173.78   9
   2   0  -5 45351.6 1980.95   9
   2   0  -5 41850.3 1855.77   7
   2   0  -4 125644. 2879.06   9
   2   0  -4 119427. 2787.24   7
  -2   0   3 66867.0 1732.30  11
   2   0  -3 65401.1 1815.46   9
   2   0  -3 62946.2 1763.04   7
  -2   0   2 657559. 5429.93  11
   2   0  -2 652593. 5012.29   7
  -2   0   1 518595. 3325.35  10
  -2   0   1 525442. 4788.29  11
  -2   0   0 453289. 4284.09  10
  -2   0  -1 266367. 3984.55  10
  -2   0  -2 339997. 4609.54   9
  -2   0  -3 670987. 7553.26   9
  -2   0  -3 701870. 7971.65   2
  -2   0  -4 155323. 4110.35   2
  -2   0  -5 128921. 4073.74   2
  -2   0  -6 15431.1 1556.01   9
   2   0   6 12130.2 1614.76   1
  -2   0  -6 14971.8 1500.93   2
  -2   0  -7 6337.87 1089.60   9
  -2   0  -7 6390.58 1067.08   2
   2   0   7 5579.27 1228.36   1
  -2   0  -8 509.478 523.792   9
  -2   0  -8 435.608 466.997   2
   2   0   8-234.932 534.608   1
  -2   0  -9 42541.7 3042.30   9
  -2   0  -9 39038.8 2798.83   2
  -2   0 -10 61109.6 3664.82   2
  -2   0 -10 66600.1 3986.02   9
  -2   0 -11 16630.3 2058.25   9
  -2   0 -11 17395.4 2065.64   2
  -2   0 -12 8966.01 1612.76   9
  -2   0 -12 7883.83 1425.10   2
  -2   0 -13 8604.94 1639.03   9
  -2   0 -14 1909.85 841.858   6
  -2   0 -14 870.590 590.622   9
  -2   0 -15-334.822 367.728   9
  -2   0 -16-127.809 335.390   9
   2   0  17 7.52325 348.202  17
   2   0  17 656.033 565.644  13
   2   0  18 2107.81 896.939  13
   2   0  19 1415.34 761.010  13
  -2   0 -20 6299.89 1863.83  22
   2   0  20 4326.90 1324.69  13
   2   0  21 1937.10 916.078  13
  -2   0 -21 2066.01 1068.04  22
  -2   0 -22-33.3912 439.726  22
   2   0  22 280.396 386.756  13
  -2   0 -23 30.4047 393.541  22
  -2   0 -24 411.238 456.845  22
  -2   0 -25-251.132 354.642  22
  -2   0 -26-445.330 296.545  22
  -2   2  26 1025.99 707.229  26
  -2   2  26 583.318 332.917  25
   2   2 -16 36528.6 3816.13   9
   2   2 -15 3091.50 1285.46   6
   2   2 -15 3283.20 1116.74   9
   2   2 -14 34516.9 3776.46   6
   2   2 -14 33618.2 3431.05   9
   2   2 -13 803.329 589.552   6
   2   2 -13 88.3691 480.717   9
   2   2 -12 4891.26 1229.25   9
   2   2 -11 6677.38 1383.68   9
   2   2 -10 30751.0 2781.94   9
   2   2  -9 38360.0 2998.94   9
   2   2  -8 644.403 467.660  10
   2   2  -8 687.754 570.325   9
   2   2  -7 17839.2 1554.61  10
   2   2  -7 15877.9 1782.90   9
   2   2  -6 12416.5 1486.37   9
   2   2  -6 13626.4 1246.94  10
   2   2  -5 23441.6 1505.20  10
   2   2  -4 38593.1 1834.51  10
   2   2  -2 22633.9 1277.31   3
   2   2  -1 1402.44 275.131   3
   2   2   0 242923. 3130.85   3
  -2   2  -3 134336. 4473.16  10
  -2   2  -4 8794.31 1276.04  10
  -2   2  -5 39873.0 2640.18  10
   2   2   6 113607. 4491.90   1
  -2   2  -6 111372. 4709.37  10
  -2   2  -7 106071. 4773.81  10
   2   2   7 101357. 4499.15   1
  -2   2  -8 80720.0 4350.24  10
   2   2   8 81435.1 4220.56   1
  -2   2  -8 74237.0 4449.39   9
  -2   2  -9 43240.8 3356.76  10
  -2   2  -9 46662.8 3616.79   9
  -2   2 -10 15967.7 2277.93   9
  -2   2 -11 29452.8 3131.20   9
  -2   2 -12 24686.3 3006.11   9
  -2   2 -13 3850.41 1289.10   9
  -2   2 -14 6850.78 1628.10   9
  -2   2 -22 1504.52 658.682  22
  -2   2 -23 789.348 566.938  22
  -2   2 -24 9.16164 456.246  22
  -2   2 -25 428.997 406.041  22
  -2   4  22-157.321 290.828  28
   2   4 -10 21495.2 2783.58   9
   2   4  -9 33779.6 3410.48   9
   2   4  -8 3389.56 1088.60   9
   2   4  -6 41824.4 3140.57  10
   2   4  -5 15206.5 1847.44  10
  -2   4  -3-167.971 380.827  10
  -2   4  -4 16126.6 2149.37  10
  -2   4  -5 38262.1 3357.38  10
  -2   4  -6 8227.83 1653.42  10
  -2   4  -7 383.468 512.361  10
  -2   4  -8 1836.38 749.742  10
  -2   4  -9-382.276 496.270  10
  -2   4 -10 5290.14 1469.63  10
  -2   4 -10 3455.51 1272.29   9
  -2   4 -11 1521.45 902.372   9
  -2   4 -11 2169.80 941.657  10
  -3  -7  17-191.279 356.673  19
  -3  -7  16-97.8846 310.930  19
   3  -7 -16-46.5687 296.993  21
  -3  -7  15 545.761 486.343  19
   3  -7 -15 602.247 415.307  21
  -3  -7  14 520.718 433.219  19
   3  -7 -14 140.037 280.231  21
  -3  -7  13 530.802 439.934  19
   3  -7 -13 124.920 250.052  21
  -3  -7  12 542.742 494.657  19
   3  -7 -12 153.737 230.341  21
   3  -7 -11 1267.21 648.600  21
  -3  -7  11 1185.38 640.887  19
   3  -7 -11 1937.01 757.994  18
  -3  -7  10-237.621 305.619  19
   3  -7 -10 368.172 581.595  18
   3  -7 -10 183.273 491.611  21
  -3  -7  10 1026.97 764.297  20
   3  -7  -9 108.487 282.392  18
   3  -7  -9 116.906 311.773  21
  -3  -7   9 436.379 450.232  19
  -3  -7   9-768.763 833.624  20
  -3  -7   8 1050.73 751.631  19
   3  -7  -8 603.205 536.708  18
  -3  -7   8 1424.94 905.858  20
   3  -7  -8 294.907 507.720  21
   3  -7  -7 498.407 438.420  18
   3  -7  -7 440.770 289.392  21
  -3  -7   7 1096.69 701.199  19
  -3  -7   7 237.691 454.690  20
  -3  -7   6-454.386 606.751  19
   3  -7  -6 143.378 376.188  18
   3  -7  -6 252.396 492.804  21
  -3  -7   6 166.349 518.079  20
   3  -7  -5 2544.55 988.143  18
   3  -7  -5 868.619 608.065  21
  -3  -7   5 3618.84 1153.80  19
  -3  -7   5 1871.47 956.355  20
  -3  -7   4 6189.79 1683.53  20
   3  -7  -4 5444.33 1454.72  18
   3  -7  -4 4517.05 1182.74  21
   3  -7  -3 2471.27 1031.73  18
  -3  -7   3 2335.35 1142.06  20
   3  -7  -3 36.7205 402.550  21
   3  -7  -2 4800.19 1368.40  18
  -3  -7   2 7338.78 1473.35  18
   3  -7  -2 5305.82 1241.73  21
  -3  -7   2 7220.73 1844.99  20
   3  -7  -1 738.387 816.410  18
  -3  -7   1 1237.41 889.462  18
  -3  -7   1 1589.36 923.180  20
   3  -7   0 1287.63 809.765  18
  -3  -7   0 1435.90 745.359  18
  -3  -7   0 776.258 578.530  20
  -3  -7  -1 2038.02 881.734  18
  -3  -7  -1 3429.19 1250.75  20
   3  -7   1 2345.76 1057.19  18
  -3  -7  -2 3777.54 1133.09  18
  -3  -7  -2 3591.22 1342.44  20
   3  -7   2 1634.29 947.369  18
  -3  -7  -3 135.895 554.809  18
  -3  -7  -3-411.945 373.389  20
   3  -7   3-103.601 473.665  18
  -3  -7  -4 459.082 531.578  18
   3  -7   4 753.690 796.458  18
   3  -7   4 1111.49 580.411  19
  -3  -7  -4 823.858 591.545  20
   3  -7   5 924.277 772.305  18
  -3  -7  -5 269.017 376.195  18
   3  -7   5 2028.45 951.703  19
   3  -7   6-225.839 342.999  19
   3  -7   6 707.526 564.370  18
  -3  -7  -6 25.5149 391.491  18
   3  -7   7-56.8482 359.868  19
  -3  -7  -7-266.823 385.519  18
   3  -7   7 1186.29 899.716  18
  -3  -7  -7 874.373 689.424  27
   3  -7   8 396.914 455.337  19
   3  -7   8 457.178 765.034  18
  -3  -7  -8-117.459 339.810  18
  -3  -7  -8-1230.28 763.033  27
   3  -7   9 454.851 593.024  19
  -3  -7  -9-285.547 360.667  18
   3  -7   9 820.345 640.047  18
  -3  -7  -9 2158.08 992.712  27
   3  -7   9 747.069 614.701  16
   3  -7  10 245.036 412.188  19
   3  -7  10-479.306 533.071  16
  -3  -7 -10 777.999 607.496  18
  -3  -7 -11 534.600 579.578  18
   3  -7  11 247.588 375.541  19
   3  -7  11 1023.83 609.939  16
  -3  -7 -11 495.725 537.779  27
   3  -7  12 254.617 462.778  19
  -3  -7 -12 9.80184 258.597  18
   3  -7  12 298.531 442.414  16
  -3  -7 -12-222.566 449.186  27
   3  -7  13 99.9281 396.305  19
  -3  -7 -13-646.579 544.616  27
  -3  -7 -13-571.228 428.637  18
   3  -7  13-296.792 398.574  16
  -3  -7 -14 84.4786 230.604  18
   3  -7  14 896.055 634.154  16
   3  -7  14 633.206 467.845  19
   3  -7  15 756.251 474.800  19
  -3  -7 -15 828.459 609.444  18
   3  -7  15 1533.64 719.961  16
   3  -7  16-284.659 298.760  19
   3  -7  16-326.024 314.404  13
   3  -5 -22 665.361 378.926  22
  -3  -5  21-684.450 434.233  13
   3  -5 -21-95.0702 459.215  22
  -3  -5  20 1129.26 576.845  13
   3  -5 -20 921.795 569.910  22
  -3  -5  19 996.227 589.748  19
   3  -5 -19 977.536 536.168  21
  -3  -5  19 1027.49 695.113  13
   3  -5 -19 1152.73 710.181  22
  -3  -5  18 2262.79 951.424  13
   3  -5 -18 398.834 557.342  22
  -3  -5  18 1202.57 693.852  19
   3  -5 -18 628.907 425.282  21
   3  -5 -17 851.565 742.533  22
  -3  -5  17 1860.06 873.315  19
  -3  -5  17 1991.10 897.916  13
   3  -5 -17 1421.48 714.549  21
  -3  -5  16 847.293 703.303  19
   3  -5 -16 267.189 605.805  22
   3  -5 -16-226.599 440.618  21
  -3  -5  15 1352.03 762.970  19
   3  -5 -15 35.5296 694.426  22
  -3  -5  15 446.236 836.819  26
  -3  -5  15-1439.28 807.734  13
  -3  -5  14 3364.24 1402.68  26
  -3  -5  14 2609.50 1095.98  19
   3  -5 -14 2445.08 1150.63  22
  -3  -5  13 2612.22 1283.32  26
  -3  -5  13 3502.49 1276.76  19
   3  -5 -13 1292.81 809.480  22
  -3  -5  13 3508.25 1359.03  20
  -3  -5  12 3032.00 1161.82  19
  -3  -5  12 2666.90 1492.23  26
   3  -5 -12 2417.66 1034.60  22
  -3  -5  12 4436.27 1450.06  20
  -3  -5  11 1319.25 984.812  19
  -3  -5  11 2213.09 1107.50  20
   3  -5 -11 1975.74 1148.97  22
  -3  -5  11 1587.13 894.615  26
  -3  -5  10 4149.59 1400.35  19
  -3  -5  10 5431.51 1749.01  26
   3  -5 -10 4587.40 1495.41  22
  -3  -5  10 5199.12 1486.73  20
  -3  -5   9 8965.17 2008.36  19
  -3  -5   9 10436.1 2382.33  26
  -3  -5   9 10536.9 2201.48  20
   3  -5  -9 7709.31 1634.61  18
   3  -5  -9 9688.53 2116.36  22
  -3  -5   8 8932.90 1909.81  19
  -3  -5   8 6840.66 1720.75  20
   3  -5  -8 4461.67 1475.38  22
  -3  -5   8 8623.32 2029.07  29
  -3  -5   8 6465.18 1570.06  26
  -3  -5   7 3976.37 1296.08  19
  -3  -5   7 2885.88 1133.34  20
   3  -5  -7 1133.88 738.555  22
  -3  -5   6 4530.91 1401.98   4
   3  -5  -6 4560.77 1535.73   7
  -3  -5   5 2091.97 1023.90  11
  -3  -5   5 1385.08 978.094   4
   3  -5  -5 1395.34 987.498   7
  -3  -5   4 1999.44 911.437   4
  -3  -5   4 1472.37 730.142  11
   3  -5  -4 441.501 556.170   7
   3  -5  -3 114.580 494.772   7
  -3  -5   3-221.944 488.152  11
  -3  -5   2 533.410 387.800  11
  -3  -5   2 772.847 478.198   4
   3  -5  -2 778.507 624.712   7
   3  -5  -1 1688.35 934.023   7
  -3  -5   1 1231.09 673.739  11
  -3  -5   1 786.819 390.680   4
  -3  -5   0 63.6836 489.773  11
  -3  -5   0 86.0671 345.862   4
   3  -5   0 67.4269 427.199   4
   3  -5   0 298.262 368.422   7
  -3  -5  -1 15146.6 2567.84  11
   3  -5   1 13917.2 2321.58   7
  -3  -5  -1 15752.2 2334.44   4
   3  -5   1 13015.1 2212.23   4
  -3  -5  -2 50342.8 4658.14  11
   3  -5   2 46540.2 4147.54   4
   3  -5   2 53362.9 4570.01   7
  -3  -5  -3 9947.64 2068.79  11
   3  -5   3 10644.3 1970.76   4
  -3  -5  -4 22159.6 3145.34  11
   3  -5   4 18622.1 2622.81   4
   3  -5   4 18925.5 2877.57   8
   3  -5   5 6166.51 1727.64   8
  -3  -5  -5 4941.67 1510.35  11
   3  -5   5 6142.06 1604.33   4
  -3  -5  -6 15588.6 2669.24  11
   3  -5   6 13968.2 2304.05   4
   3  -5   6 15693.8 2811.95   8
   3  -5   7 8075.52 1720.25  18
  -3  -5  -7 10288.9 2128.64  27
   3  -5   8 2048.83 913.000  24
   3  -5   8 2836.82 1177.93  18
  -3  -5  -8 1763.86 963.760  27
  -3  -5  -9 3761.19 1379.27  27
   3  -5   9 3703.97 1221.82  24
   3  -5   9 4889.06 1442.41  18
  -3  -5 -10 9088.04 2092.54  27
   3  -5  10 5166.65 1421.94  24
  -3  -5 -11 1708.93 974.864  27
   3  -5  11 22.1367 220.988  24
   3  -5  12 16478.6 2700.84  16
  -3  -5 -12 14774.3 2662.52  27
   3  -5  12 10677.3 2033.08  24
   3  -5  12 16479.9 2636.96  19
   3  -5  13 10022.8 2091.92  19
   3  -5  13 9314.82 1941.74  24
  -3  -5 -13 10414.0 2230.03  27
   3  -5  13 13096.9 2510.08  16
   3  -5  14 8742.85 1917.03  19
   3  -5  14 5569.54 1497.71  24
  -3  -5 -14 6237.05 1712.21  27
   3  -5  14 5053.91 1565.92  16
   3  -5  15 435.258 650.300  19
  -3  -5 -15 544.842 582.490  27
   3  -5  15 913.105 647.533  24
   3  -5  15 1001.60 619.789  16
   3  -5  16 1765.78 924.908  19
   3  -5  16 2154.66 1112.21  16
   3  -5  16 649.475 619.703  24
  -3  -5 -16 19.0452 294.207  27
   3  -5  17 1864.48 844.373  19
   3  -5  17 1497.64 819.910  16
  -3  -5 -17 2211.82 992.640  27
   3  -5  17 1421.74 784.993  24
   3  -5  18-4.25165 431.898  19
  -3  -5 -18 220.472 410.619  27
   3  -5  18 93.8328 512.850  13
  -3  -5 -19 1167.29 688.560  27
   3  -5  19 71.0257 481.824  13
   3  -5  20-79.6624 311.700  13
  -3  -5 -20 1113.87 618.096  27
   3  -5  21 183.445 267.423  13
  -3  -5 -21-175.311 312.907  27
   3  -3 -25 1180.31 619.735  22
   3  -3 -24 6.34230 376.377  22
  -3  -3  24-203.531 585.389  26
  -3  -3  24 136.533 376.422  13
  -3  -3  23 708.712 590.928  26
   3  -3 -23 247.886 459.984  22
  -3  -3  23 292.922 490.724  13
  -3  -3  22-15.1459 397.631  26
   3  -3 -22 233.406 436.178  22
  -3  -3  22-828.099 571.019  13
  -3  -3  21 218.218 428.064  26
   3  -3 -21 729.625 622.427  22
  -3  -3  21 269.601 354.514  13
  -3  -3  20 1460.23 906.562  26
  -3  -3  20 1447.88 783.211  13
   3  -3 -20 1579.88 983.316  22
  -3  -3  19 3300.27 1369.52  26
   3  -3 -19 2994.75 1321.34  22
  -3  -3  19 3725.92 1426.56  13
   3  -3 -18 172.657 443.946  22
  -3  -3  18-258.484 427.057  13
  -3  -3  17 1378.35 827.221  13
  -3  -3  17 2172.69 1041.90  26
   3  -3 -17 1744.02 959.039  22
  -3  -3  16 3605.52 1397.81  26
  -3  -3  16 4165.77 1428.50  13
   3  -3 -16 4605.89 1587.55  22
  -3  -3  15 6400.84 1574.45  19
  -3  -3  15 6610.51 1850.68  26
   3  -3 -15 4907.52 1514.54  22
  -3  -3  15 5180.32 1539.13  13
  -3  -3  14 26488.2 3663.54  26
   3  -3 -14 25775.6 3421.51  22
   3  -3 -14 27565.3 3644.90   7
   3  -3 -13 4452.72 1452.54   7
   3  -3 -12 5925.14 1554.00   7
  -3  -3  11 18636.2 2592.48   5
   3  -3 -11 19455.8 2791.84   7
   3  -3 -10 6462.19 1556.80   7
  -3  -3  10 8355.10 1784.28   5
   3  -3  -9 5795.14 1334.64   7
  -3  -3   9 3938.57 1181.26   5
   3  -3  -8 4378.23 1252.94   7
  -3  -3   8 5318.77 1354.69   5
   3  -3  -8 4325.13 1153.65   3
   3  -3  -7 6198.17 1463.20   7
   3  -3  -7 5370.78 1224.19   3
  -3  -3   7 5453.59 1303.13   5
   3  -3  -6 11937.1 1700.42   3
  -3  -3   6 12554.8 1891.20  11
   3  -3  -6 12160.4 1968.50   7
  -3  -3   6 13300.6 2020.02   5
  -3  -3   5 50659.3 3683.75  11
  -3  -3   5 50300.0 3857.93   5
  -3  -3   5 52627.9 3440.54   4
   3  -3  -5 52315.4 3463.06   3
   3  -3  -5 55580.5 3973.74   7
   3  -3  -4 32829.8 2635.42   3
  -3  -3   4 26088.1 2661.21  11
  -3  -3   4 25944.1 2747.42   5
  -3  -3   4 33906.2 2660.08   4
   3  -3  -4 30163.2 2930.89   7
   3  -3  -3 12738.3 1595.83   3
  -3  -3   3 12162.6 1796.40  11
  -3  -3   3 12786.6 1901.80   5
  -3  -3   3 14342.5 1724.66   4
   3  -3  -3 12530.9 1928.20   7
  -3  -3   2 24588.7 2510.11  11
  -3  -3   2 26192.5 2626.29   5
   3  -3  -2 28970.4 2716.03   7
   3  -3  -2 26921.2 2271.46   3
  -3  -3   2 29459.6 2367.06   4
  -3  -3   1 43241.8 3322.62  11
  -3  -3   1 43947.3 3377.43   5
  -3  -3   1 51065.8 3026.91   4
   3  -3  -1 42758.6 3281.60   7
  -3  -3   1 48326.8 2895.04   2
   3  -3  -1 51851.3 3149.87   3
  -3  -3   0 6462.67 1286.58  11
  -3  -3   0 6892.79 1435.11   5
  -3  -3   0 6115.36 1155.20   2
   3  -3   0 7894.30 1258.39   3
  -3  -3   0 9281.23 1285.63   4
   3  -3   0 6684.24 1434.23   7
  -3  -3  -1 34188.3 2995.72  11
  -3  -3  -1 41661.7 2692.36   4
  -3  -3  -1 38083.1 2454.68   7
   3  -3   1 36847.3 3013.95   7
  -3  -3  -1 34173.4 2734.78   2
   3  -3   1 39248.4 2787.85   3
  -3  -3  -2 19774.5 2328.96  11
  -3  -3  -2 22609.2 2355.24   2
   3  -3   2 22490.7 2365.11   7
  -3  -3  -2 25682.5 2104.14   4
   3  -3   2 24015.1 2224.53   3
  -3  -3  -2 21870.4 1978.67   7
  -3  -3  -3 7183.91 1268.81   7
  -3  -3  -3 8753.79 1560.90   2
  -3  -3  -3 7748.86 1146.70   4
   3  -3   3 7648.70 1475.22   7
  -3  -3  -3 6730.32 1375.72  11
   3  -3   3 6408.95 1166.26   4
  -3  -3  -4 16135.5 2126.58  11
  -3  -3  -4 16691.4 1926.21   7
   3  -3   4 14202.0 1774.64   4
  -3  -3  -4 15596.9 2094.79   2
   3  -3   5 14783.5 1823.40   4
  -3  -3  -5 13896.5 2063.16   2
  -3  -3  -5 12550.7 1920.42  11
  -3  -3  -5 15639.1 1995.95   7
  -3  -3  -6 2167.54 794.882   7
  -3  -3  -6 3011.71 1047.78  11
  -3  -3  -6 2345.35 900.427   2
   3  -3   6 2817.92 805.139   4
  -3  -3  -7 13150.5 2156.20  11
   3  -3   7 14889.0 1800.93   4
  -3  -3  -7 13261.1 2180.60   2
  -3  -3  -7 17158.2 2356.78   7
  -3  -3  -8 12660.0 2083.92   7
  -3  -3  -8 12700.9 2203.06  11
  -3  -3  -8 13545.2 2277.66   2
   3  -3   8 13129.2 1740.82   4
  -3  -3  -9 5436.47 1519.89  11
  -3  -3  -9 5743.96 1564.15   7
  -3  -3 -10 23624.7 3137.51  11
  -3  -3 -10 26527.2 3363.38   7
  -3  -3 -11 3587.70 1279.18   7
  -3  -3 -11 3817.47 1279.68  11
  -3  -3 -12 13548.3 2593.87   7
  -3  -3 -12 12542.5 2512.08  11
  -3  -3 -13 17619.1 3068.89  11
  -3  -3 -13 16855.8 2888.01  14
   3  -3  14 5932.13 1583.15  16
   3  -3  14 4292.16 1276.03  17
  -3  -3 -14 2367.85 1194.51  14
  -3  -3 -14 3289.85 1308.63  22
   3  -3  15 1812.90 971.306  17
  -3  -3 -15 3041.26 1229.77  27
   3  -3  15 1666.94 815.888  24
   3  -3  15 1333.57 839.071  16
  -3  -3 -15 2812.48 1216.13  22
  -3  -3 -15 2121.26 999.716  14
  -3  -3 -16 2062.98 1070.42  14
   3  -3  16 2176.47 1109.30  17
   3  -3  16 2435.61 1134.67  16
   3  -3  16 419.501 591.132  24
  -3  -3 -16 1827.38 989.674  27
  -3  -3 -16 979.156 909.400  22
   3  -3  17 2417.84 1214.60  17
   3  -3  17 744.583 568.153  24
  -3  -3 -17 3188.01 1291.18  27
  -3  -3 -17 2636.38 1271.80  22
   3  -3  18-412.353 606.063  24
  -3  -3 -18-848.715 709.210  27
  -3  -3 -18 658.559 420.534  22
   3  -3  18 1106.23 747.297  13
   3  -3  19 291.985 479.440  24
   3  -3  19-360.323 466.410  13
  -3  -3 -20 52.1996 357.878  27
   3  -3  20-249.512 573.910  24
  -3  -3 -20-334.280 643.515  22
   3  -3  20 554.786 522.669  13
  -3  -3 -21 2.89314 312.311  22
   3  -3  21-478.339 490.706  13
   3  -3  21-748.216 516.776  24
  -3  -3 -22-143.755 550.595  22
   3  -3  22 619.828 532.596  13
   3  -3  23 1115.80 671.735  13
  -3  -3 -23 922.871 593.374  22
  -3  -3 -24 134.808 298.324  22
  -3  -1  26 1300.45 793.742  26
  -3  -1  25 580.707 633.631  26
   3  -1 -24 1520.24 754.247  22
  -3  -1  24-2078.49 998.191  26
  -3  -1  23 390.832 450.877  26
   3  -1 -23 623.291 597.113  22
  -3  -1  23 405.647 482.765  13
  -3  -1  22 528.627 540.606  26
   3  -1 -22 755.615 629.160  22
  -3  -1  22 857.461 634.481  13
  -3  -1  21 10645.6 2435.00  26
   3  -1 -21 10347.6 2212.69  22
  -3  -1  21 7317.86 1796.05  13
  -3  -1  20 12663.4 2629.55  26
   3  -1 -20 10526.2 2304.24  22
  -3  -1  20 11470.2 2256.19  13
  -3  -1  19 847.432 957.610  26
  -3  -1  19 690.215 735.675  13
   3  -1 -19 514.344 774.512  22
  -3  -1  18 6724.49 1698.52  13
   3  -1 -18 7334.58 1873.34  22
  -3  -1  17-68.6173 348.721  13
   3  -1 -17 1834.40 979.295  22
   3  -1 -16 2825.64 1074.49   9
   3  -1 -15 14976.5 2464.64   9
   3  -1 -14 33646.6 3489.95   9
   3  -1 -13 8498.87 1674.27   7
   3  -1 -13 7161.56 1613.00   9
   3  -1 -12 10097.8 1759.79   7
  -3  -1  12 10164.6 1519.07   5
   3  -1 -12 9027.78 1647.14   9
   3  -1 -11 13934.4 1921.87   9
   3  -1 -11 11535.5 1743.44   7
  -3  -1  11 13495.5 1709.93   5
  -3  -1  10 38287.6 2781.20   5
   3  -1 -10 35356.9 2956.80   9
   3  -1 -10 40408.6 3067.96   7
  -3  -1   9 38477.9 2725.92   5
   3  -1  -9 37578.9 2863.83   9
   3  -1  -9 39672.5 2871.92   7
   3  -1  -8 26187.7 2244.50   7
   3  -1  -8 27898.0 2300.47   9
  -3  -1   8 29538.1 2281.68   5
  -3  -1   7 158785. 5196.98   5
   3  -1  -7 147874. 4991.58   7
   3  -1  -6 83098.0 3549.30   7
  -3  -1   5 26729.3 1965.24  11
   3  -1  -5 30904.7 2458.14   3
   3  -1  -5 28143.6 1986.47   7
   3  -1  -4 52390.3 2611.92   7
   3  -1  -4 55225.0 3149.29   3
   3  -1  -3 49515.5 2860.77   3
   3  -1  -3 45827.8 2398.67   7
  -3  -1   2 112539. 3679.70   5
   3  -1  -2 103672. 3448.95   7
  -3  -1   1 106820. 3441.20   5
   3  -1  -1 101796. 3366.29   7
  -3  -1   0 90533.7 3054.17   5
   3  -1   0 89808.7 3140.80   7
   3  -1   1 55114.8 2589.58   7
  -3  -1  -1 56838.6 2356.00   5
  -3  -1  -2 260860. 5899.59   2
  -3  -1  -2 247132. 4841.43   5
   3  -1   2 254436. 6460.84   3
  -3  -1  -2 254717. 3808.65   9
  -3  -1  -3 330639. 5008.95   9
  -3  -1  -3 322773. 5471.32   5
   3  -1   3 334587. 7656.53   3
  -3  -1  -4 37163.2 2516.55   2
   3  -1   4 37601.5 2684.68   1
  -3  -1  -4 37213.5 1792.82   5
   3  -1   4 36272.9 1662.35   4
   3  -1   4 39467.5 2782.13   3
   3  -1   5 38324.9 2846.15   1
  -3  -1  -5 36888.0 2644.26   2
   3  -1   5 38763.6 1649.14   4
  -3  -1  -5 36044.5 2101.92   9
  -3  -1  -6 40320.3 2944.09   2
   3  -1   6 36165.1 1643.40   4
  -3  -1  -6 34999.8 2238.92   9
   3  -1   6 38175.7 2960.54   1
  -3  -1  -7 10896.3 1365.70   9
  -3  -1  -7 11786.1 1688.66   2
   3  -1   7 10982.3 1697.06   1
  -3  -1  -8 65701.3 3613.55   9
   3  -1   8 61425.4 4206.98   1
  -3  -1  -8 65072.4 4131.02   2
  -3  -1  -9 13288.0 1767.54   9
  -3  -1  -9 11075.7 1825.36   2
  -3  -1 -10 58876.1 3903.41   9
  -3  -1 -10 55734.4 4138.73   2
  -3  -1 -11 7892.75 1495.73   9
  -3  -1 -11 6830.99 1503.05   2
  -3  -1 -12 16964.7 2346.51   9
  -3  -1 -12 16296.5 2417.62   2
  -3  -1 -13 35865.6 3595.53   9
  -3  -1 -13 35509.2 3680.58   2
  -3  -1 -14 30679.1 3441.40   9
  -3  -1 -15 10711.2 2176.77   9
  -3  -1 -16 28.2394 280.221  14
   3  -1  16 727.124 570.245  13
   3  -1  17 989.551 932.688  17
  -3  -1 -17 1803.60 1059.99  22
  -3  -1 -17 480.606 578.788  14
   3  -1  17 1347.96 736.342  13
   3  -1  18 2176.58 1147.14  17
  -3  -1 -18 1012.78 797.678  14
  -3  -1 -18 1468.52 882.403  22
   3  -1  18 1239.70 827.582  13
   3  -1  19 8150.31 2235.95  17
  -3  -1 -19 13763.6 2650.54  22
  -3  -1 -19 13834.5 2734.03  14
   3  -1  19 12186.7 2131.91  13
   3  -1  20 2468.25 989.318  13
  -3  -1 -20 3030.88 1300.21  22
  -3  -1 -21-1441.33 887.306  22
   3  -1  21-652.448 565.073  13
  -3  -1 -22 2904.65 1369.04  22
   3  -1  22 1881.29 808.092  13
   3  -1  23 241.109 353.556  13
  -3  -1 -23 838.133 739.148  22
  -3  -1 -24-242.168 379.349  22
  -3  -1 -25-545.925 715.853  22
  -3   1  26 1717.30 821.371  25
  -3   1  26 844.617 786.132  26
  -3   1  25 1885.97 1024.33  26
  -3   1  24-315.750 413.153  26
  -3   1  19-269.758 437.665  28
  -3   1  18 9011.80 1920.39  28
  -3   1  17-688.602 613.898  28
  -3   1  17-105.101 317.513  13
   3   1 -16 2424.22 1249.71   6
   3   1 -16 3642.05 1211.70   9
   3   1 -15 12957.7 2396.88   6
   3   1 -15 10910.4 1964.80   9
   3   1 -14 36113.4 3848.10   6
   3   1 -14 39783.1 3520.89   9
   3   1 -13 7868.72 1547.84   9
   3   1 -13 11318.5 2080.43   6
   3   1 -12 11764.3 2081.69   6
   3   1 -12 10992.4 1674.16   9
   3   1 -11 12186.6 1944.43   6
   3   1 -11 12462.4 1678.76   9
   3   1 -10 40303.3 2845.83   9
   3   1 -10 40460.8 3456.80   6
   3   1  -9 40191.7 2687.23   9
   3   1  -9 40406.9 3229.66   6
   3   1  -8 32018.1 2685.21   6
   3   1  -8 28755.0 2105.44   9
   3   1  -7 149940. 4410.77   9
   3   1  -7 159619. 5637.31   6
   3   1  -6 86164.1 3879.56   6
   3   1  -6 88727.9 3055.85   9
   3   1  -5 26775.3 1990.03   6
   3   1  -5 28036.1 1524.32   9
   3   1  -4 55128.3 2615.03   6
   3   1  -4 53867.1 2931.72   3
   3   1  -4 56350.6 1839.88   9
   3   1  -3 45776.6 2190.05   6
   3   1  -3 45822.4 2559.33   3
   3   1  -3 47647.6 1352.95   9
   3   1  -2 106390. 3753.61   3
   3   1  -1 102786. 3559.12   3
   3   1   0 89502.5 3269.33   3
   3   1   1 59892.3 2703.25   3
   3   1   2 257888. 5791.38   3
  -3   1  -3 319075. 6469.77  10
   3   1   3 329173. 6907.47   3
  -3   1  -4 41284.6 2442.06  10
  -3   1  -5 38473.8 2517.00  10
  -3   1  -5 37355.9 2531.49   9
  -3   1  -6 36990.3 2620.70  10
  -3   1  -6 42752.6 2846.15   9
  -3   1  -6 33872.1 2287.13   2
   3   1   6 40044.7 3119.88   1
  -3   1  -7 10879.8 1367.83   2
  -3   1  -7 11577.6 1556.41   9
   3   1   7 10018.7 1625.32   1
  -3   1  -8 68750.3 3584.70   2
   3   1   8 65069.3 4313.59   1
  -3   1  -8 62341.9 3903.90   9
  -3   1  -9 11329.6 1753.04   9
  -3   1  -9 9833.17 1462.24   2
   3   1   9 8168.35 1672.45   1
  -3   1 -10 52265.7 3437.17   2
   3   1  10 50746.5 4097.69   1
  -3   1 -10 54666.2 3937.96   9
  -3   1 -11 8077.77 1559.80   9
  -3   1 -12 15950.2 2346.81   9
  -3   1 -13 33390.7 3482.68   9
  -3   1 -14 29682.9 3374.25   9
  -3   1 -15 9784.89 1995.46   9
   3   1  16 578.039 623.955  17
   3   1  17 188.484 478.489  17
  -3   1 -22 439.533 717.337  22
  -3   1 -23 1872.91 917.277  22
  -3   1 -24 770.841 508.388  22
  -3   1 -25 123.309 431.262  22
  -3   3  25 624.225 574.208  26
  -3   3  24 818.956 628.292  25
  -3   3  23-673.488 595.447  25
  -3   3  22-889.948 593.813  28
  -3   3  22 196.909 441.505  25
  -3   3  21 320.360 445.796  28
   3   3 -13 6355.60 1615.26   6
   3   3 -12 7214.44 1693.74   6
   3   3 -11 17208.4 2572.42   6
   3   3 -10 7938.98 1559.35   6
   3   3  -7 2852.43 752.758   9
   3   3  -6 10240.9 1524.18   9
  -3   3  -2 21479.4 2168.88  10
  -3   3  -3 8057.26 1417.50  10
  -3   3  -4 16016.4 2011.74  10
  -3   3  -5 15937.2 2094.94  10
  -3   3  -6 2472.95 982.054  10
  -3   3  -7 13844.8 2132.33  10
  -3   3  -8 15567.7 2296.48  10
  -3   3  -9 5093.32 1529.81   9
  -3   3  -9 6891.88 1549.44  10
  -3   3 -10 27696.2 3201.90  10
  -3   3 -10 23995.2 3051.30   9
  -3   3 -11 2847.75 1036.13  10
  -3   3 -11 3398.57 1245.74   9
  -3   3 -12 12007.3 2324.35   9
  -3   3 -23 670.323 494.657  22
  -3   3 -24-355.863 372.329  22
  -3   5  22-691.323 416.010  28
  -3   5  21 805.376 512.740  28
  -3   5  -2 55363.1 4462.59  10
  -3   5  -3 12613.6 2164.06  10
  -3   5  -4 19900.4 2781.10  10
  -3   5  -5 6440.82 1575.57  10
   4  -8 -11-47.6712 258.680  21
  -4  -8  11-117.552 459.805  19
  -4  -8  10-627.343 499.007  19
   4  -8 -10-131.524 305.344  21
   4  -8  -9 445.043 604.460  18
  -4  -8   9-369.638 432.320  19
   4  -8  -9 193.272 389.495  21
   4  -8  -8 341.320 374.293  18
   4  -8  -8 373.309 266.047  21
   4  -8  -7 333.019 234.535  18
  -4  -8   7 351.062 451.308  20
   4  -8  -7 246.117 400.194  21
   4  -8  -6 657.977 636.268  18
   4  -8  -6-164.385 368.532  21
  -4  -8   6 89.2243 314.711  20
   4  -8  -5 141.648 525.093  18
   4  -8  -5 110.029 277.077  21
  -4  -8   5 201.403 357.586  20
   4  -8  -4 524.858 502.823  18
  -4  -8   4 304.889 478.281  20
   4  -8  -4 40.2430 295.596  21
   4  -8  -3 77.7456 291.090  18
  -4  -8   3 155.689 437.448  20
  -4  -8   2-340.468 415.122  20
   4  -8  -2 576.603 666.771  18
   4  -8  -1 948.046 721.290  18
  -4  -8   1 1214.41 768.734  20
   4  -8   0 615.934 779.682  18
  -4  -8   0 1528.38 698.587  18
  -4  -8   0 71.8606 320.077  20
   4  -8   1 261.132 479.833  18
  -4  -8  -1 699.912 441.508  18
  -4  -8  -1-459.604 481.840  20
   4  -8   2-158.839 380.777  18
  -4  -8  -2 53.6361 373.566  18
  -4  -8  -2 123.537 386.980  20
   4  -8   3 492.612 644.024  18
  -4  -8  -3 229.098 318.883  18
  -4  -8  -3-6.78472 393.154  20
   4  -8   4 70.3936 378.113  18
  -4  -8  -4-1030.12 530.262  18
   4  -8   5 762.080 759.213  18
  -4  -8  -5 101.291 261.845  18
   4  -8   6-910.770 504.456  19
  -4  -8  -6 252.779 479.143  18
   4  -8   6 793.001 553.250  18
   4  -8   7 635.530 386.239  19
  -4  -8  -7 507.520 568.386  18
   4  -8   7 769.534 465.782  16
   4  -8   7 493.071 428.471  18
   4  -8   8-526.191 383.939  19
  -4  -8  -8 303.829 263.761  18
   4  -8   8 369.738 527.571  16
   4  -8   9 336.168 420.859  19
  -4  -8  -9 187.794 368.005  18
   4  -8   9 881.227 542.224  16
   4  -8  10-493.620 338.004  19
  -4  -8 -10-203.496 310.175  18
   4  -8  10 86.0592 359.209  16
  -4  -6  19-84.8377 306.651  19
   4  -6 -18 1844.02 637.485  21
  -4  -6  18 1378.90 644.944  19
  -4  -6  17 529.808 369.941  19
   4  -6 -17 953.425 459.205  21
  -4  -6  16 305.365 349.166  19
   4  -6 -16-57.3987 419.146  21
  -4  -6  15 271.955 435.677  19
   4  -6 -15-482.940 430.931  21
  -4  -6  14 172.082 331.478  19
   4  -6 -14-258.208 461.316  21
  -4  -6  13 744.814 701.016  19
   4  -6 -13-54.4573 417.083  21
  -4  -6  12 1926.53 942.964  19
  -4  -6  12 3044.52 1205.07  20
   4  -6 -12 1806.53 765.029  21
  -4  -6  11 4225.23 1357.65  19
   4  -6 -11 3294.16 1024.25  21
  -4  -6  10 800.984 645.922  19
  -4  -6  10 643.753 782.311  20
  -4  -6  10 2117.60 1096.61  29
   4  -6 -10 804.766 328.784  21
   4  -6  -9 4703.11 1314.98  18
  -4  -6   9 5981.16 1805.09  29
  -4  -6   9 5326.42 1553.42  19
   4  -6  -9 3005.51 1011.12  21
  -4  -6   9 5020.04 1575.63  20
   4  -6  -8 1604.82 873.419  18
   4  -6  -8 1121.99 537.915  21
  -4  -6   8 1832.50 1020.51  19
  -4  -6   8 1891.08 1104.43  29
  -4  -6   8 1454.08 939.320  20
  -4  -6   7 986.223 691.594  19
   4  -6  -7 2235.97 967.573  18
  -4  -6   7 1625.54 880.838  20
   4  -6  -7 631.876 581.936  21
  -4  -6   7 168.055 508.997  29
  -4  -6   6 1089.11 774.888  19
   4  -6  -6 1344.26 734.305  18
   4  -6  -6 899.482 514.607  21
  -4  -6   6 893.274 748.134  20
  -4  -6   6 2661.23 1262.89  29
  -4  -6   5 722.602 364.810  19
   4  -6  -5 549.746 587.057  18
   4  -6  -5 458.979 313.645  21
  -4  -6   5-885.494 753.716  29
  -4  -6   5 628.986 410.519  20
   4  -6  -4 4982.79 1329.29  18
  -4  -6   4 4355.03 1384.48  19
  -4  -6   4 5482.23 1736.21  29
  -4  -6   4 6295.13 1745.30  20
   4  -6  -4 2586.99 939.439  21
   4  -6  -3 1372.11 612.548  18
  -4  -6   3 1304.42 880.230  20
  -4  -6   3 2342.26 1148.54  29
   4  -6  -3 1017.25 643.605  21
   4  -6  -2 6628.69 1646.91  18
   4  -6  -2 5097.71 1169.35  21
  -4  -6   2 7027.19 1853.99  20
   4  -6  -1 7090.95 1648.60  18
   4  -6  -1 5123.33 1201.98  21
  -4  -6   1 4516.25 1412.09  20
   4  -6   0 330.417 520.460  18
  -4  -6   0 598.432 510.100  18
  -4  -6   0 1735.52 937.497  20
   4  -6   0 689.761 487.818  21
   4  -6   1 5234.90 1515.36  18
  -4  -6  -1 2835.69 1159.67  20
   4  -6   2 15752.9 2518.94  18
  -4  -6  -2 15840.5 2654.08  20
   4  -6   3 9162.50 2065.65  18
  -4  -6  -3 8658.61 1969.02  20
   4  -6   4 8135.00 1824.25  18
  -4  -6  -4 8770.01 2014.26  20
   4  -6   5 5743.12 1666.61  18
  -4  -6  -5 5145.89 1568.19  20
   4  -6   6 8312.55 1981.98  18
  -4  -6  -6 6205.97 1632.07  20
   4  -6   7 5027.02 1505.44  18
  -4  -6  -7 6621.67 1759.65  27
  -4  -6  -7 6180.58 1579.66  20
   4  -6   8 2851.36 1211.90  18
  -4  -6  -8 5587.88 1635.35  27
   4  -6   9 1785.39 950.695  18
  -4  -6  -9 3501.15 1346.10  27
   4  -6  10 695.134 642.443  19
   4  -6  10-330.487 615.730  24
  -4  -6 -10 1563.40 930.955  27
   4  -6  11 628.970 587.390  19
  -4  -6 -11-531.583 633.945  27
   4  -6  11-517.457 579.253  16
   4  -6  11-458.583 449.688  24
   4  -6  12 270.788 528.075  19
   4  -6  12 318.069 456.228  16
  -4  -6 -12 1009.84 754.971  27
   4  -6  12 1080.41 767.547  24
   4  -6  13-470.648 637.322  19
  -4  -6 -13 216.984 456.908  27
   4  -6  13 688.082 624.348  24
   4  -6  13-399.900 529.225  16
   4  -6  14-162.419 332.225  19
  -4  -6 -14 114.142 371.367  27
   4  -6  14 36.1614 337.506  16
   4  -6  15 532.285 382.461  19
  -4  -6 -15-368.900 484.500  27
   4  -6  15-737.199 555.458  16
   4  -6  16 447.455 444.427  19
  -4  -6 -16 9.59931 273.930  18
   4  -6  16 4.11827 382.196  16
  -4  -6 -16 472.683 501.479  27
   4  -6  17-125.143 256.515  19
  -4  -6 -17 170.442 264.319  18
  -4  -6 -17 682.797 515.133  27
   4  -6  17 932.967 614.662  13
  -4  -6 -18 366.843 388.555  27
   4  -6  18-22.8136 331.060  13
  -4  -4  23-34.0075 310.111  26
   4  -4 -23-455.634 558.095  22
   4  -4 -22 874.714 706.817  22
  -4  -4  22 1192.86 560.006  13
  -4  -4  22 11.4797 604.061  26
  -4  -4  21 915.781 658.630  26
   4  -4 -21 1538.04 906.203  22
  -4  -4  21 1903.59 763.303  13
  -4  -4  20 1121.01 820.539  26
   4  -4 -20 1629.68 898.400  22
  -4  -4  20 2421.21 864.862  13
  -4  -4  19-867.341 598.767  13
  -4  -4  19 98.2152 472.885  26
   4  -4 -19-130.597 573.313  22
  -4  -4  18 2610.53 1060.33  19
  -4  -4  18 2290.37 1135.55  26
   4  -4 -18 1086.83 767.310  22
  -4  -4  18 2016.70 1015.24  13
  -4  -4  17 4317.45 1274.77  19
  -4  -4  17 5468.94 1485.83  13
   4  -4 -17 4291.40 1585.31  22
  -4  -4  17 4899.23 1601.59  26
  -4  -4  16 5735.51 1629.10  19
  -4  -4  16 5509.88 1865.75  26
   4  -4 -16 7081.41 1900.54  22
   4  -4 -16 5071.99 1198.78  21
  -4  -4  15 4003.81 1294.65  19
   4  -4 -15 3488.91 1438.06  22
  -4  -4  15 5624.61 1720.83  26
   4  -4 -15 2843.81 892.879  21
  -4  -4  14 4927.27 1451.85  19
  -4  -4  14 4574.91 1662.10  26
   4  -4 -14 3426.68 1404.90  22
   4  -4 -14 3121.19 869.201  21
   4  -4 -13 16386.6 2871.39  22
  -4  -4  13 15176.8 3018.08  26
  -4  -4  13 15924.8 2643.59  19
  -4  -4  12 1395.21 917.500  19
  -4  -4  12 1787.09 1216.41  26
   4  -4 -12 2872.73 1168.41  22
  -4  -4  11 9316.61 2009.46  19
   4  -4 -11 6599.91 1726.16  22
  -4  -4  11 7631.28 2144.31  26
  -4  -4  10 2425.96 1160.95   5
   4  -4 -10 4660.56 1531.10   7
  -4  -4   9 34065.0 4062.36   5
   4  -4  -9 29740.3 3635.43   7
  -4  -4   8 16487.3 2761.03   5
   4  -4  -8 10099.2 2089.59   7
  -4  -4   7 24218.7 3053.77  11
  -4  -4   7 20195.4 3001.81   5
   4  -4  -7 24737.1 3223.42   7
  -4  -4   6 29023.7 3288.23  11
  -4  -4   6 29819.2 3602.70   5
   4  -4  -6 31030.1 3529.17   7
  -4  -4   5 6608.50 1627.55  11
  -4  -4   5 6494.60 1650.10   5
   4  -4  -5 5437.42 1504.04   7
  -4  -4   4 1376.01 701.178  11
  -4  -4   4 1859.75 861.015   5
  -4  -4   4 1810.15 817.894   4
   4  -4  -4 1100.84 798.168   7
  -4  -4   3 1371.83 945.184  11
  -4  -4   3 1715.36 808.214   4
   4  -4  -3 1800.57 974.992   7
  -4  -4   2 985.227 828.252  11
  -4  -4   2 2128.98 746.007   4
   4  -4  -2 2281.65 954.656   7
  -4  -4   1 5736.04 1455.19  11
  -4  -4   1 9653.09 1623.44   4
   4  -4  -1 5786.04 1490.12   7
  -4  -4   0 3548.69 1111.35  11
  -4  -4   0 3445.95 882.763   4
   4  -4   0 3626.45 1167.29   7
  -4  -4  -1 5422.61 1397.89  11
   4  -4   1 4508.27 1270.33   7
   4  -4   2 26243.0 2821.19   4
   4  -4   2 34216.4 3440.15   7
  -4  -4  -2 27270.4 3225.33  11
  -4  -4  -3 89347.4 5909.11  11
   4  -4   3 95435.0 5332.82   4
  -4  -4  -4 29554.0 3479.01  11
   4  -4   4 25459.6 2800.94   4
  -4  -4  -5 5455.39 1488.69  11
   4  -4   5 6003.84 1389.91   4
  -4  -4  -6 8810.82 1965.32  11
   4  -4   6 9311.74 1624.43   4
  -4  -4  -7 7624.25 1828.22  11
  -4  -4  -8 495.783 754.327  11
  -4  -4  -9 14744.9 2618.44   7
  -4  -4  -9 8867.87 2071.66  11
   4  -4  10 4301.02 1239.91  18
  -4  -4 -10 7042.56 1911.90  14
   4  -4  11 1103.83 709.240  16
  -4  -4 -11 1824.81 918.963  14
  -4  -4 -12 8844.65 2055.53  27
   4  -4  12 9481.99 1953.78  24
   4  -4  12 8598.21 2003.64  16
  -4  -4 -12 12684.5 2658.05  14
   4  -4  13 1656.01 842.565  24
   4  -4  13 1157.13 798.694  16
  -4  -4 -13 1231.05 828.710  27
  -4  -4 -14 4055.83 1417.89  27
   4  -4  14 3397.32 1183.41  24
   4  -4  14 2535.68 1077.28  16
   4  -4  15 3316.99 1185.81  19
   4  -4  15 2755.10 1091.35  24
   4  -4  15 4709.33 1482.73  16
  -4  -4 -15 2653.82 1150.29  27
   4  -4  16 2281.86 1110.83  19
   4  -4  16 131.189 382.000  24
   4  -4  16 1008.76 745.422  16
  -4  -4 -16-1187.91 830.006  27
   4  -4  17 485.710 568.480  24
  -4  -4 -17 473.310 556.616  27
  -4  -4 -17 363.097 528.758  22
   4  -4  18 1312.96 725.313  24
  -4  -4 -18 412.768 725.955  22
  -4  -4 -18 904.299 687.219  27
   4  -4  18 1925.59 903.529  13
  -4  -4 -19 644.059 575.694  27
   4  -4  19-102.449 292.061  24
  -4  -4 -19-612.985 535.115  22
   4  -4  19 843.502 602.317  13
   4  -4  20-52.5463 306.042  13
   4  -4  20-197.079 264.504  24
  -4  -4 -20 1364.22 736.995  27
  -4  -4 -20 876.038 568.897  22
  -4  -4 -21 216.359 381.055  27
  -4  -4 -21-40.7978 259.649  22
   4  -4  21 267.281 274.114  13
   4  -4  22-75.3951 311.015  13
  -4  -2  25-54.3035 456.769  26
  -4  -2  24-191.871 676.168  26
  -4  -2  23-502.200 707.980  26
   4  -2 -23-706.653 573.957  22
  -4  -2  23 266.072 403.465  13
  -4  -2  22 1130.08 794.832  26
   4  -2 -22 2580.50 985.612  22
  -4  -2  22 713.335 556.173  13
  -4  -2  21 1907.00 1179.02  26
   4  -2 -21-225.975 427.510  22
  -4  -2  21 2026.94 997.485  13
   4  -2 -20 1322.21 822.710  22
  -4  -2  20 51.1308 403.775  26
  -4  -2  20 1533.77 813.542  13
   4  -2 -19 1575.14 930.769  22
  -4  -2  19 2893.41 1122.04  13
  -4  -2  19 843.306 756.261  26
  -4  -2  18 15665.0 2912.63  26
  -4  -2  18 17598.1 2702.93  13
   4  -2 -18 15887.9 2819.28  22
  -4  -2  17 8065.73 1863.45  13
  -4  -2  17 8085.58 2071.63  26
   4  -2 -17 10744.7 2264.83  22
  -4  -2  16 18781.9 3057.48  26
  -4  -2  16 17180.8 2655.72  13
   4  -2 -16 18458.8 2916.22  22
  -4  -2  15 14022.6 2585.22  26
   4  -2 -15 17040.4 3118.30   3
   4  -2 -14 20071.8 3301.46   3
   4  -2 -13 2949.42 1116.60   7
  -4  -2  13 2844.38 1060.69   5
   4  -2 -13 4179.18 1552.32   3
   4  -2 -12 16787.9 2782.67   3
  -4  -2  12 16212.2 2330.35   5
   4  -2 -12 14394.4 2255.78   7
   4  -2 -11 11160.0 1881.08   7
   4  -2 -11 10362.3 2112.39   3
  -4  -2  11 12273.4 2017.14   5
   4  -2 -10 8499.21 1595.36   7
  -4  -2  10 10871.0 1830.57   5
   4  -2 -10 10873.9 2131.68   3
   4  -2  -9 8243.87 1463.36   7
   4  -2  -9 8696.94 1776.94   3
  -4  -2   9 8585.18 1591.20   5
  -4  -2   8 37719.8 3230.17   5
   4  -2  -8 35337.9 3326.25   3
   4  -2  -8 32566.2 2982.50   7
  -4  -2   7 72882.5 4190.13  11
   4  -2  -7 83425.1 4965.31   3
  -4  -2   7 74951.4 4443.38   5
   4  -2  -7 77565.4 4399.07   7
  -4  -2   6 29276.2 2636.16  11
   4  -2  -6 26809.9 2778.17   3
   4  -2  -6 29339.3 2650.94   7
  -4  -2   6 30476.7 2785.40   5
  -4  -2   5 9812.30 1532.88  11
   4  -2  -5 9498.74 1607.60   3
  -4  -2   5 8456.20 1489.11   5
   4  -2  -5 8547.28 1470.25   7
   4  -2  -4 9494.45 1501.23   3
  -4  -2   4 10575.5 1575.66  11
  -4  -2   4 10704.9 1610.53   5
   4  -2  -4 9965.63 1533.51   7
  -4  -2   3 1521.30 516.685   2
  -4  -2   3 762.801 512.058  11
  -4  -2   3 1203.50 616.686   5
   4  -2  -3 478.194 510.082   3
   4  -2  -3 1667.69 640.745   7
   4  -2  -2 69415.0 3914.13   3
  -4  -2   2 65899.3 3753.29  11
  -4  -2   2 69987.7 3340.15   2
  -4  -2   2 68344.0 3787.69   5
   4  -2  -2 69888.5 3762.87   7
  -4  -2   1 9995.93 1351.43   2
  -4  -2   1 8489.85 1394.78  11
   4  -2  -1 7562.94 1325.93   3
  -4  -2   1 7763.59 1245.55   5
   4  -2  -1 8144.74 1311.13   7
  -4  -2   0 2047.62 749.656   2
  -4  -2   0 1235.28 592.462  11
  -4  -2   0 1489.00 608.411   5
   4  -2   0 1152.45 678.924   3
   4  -2   0 1733.68 658.273   7
  -4  -2  -1 25494.7 2278.97   2
  -4  -2  -1 22373.3 2264.08  11
   4  -2   1 22874.0 2039.24   1
  -4  -2  -1 24175.7 2138.71   5
   4  -2   1 22508.6 2295.25   3
   4  -2   1 24954.9 2282.30   7
  -4  -2  -2 142765. 5516.44   2
  -4  -2  -2 138439. 5749.75  11
   4  -2   2 143429. 5180.50   1
  -4  -2  -2 132215. 4978.27   5
   4  -2   2 132528. 5643.06   3
  -4  -2  -3 266587. 7898.32   2
  -4  -2  -3 258828. 8042.82  11
  -4  -2  -3 267699. 6998.32   5
   4  -2   3 264631. 8200.91   3
   4  -2   3 270799. 7434.43   1
  -4  -2  -4 76569.9 4485.04  11
  -4  -2  -4 75726.7 4340.05   2
   4  -2   4 71648.3 3248.04   4
   4  -2   4 75578.8 4575.67   3
   4  -2   4 74557.1 4141.77   1
   4  -2   5 16397.0 1552.26   4
   4  -2   5 14828.1 1965.78   1
   4  -2   5 17116.1 2271.64   3
  -4  -2  -5 14913.1 2081.54   2
   4  -2   6 14079.8 2005.66   1
  -4  -2  -6 12009.4 1888.03   2
  -4  -2  -7 14462.3 2172.13   2
  -4  -2  -8 40459.5 3032.22   9
  -4  -2  -8 37746.8 3608.63   2
  -4  -2  -9 1211.77 685.761   2
  -4  -2  -9 1893.33 862.027   9
  -4  -2 -10 26307.8 3217.51   2
  -4  -2 -10 28709.6 2920.19   9
  -4  -2 -11 6817.36 1663.74   2
  -4  -2 -12 6572.13 1642.65   2
  -4  -2 -13 11717.9 2403.71   2
  -4  -2 -14 5240.86 1661.24  22
   4  -2  14 2001.98 1039.39  17
  -4  -2 -14 3865.62 1441.18  14
   4  -2  15 602.592 664.611  17
  -4  -2 -15 239.414 455.988  14
   4  -2  16 8054.35 1774.48  13
   4  -2  16 6643.65 1991.16  17
  -4  -2 -16 6958.10 1876.36  22
  -4  -2 -16 8433.14 2132.56  14
   4  -2  17 6852.26 2040.78  17
  -4  -2 -17 6667.58 1925.52  22
  -4  -2 -17 7927.44 2132.02  14
   4  -2  17 6797.23 1634.00  13
   4  -2  18 1447.50 1039.32  17
   4  -2  18-209.513 285.541  24
  -4  -2 -18 748.595 523.624  22
  -4  -2 -18 934.283 676.224  14
   4  -2  18 981.777 684.998  13
   4  -2  19 1642.84 1031.88  17
  -4  -2 -19 684.784 605.309  27
   4  -2  19 1472.67 722.164  24
   4  -2  19 1927.09 877.249  13
  -4  -2 -19 1960.52 1084.02  14
  -4  -2 -19 3816.87 1406.75  22
   4  -2  20 639.534 602.228  24
  -4  -2 -20 319.527 491.141  14
  -4  -2 -20 9.79709 352.551  22
   4  -2  20 399.660 468.221  13
   4  -2  21 540.695 550.965  24
  -4  -2 -21 375.556 351.476  22
   4  -2  21 638.489 504.038  13
  -4  -2 -22 1070.30 565.255  22
  -4  -2 -23-415.368 522.473  22
  -4  -2 -24 1320.96 619.092  22
  -4   0  26-277.466 414.223  26
  -4   0  26 141.211 397.926  25
  -4   0  25 292.161 450.659  26
  -4   0  24 236.356 604.118  26
  -4   0  23-176.870 516.132  26
  -4   0  22 212.779 672.946  26
  -4   0  21 1097.88 966.632  26
  -4   0  20 423.889 511.002  13
  -4   0  19 4240.07 1311.14  13
  -4   0  19 3442.43 1135.28  28
  -4   0  18 4328.60 1366.86  28
  -4   0  18 3011.89 1145.16  13
  -4   0  17 11269.0 2122.64  28
  -4   0  17 6562.91 1622.83  13
   4   0 -15 6679.62 1583.27   9
   4   0 -14 2571.80 963.012   9
   4   0 -13 5531.00 1285.93   9
   4   0 -12 18204.4 2231.64   9
   4   0 -11 19009.5 2112.78   9
   4   0 -10 214.722 363.777   9
   4   0  -9 130154. 4924.52   9
   4   0  -8 144069. 4738.63   9
   4   0  -7 532337. 11941.2   3
   4   0  -7 518642. 8292.78   9
   4   0  -7 520302. 7290.52   7
   4   0  -6 132462. 5739.49   3
   4   0  -6 125335. 3329.83   7
   4   0  -5 26651.4 2540.99   3
   4   0  -5 27211.6 1436.45   7
  -4   0   4 1743.18 375.251  11
   4   0  -4 1656.88 668.895   3
   4   0  -4 2061.11 416.551   7
   4   0  -3 15823.3 1827.44   3
  -4   0   3 15783.9 1152.93  11
   4   0  -3 14527.1 1022.91   7
   4   0  -2 285918. 7357.01   3
  -4   0   2 271571. 5008.22  11
   4   0  -1 151179. 5288.50   3
  -4   0   1 151762. 3937.55  11
   4   0   0 9695.33 1398.77   3
  -4   0  -1 82557.8 2267.50   9
   4   0   1 72842.7 3722.53   3
  -4   0  -2 57214.0 2200.23   9
   4   0   2 45629.4 3024.44   3
  -4   0  -3 68905.6 3392.21   2
   4   0   3 70303.9 3809.99   3
  -4   0  -4 94944.8 4112.34   2
   4   0   4 105629. 4901.70   3
  -4   0  -5 115874. 4777.82   2
   4   0   5 121151. 5355.05   3
  -4   0  -5 130272. 4476.07   9
  -4   0  -6 8068.18 1362.63   2
   4   0   6 8919.72 1610.16   1
  -4   0  -6 9069.83 1275.60   9
  -4   0  -7 756.440 481.284   2
  -4   0  -7 1368.80 547.092   9
   4   0   7 149.689 474.407   1
  -4   0  -8 317.558 463.915   2
  -4   0  -8 314.171 479.791   9
   4   0   8 1505.11 867.505   1
  -4   0  -9 16133.8 2168.34   2
  -4   0  -9 16405.7 2018.31   9
   4   0   9 17731.9 2590.76   1
  -4   0 -10 202.669 347.363   9
   4   0  10 1574.61 1100.24   1
  -4   0 -10 682.561 485.121   2
  -4   0 -11 14526.8 2104.06   9
  -4   0 -11 13591.5 2180.41   2
  -4   0 -12 2537.38 936.959   9
  -4   0 -12 1514.34 840.662   2
  -4   0 -13 1087.32 705.308   9
  -4   0 -14 7130.65 1633.28   9
   4   0  15 8735.48 2086.73  17
   4   0  16 2457.54 1147.44  17
   4   0  17 770.037 739.843  17
  -4   0 -17 2237.28 1057.80  14
   4   0  18 10780.4 2420.07  17
  -4   0 -18 16356.0 2864.82  14
   4   0  19 2950.80 1411.47  17
  -4   0 -19 5874.45 1706.47  14
  -4   0 -20 737.267 604.054  22
  -4   0 -21 262.041 497.247  22
  -4   0 -22-226.518 397.658  22
  -4   0 -23-121.570 397.718  22
  -4   0 -24-35.7698 444.082  22
  -4   0 -25-1266.67 596.590  22
  -4   2  26 413.253 394.858  25
  -4   2  25 348.305 506.978  25
  -4   2  25-211.131 541.860  26
  -4   2  24 347.526 568.808  26
  -4   2  24 63.6731 591.471  25
  -4   2  23 79.0196 410.719  25
  -4   2  23-241.309 340.532  28
  -4   2  22 255.876 382.957  28
  -4   2  21 1225.25 772.494  28
  -4   2  20 845.981 844.921  28
  -4   2  19 2520.34 1052.56  28
   4   2 -14 16459.7 2713.75   6
   4   2 -13 1176.47 896.225   6
   4   2 -12 12291.4 2178.03   6
   4   2 -11 11773.3 1974.71   6
   4   2 -10 8466.35 1653.92   6
   4   2  -9 8020.96 1519.44   6
   4   2  -8 32350.0 2902.04   6
   4   2  -8 35694.3 3187.35   3
   4   2  -7 79324.3 4215.15   6
   4   2  -7 78861.1 4474.02   3
   4   2  -6 28824.3 2385.81   6
   4   2  -6 27354.6 2529.68   3
   4   2  -5 9200.91 1290.87   6
   4   2  -5 8550.66 1382.67   3
   4   2  -4 11034.3 1482.80   3
   4   2  -4 11131.5 1308.12   6
   4   2  -3 1280.66 480.674   6
   4   2  -3 1374.12 596.306   3
   4   2  -2 71231.7 3375.46   3
   4   2  -1 8454.95 1123.53   3
   4   2   0 1105.07 449.371   3
  -4   2   0 918.845 370.196  10
  -4   2  -1 22703.4 1908.00  10
   4   2   1 23127.4 1843.12   3
  -4   2  -2 137050. 4914.97  10
   4   2   2 140756. 4690.02   3
  -4   2  -3 273886. 7230.05  10
  -4   2  -4 77190.6 4052.91  10
  -4   2  -5 15305.2 1918.69  10
  -4   2  -6 13341.2 1860.02  10
  -4   2  -7 20517.8 2402.13  10
  -4   2  -7 16505.0 1840.14   2
   4   2   7 19136.7 2485.98   1
  -4   2  -7 16293.3 2188.47   9
  -4   2  -8 37396.1 3424.18   9
   4   2   8 40970.5 3648.09   1
  -4   2  -8 40199.1 3459.63  10
   4   2   9 976.543 612.884   1
  -4   2  -9 2067.71 915.762   9
  -4   2 -10 24914.9 2995.78   9
   4   2  10 27400.7 3189.71   1
  -4   2 -11 5891.81 1573.71   9
   4   2  11 4141.63 1287.11   1
  -4   2 -12 6723.04 1653.03   9
  -4   2 -13 9308.38 2042.93   9
  -4   2 -23-62.7402 417.489  22
  -4   2 -24 683.249 487.532  22
  -4   4  23 442.277 353.189  28
  -4   4  22 221.969 310.356  28
  -4   4  21 1785.74 762.083  25
  -4   4  21 707.608 539.119  28
  -4   4  20 1762.06 893.581  25
  -4   4  19 2235.44 983.878  25
  -4   4  18 2063.99 998.989  25
  -4   4  17 5423.56 1634.57  25
  -4   4  16 8596.62 2015.95  25
  -4   4  15 4584.82 1491.79  25
  -4   4  -1 5603.16 1323.89  10
  -4   4  -2 30444.1 3049.10  10
  -4   4  -3 102596. 5651.16  10
  -4   4  -4 29978.2 3178.00  10
  -4   4  -5 6512.48 1618.73  10
  -4   4  -6 7632.86 1775.29  10
  -4   4  -7 8462.17 1910.14  10
  -4   4  -8-100.531 877.027  10
  -4   4  -9 14237.6 2564.37   9
  -4   4 -22 340.650 406.303  22
   5  -7 -15 2270.95 680.352  21
  -5  -7  15 1909.47 680.509  19
   5  -7 -14 421.092 311.943  21
  -5  -7  14 21.1616 434.473  19
   5  -7 -13 418.953 291.910  21
  -5  -7  13-164.327 399.351  19
   5  -7 -12 589.905 401.908  21
  -5  -7  12-3108.53 955.504  19
   5  -7 -11 1064.07 588.091  21
  -5  -7  11-402.792 682.851  19
  -5  -7  10-950.777 848.504  19
   5  -7 -10 397.403 334.566  21
  -5  -7  10 908.968 728.129  20
   5  -7  -9 1014.37 799.658  18
  -5  -7   9-607.433 645.164  19
   5  -7  -9 679.753 362.755  21
  -5  -7   9 1419.14 900.392  20
   5  -7  -8-111.763 362.613  18
  -5  -7   8-1053.46 895.459  19
   5  -7  -8-327.158 413.158  21
  -5  -7   8-5.49840 495.270  20
   5  -7  -7 141.399 361.713  18
  -5  -7   7 485.087 707.032  19
   5  -7  -7 369.749 440.739  21
  -5  -7   7 1034.66 784.789  20
   5  -7  -6 2024.27 871.170  18
   5  -7  -6 1675.61 700.955  21
  -5  -7   6 1132.65 813.993  20
  -5  -7   6 1149.72 570.358  19
   5  -7  -5 397.971 569.133  18
   5  -7  -5-7.22779 453.428  21
  -5  -7   5-266.539 612.435  20
   5  -7  -4 958.403 593.385  18
   5  -7  -4 2369.64 793.457  21
  -5  -7   4 2331.11 1033.27  20
   5  -7  -3 1008.37 901.303  18
   5  -7  -3 360.033 473.179  21
  -5  -7   3 927.354 635.038  20
   5  -7  -2 1527.65 871.093  18
   5  -7  -2 1477.25 632.031  21
  -5  -7   2 923.501 410.194  20
   5  -7  -1 2522.81 1147.88  18
   5  -7  -1 965.612 519.124  21
  -5  -7   1 942.483 797.508  20
   5  -7   0 2103.19 955.157  18
   5  -7   0 778.068 504.602  21
  -5  -7   0 905.161 869.429  20
   5  -7   1 538.955 638.877  18
  -5  -7  -1 498.745 549.406  18
  -5  -7  -1 431.464 608.870  20
   5  -7   2 2206.07 949.499  18
  -5  -7  -2 2815.52 934.837  18
  -5  -7  -2 2758.75 1222.32  20
   5  -7   3 2406.02 997.733  19
   5  -7   3 2426.00 1090.35  18
  -5  -7  -3 1044.03 786.693  18
  -5  -7  -3 2560.46 1105.19  20
   5  -7   4 1014.71 792.441  19
   5  -7   4 1371.63 1102.68  18
  -5  -7  -4 252.941 380.040  18
  -5  -7  -4 1347.80 773.286  20
   5  -7   5-314.351 311.910  19
   5  -7   5 495.132 846.402  18
  -5  -7  -5 381.400 467.818  18
  -5  -7  -5 308.899 359.536  20
   5  -7   6 1490.48 796.582  19
   5  -7   6 588.494 708.521  18
  -5  -7  -6 736.743 526.162  18
  -5  -7  -6 1210.06 897.050  20
   5  -7   7 1886.88 825.476  19
   5  -7   7 1838.32 958.545  18
  -5  -7  -7 1243.92 767.580  18
   5  -7   8 3181.21 1058.07  19
   5  -7   8 1191.73 756.019  18
  -5  -7  -8 1419.87 758.023  18
   5  -7   9 612.586 567.696  19
  -5  -7  -9 441.613 416.842  18
   5  -7   9 543.590 598.763  16
   5  -7  10 1280.53 690.478  19
  -5  -7 -10 429.858 380.291  18
  -5  -7 -10 368.845 448.327  27
   5  -7  10 739.203 561.513  16
   5  -7  11 339.674 499.848  19
  -5  -7 -11 217.150 346.842  18
  -5  -7 -11 1204.29 681.840  27
   5  -7  11 908.199 689.286  16
   5  -7  12 1106.09 657.253  16
   5  -7  12 1178.01 636.765  19
  -5  -7 -12 605.323 403.206  18
  -5  -7 -12-115.760 369.278  27
   5  -7  13 2090.30 752.206  19
  -5  -7 -13 1463.06 598.924  18
   5  -7  13 2134.63 759.346  16
  -5  -7 -13 3095.89 908.527  27
   5  -7  14 137.048 297.603  19
  -5  -7 -14 245.940 225.443  18
  -5  -5  20 2374.08 885.564  26
   5  -5 -19 690.064 630.018  22
  -5  -5  19 1297.56 734.975  26
  -5  -5  19 227.864 584.681  19
  -5  -5  18 449.390 570.139  26
   5  -5 -18-292.058 656.265  22
  -5  -5  18-1150.89 812.597  19
  -5  -5  17 337.968 558.711  26
   5  -5 -17 1875.04 999.255  22
   5  -5 -17 1799.52 842.173  21
  -5  -5  17 88.7960 562.956  19
  -5  -5  16 3471.81 1146.26  19
   5  -5 -16 3426.69 922.616  21
  -5  -5  16 5130.09 1590.86  26
   5  -5 -16 5399.49 1645.29  22
  -5  -5  15 1770.76 959.866  19
  -5  -5  15 3058.71 1387.21  26
   5  -5 -15 2907.15 1243.27  22
   5  -5 -15 1238.84 718.535  21
  -5  -5  14 135.385 484.456  19
  -5  -5  14 417.022 885.703  26
   5  -5 -14 163.633 551.545  22
   5  -5 -14-21.9150 518.238  21
  -5  -5  13 1718.33 1068.50  19
  -5  -5  13 3513.51 1325.48  29
   5  -5 -13 2667.54 1187.89  22
   5  -5 -13 1155.48 693.679  21
  -5  -5  13 2647.32 1640.00  26
  -5  -5  12 3015.66 1204.50  19
   5  -5 -12 3830.19 1458.53  22
  -5  -5  12 3742.49 1411.34  29
   5  -5 -12 2320.35 906.550  21
  -5  -5  12 4673.19 1461.95  20
  -5  -5  12 4195.33 1786.67  26
  -5  -5  11 1518.64 847.794  19
  -5  -5  11 1304.39 1249.10  26
   5  -5 -11 1304.02 636.055  22
  -5  -5  11 3309.41 1333.72  29
   5  -5 -11 1141.49 625.182  21
  -5  -5  11 2528.57 1129.82  20
  -5  -5  10-42.6803 413.765  19
  -5  -5  10 1661.71 909.320  26
  -5  -5  10 1293.08 892.020  29
   5  -5 -10 1174.20 751.554  22
   5  -5 -10 1287.00 672.988  21
  -5  -5  10 1339.50 771.144  20
  -5  -5   9-122.762 613.196  19
  -5  -5   9 1206.51 847.727  26
  -5  -5   9 1316.37 922.483  29
   5  -5  -9 266.512 305.443  21
  -5  -5   9 497.358 493.707  20
  -5  -5   8 7031.63 1738.70  19
  -5  -5   8 7071.17 2069.20  26
  -5  -5   8 4705.94 1624.76  29
   5  -5  -8 4622.89 1166.29  21
  -5  -5   8 5497.49 1577.62  20
  -5  -5   7 7426.58 1773.97  19
   5  -5  -7 10870.0 1879.99  18
  -5  -5   7 7795.06 2190.86  26
  -5  -5   7 12020.8 2538.88  29
   5  -5  -7 5080.38 1149.89  21
  -5  -5   7 8023.34 1896.78  20
  -5  -5   6 2600.85 1172.62  19
   5  -5  -6 4532.30 1200.63  18
  -5  -5   6 3054.80 1243.67  20
   5  -5  -6 1874.33 658.250  21
  -5  -5   5 271.877 465.444  19
   5  -5  -5-701.928 535.115  18
   5  -5  -5 544.438 509.291  21
  -5  -5   5-296.058 394.753  20
  -5  -5   4 5472.49 1396.20  19
   5  -5  -4 3264.40 1034.71  18
   5  -5  -4 2690.13 994.109  21
  -5  -5   4 3744.79 1275.09  20
  -5  -5   4 3918.62 1456.59  29
  -5  -5   3 4365.23 1178.66  19
   5  -5  -3 5560.47 1381.65  18
  -5  -5   3 7031.43 1894.21  29
   5  -5  -3 2532.23 826.540  21
  -5  -5   3 2879.80 1100.90  20
   5  -5  -2 514.323 570.108  18
  -5  -5   2 1914.91 1026.47  29
   5  -5  -2 927.829 511.138  21
  -5  -5   2 1520.73 976.012  20
   5  -5  -1 85.1874 344.000  18
   5  -5  -1 1399.70 690.355  21
  -5  -5   1 433.090 345.690  20
  -5  -5   1 655.927 657.006  29
   5  -5   0 619.817 557.076  18
  -5  -5   0 1857.69 995.612  29
   5  -5   0 1792.51 708.618  21
  -5  -5   0-74.1868 661.182  20
   5  -5   1 1036.38 856.825  18
  -5  -5  -1 151.151 422.195  29
   5  -5   1 1604.66 767.574  21
  -5  -5  -1 2496.66 1040.80  20
   5  -5   2 1903.02 885.355  18
  -5  -5  -2 267.607 503.836  29
   5  -5   2 1900.70 617.894  21
  -5  -5  -2 779.971 435.650  20
   5  -5   3 5869.96 1601.54  18
   5  -5   3 4987.19 1119.50  21
  -5  -5  -3 6431.81 1721.32  20
   5  -5   4 15090.0 2473.75  18
  -5  -5  -4 14072.1 2489.36  20
   5  -5   5 7919.90 1945.26  18
  -5  -5  -5 6367.06 1698.68  20
   5  -5   6 15777.6 2570.96  18
  -5  -5  -6 14382.1 2575.34  27
  -5  -5  -6 13307.0 2483.07  20
   5  -5   7 10675.5 2127.04  18
  -5  -5  -7 11839.5 2396.82  27
  -5  -5  -7 9184.32 2063.65  20
   5  -5   8 7338.12 1766.70  18
   5  -5   8 5340.41 1344.42  24
  -5  -5  -8 5035.76 1621.81  20
  -5  -5  -8 7662.73 1974.02  27
   5  -5   9-970.926 766.448  18
   5  -5   9 446.430 497.230  24
  -5  -5  -9 1307.28 886.964  27
  -5  -5  -9-275.559 778.399  20
   5  -5  10 51.6500 830.600  18
   5  -5  10-499.839 542.817  24
  -5  -5 -10-14.9793 425.786  27
   5  -5  11 1185.87 763.319  16
  -5  -5 -11 567.035 665.597  27
   5  -5  11 2176.41 963.134  24
   5  -5  12-110.833 533.841  24
   5  -5  12 603.071 739.130  16
  -5  -5 -12 557.615 641.574  27
   5  -5  13 844.441 664.785  16
   5  -5  13 366.709 479.013  24
  -5  -5 -13 565.657 642.414  27
   5  -5  14 866.637 745.636  16
   5  -5  14 958.753 658.800  19
  -5  -5 -14 640.928 641.330  27
   5  -5  14 598.306 590.444  24
   5  -5  15 736.589 643.014  19
  -5  -5 -15 183.482 482.762  27
   5  -5  15 881.369 668.876  24
   5  -5  15 1181.68 812.128  16
   5  -5  16-333.592 397.622  19
   5  -5  16 188.260 407.557  16
   5  -5  16 127.133 289.096  24
  -5  -5 -16 580.485 573.770  27
   5  -5  17-83.8830 407.670  19
  -5  -5 -17 359.833 490.426  27
   5  -5  17-106.640 338.954  24
   5  -5  17 1129.61 675.472  13
  -5  -5 -18 535.787 511.556  27
   5  -5  18 456.208 463.201  24
   5  -5  18 698.216 563.341  13
  -5  -5 -19 471.732 432.051  27
   5  -5  19-840.700 444.159  13
  -5  -3  24-1475.05 684.963  26
  -5  -3  23 648.748 786.717  26
   5  -3 -23-975.575 555.681  22
  -5  -3  22 492.919 500.442  26
   5  -3 -22 484.749 477.855  22
  -5  -3  22 438.205 450.404  13
  -5  -3  21 1926.02 937.371  26
   5  -3 -21 815.929 607.172  22
  -5  -3  21 3258.48 1014.34  13
  -5  -3  20 3601.24 1386.32  26
   5  -3 -20 4028.13 1475.36  22
  -5  -3  20 4052.12 1255.17  13
  -5  -3  19 1932.23 1260.54  26
   5  -3 -19 1669.13 923.657  22
  -5  -3  19 3869.56 1231.70  13
  -5  -3  18 2348.18 1290.57  26
   5  -3 -18 557.891 605.320  22
  -5  -3  17 3013.58 1429.14  26
   5  -3 -17 2984.05 1373.81  22
   5  -3 -16 22994.1 3385.21  22
  -5  -3  16 21896.3 3453.79  26
  -5  -3  16 22336.0 2985.27  19
  -5  -3  15 13180.0 2289.89  19
  -5  -3  15 13753.7 2728.32  26
   5  -3 -15 12165.6 2497.52  22
  -5  -3  14 3308.82 1198.74  19
  -5  -3  14 4618.46 1579.01  26
   5  -3 -14 4576.71 1551.21  22
  -5  -3  14 4251.72 1398.42  28
  -5  -3  13 12622.1 2303.52  19
  -5  -3  13 12964.4 2319.00  28
  -5  -3  13 12105.5 2517.24  26
   5  -3 -13 10656.9 2210.97  22
  -5  -3  12 18793.8 2945.36   5
   5  -3 -12 17820.7 2801.54   7
  -5  -3  11 6076.00 1691.82   5
   5  -3 -11 4920.50 1525.73   3
   5  -3 -11 5934.80 1570.24   7
  -5  -3  10 1252.03 859.578   5
   5  -3 -10 2079.08 1007.80   3
   5  -3 -10-332.260 485.884   7
  -5  -3   9 6643.94 1712.70   5
   5  -3  -9 10042.4 2046.19   3
   5  -3  -9 10021.1 1986.09   7
  -5  -3   8 3973.32 1288.91   5
   5  -3  -8 3196.03 1204.47   3
   5  -3  -8 3273.97 1101.26   7
  -5  -3   7 699.033 569.008  11
   5  -3  -7 1383.63 837.215   3
  -5  -3   7 806.994 652.813   5
   5  -3  -7 2124.16 937.149   7
  -5  -3   6 854.762 501.618  11
  -5  -3   6 885.329 735.697   5
   5  -3  -6 1347.42 838.390   3
   5  -3  -6 337.648 336.374   7
  -5  -3   5 5831.61 1425.88  11
  -5  -3   5 5653.01 1492.70   5
   5  -3  -5 6710.72 1553.45   3
   5  -3  -5 5740.32 1416.17   7
   5  -3  -4 16821.2 2393.41   3
  -5  -3   4 13316.5 2114.30  11
  -5  -3   4 16772.7 2495.16   5
   5  -3  -4 16211.1 2294.96   7
  -5  -3   3 19685.4 2535.95  11
  -5  -3   3 16301.1 2390.06   5
   5  -3  -3 18629.0 2425.38   7
   5  -3  -3 21549.2 2670.03   3
  -5  -3   2 1485.53 765.257  11
  -5  -3   2 679.276 744.755   5
   5  -3  -2 1301.73 938.903   3
   5  -3  -2 212.206 409.925   7
  -5  -3   1 9786.58 1793.73  11
  -5  -3   1 9048.93 1698.64   5
   5  -3  -1 10059.3 1841.28   3
   5  -3  -1 8479.64 1686.27   7
  -5  -3   1 11479.0 1718.33   2
  -5  -3   0 2349.63 1173.38  11
   5  -3   0 1762.13 732.363   3
  -5  -3   0 2135.14 790.726   2
  -5  -3   0 1437.12 631.904   5
   5  -3   0 476.507 541.035   7
  -5  -3  -1 2456.79 1139.05  11
   5  -3   1 2063.78 860.398   3
  -5  -3  -1 2595.45 902.014   5
  -5  -3  -1 2111.76 926.553   2
   5  -3   1 1956.31 855.122   7
  -5  -3  -2 1514.64 741.271  11
   5  -3   2 1771.44 951.225   3
  -5  -3  -2 1452.65 678.250   5
  -5  -3  -2 1098.65 660.360   2
  -5  -3  -3 13717.9 2243.99  11
   5  -3   3 11974.6 1654.59   4
   5  -3   3 14503.3 2199.94   3
  -5  -3  -3 13497.6 2178.77   2
   5  -3   4 5806.51 1388.16   3
  -5  -3  -4 5424.22 1467.30  11
  -5  -3  -4 4884.30 1356.34   2
  -5  -3  -5 26375.7 3287.29  11
  -5  -3  -5 24779.2 3061.45   2
  -5  -3  -6 13958.3 2309.46  11
  -5  -3  -6 16318.5 2500.60   2
  -5  -3  -7 5350.60 1616.38  11
  -5  -3  -7 2692.15 1078.85   2
  -5  -3  -8 854.869 576.996   7
  -5  -3  -8 587.385 495.963  11
  -5  -3  -8 978.713 882.393   2
  -5  -3  -9 3330.37 1282.07   7
  -5  -3  -9 1570.60 874.167  11
  -5  -3  -9 3046.09 1261.48   2
  -5  -3 -10 14254.7 2586.37   7
  -5  -3 -10 14894.6 2757.80  11
  -5  -3 -10 14074.2 2617.47   2
  -5  -3 -11 2368.25 1153.35  14
   5  -3  11 219.818 464.342  17
   5  -3  12 10423.8 2035.49  16
  -5  -3 -12 9127.39 2178.27  14
   5  -3  12 7975.88 2004.56  17
   5  -3  13 6849.84 1708.38  16
  -5  -3 -13 6467.60 1866.88  14
   5  -3  13 4900.46 1642.16  17
   5  -3  14 573.779 637.890  17
  -5  -3 -14 2062.29 1013.46  14
   5  -3  15 2498.56 1401.40  17
   5  -3  15 1133.77 778.582  16
  -5  -3 -15 2310.96 1156.42  14
   5  -3  16 30.5717 373.814  17
  -5  -3 -16 1187.85 839.131  14
   5  -3  17-100.884 460.144  17
   5  -3  17 646.352 771.050  24
  -5  -3 -17-1210.49 794.918  27
  -5  -3 -17 353.705 510.071  22
  -5  -3 -17 101.739 365.188  14
   5  -3  17-442.390 522.115  13
   5  -3  18-64.2942 358.811  17
  -5  -3 -18 1215.06 800.927  27
   5  -3  18-237.253 411.389  24
  -5  -3 -18 171.323 359.837  14
  -5  -3 -18 1765.98 911.360  22
   5  -3  18-171.955 478.180  13
  -5  -3 -19 101.593 384.272  27
   5  -3  19 605.934 567.749  24
  -5  -3 -19-1002.23 684.041  22
   5  -3  19 106.712 445.455  13
  -5  -3 -20 1646.61 805.258  27
   5  -3  20 888.023 543.078  24
  -5  -3 -20 1791.48 819.604  22
   5  -3  21 930.051 511.414  24
  -5  -3 -21-140.175 350.562  22
   5  -3  22 2018.05 703.396  24
  -5  -3 -22 1949.40 693.538  22
  -5  -1  26-143.695 461.292  26
  -5  -1  25-409.921 608.019  26
  -5  -1  25-1339.11 666.065  25
  -5  -1  24 784.098 607.790  25
  -5  -1  24 60.7395 605.447  26
  -5  -1  23 976.588 650.585  26
  -5  -1  22 1309.53 937.837  26
  -5  -1  21 4966.47 2000.34  26
  -5  -1  20 2507.14 1008.53  28
  -5  -1  20 2498.50 1240.21  26
  -5  -1  20 4290.85 1364.08  13
  -5  -1  19 8184.80 1962.10  28
  -5  -1  19 4857.57 1630.45  26
  -5  -1  19 7265.57 1858.36  13
  -5  -1  18 6676.90 1654.99  28
  -5  -1  18 9315.98 2271.56  26
  -5  -1  18 7036.17 1721.60  13
  -5  -1  17 17438.3 3058.79  26
  -5  -1  17 19861.7 2809.33  13
  -5  -1  17 19147.6 2866.30  28
  -5  -1  16 8003.29 1782.75  28
  -5  -1  16 5439.91 1713.62  26
  -5  -1  16 3694.81 1208.45  13
  -5  -1  15 4762.21 1502.26  26
   5  -1 -14 7770.93 2084.18   3
   5  -1 -13 6334.56 1837.96   3
  -5  -1  13 8006.61 1600.50   5
  -5  -1  12 1133.90 758.036   5
   5  -1 -12 1042.99 833.248   3
   5  -1 -11 22698.4 3176.56   3
  -5  -1  11 26039.9 2752.13   5
  -5  -1  10 5545.94 1224.59   5
   5  -1 -10 6606.20 1708.79   3
  -5  -1   9 7491.82 1355.63   5
   5  -1  -9 7384.81 1696.40   3
   5  -1  -8 139486. 6958.61   3
  -5  -1   8 133080. 5788.27   5
   5  -1  -7 36401.3 3494.53   3
   5  -1  -7 36910.7 2578.63   7
  -5  -1   6 11979.5 1488.15  11
   5  -1  -6 14473.0 2111.69   3
   5  -1  -6 13107.9 1532.20   7
  -5  -1   5 8439.59 1200.76  11
   5  -1  -5 8024.85 1546.15   3
   5  -1  -5 7421.67 1108.42   7
  -5  -1   4 4232.13 935.064  11
   5  -1  -4 2675.27 1029.17   3
   5  -1  -4 3739.09 826.415   7
   5  -1  -3 35180.4 3085.11   3
  -5  -1   3 33637.4 2486.38  11
   5  -1  -3 32982.1 2230.46   7
   5  -1  -2 42637.7 3367.42   3
  -5  -1   2 43186.3 2810.61  11
   5  -1  -2 43042.3 2555.70   7
  -5  -1   2 43896.6 2901.97   5
  -5  -1   1 54684.1 3247.33  11
  -5  -1   1 55173.3 3279.92   2
  -5  -1   1 57255.1 3203.21   5
   5  -1  -1 54271.3 3765.56   3
  -5  -1   0 43185.6 2937.41  11
  -5  -1   0 42543.7 2694.65   5
  -5  -1   0 42406.4 2843.48   2
   5  -1   0 40471.0 3236.35   3
  -5  -1  -1 44489.9 3042.14  11
  -5  -1  -1 41910.5 2943.50   2
  -5  -1  -1 43378.3 2641.08   5
   5  -1   1 41408.1 3286.17   3
   5  -1   2 2344.14 819.505   3
  -5  -1  -2 2741.54 656.352   5
  -5  -1  -2 3128.88 952.497   2
  -5  -1  -3 375125. 9377.63   2
  -5  -1  -3 382015. 7392.01   5
   5  -1   3 382743. 10346.9   3
  -5  -1  -4 42762.2 3254.71   2
   5  -1   4 46050.6 3688.20   3
  -5  -1  -5 69005.1 4315.36   2
   5  -1   5 68359.8 4693.70   1
   5  -1   5 70525.0 4694.16   3
   5  -1   6 60170.2 4514.98   1
  -5  -1  -6 61411.2 4224.70   2
  -5  -1  -7 21080.0 2574.82   2
   5  -1   7 22114.3 2776.94   1
  -5  -1  -8 13614.5 2133.26   2
   5  -1   8 11084.3 2058.92   1
  -5  -1  -9 9346.94 1852.46   2
   5  -1   9 11377.5 2156.20   1
   5  -1  10 20605.7 3047.90   1
  -5  -1 -10 27303.9 3268.25   2
  -5  -1 -11 1465.89 833.374   2
  -5  -1 -12-3.29027 535.777   2
  -5  -1 -13 2201.45 1048.63   2
   5  -1  14 4424.02 1554.77  17
  -5  -1 -15 1939.27 1017.13  14
   5  -1  15 2331.25 1147.59  17
   5  -1  16 199.945 494.517  17
  -5  -1 -16 763.403 669.583  14
   5  -1  17 7654.16 2096.49  17
  -5  -1 -17 11028.1 2361.24  22
  -5  -1 -17 8311.32 2037.06  14
   5  -1  18 4952.39 1768.53  17
  -5  -1 -18 7444.27 1882.71  22
  -5  -1 -18 5945.89 1831.06  14
   5  -1  19 596.195 651.582  17
  -5  -1 -19 715.254 745.511  22
  -5  -1 -19 1185.52 971.481  14
   5  -1  20 379.468 739.977  17
  -5  -1 -20 152.563 604.402  22
  -5  -1 -20-1556.92 862.476  14
  -5  -1 -21 884.327 707.558  14
  -5  -1 -21 587.177 588.592  22
  -5  -1 -22-111.534 398.813  22
  -5  -1 -23 894.053 626.840  22
  -5  -1 -24 756.238 429.632  22
  -5   1  26-742.996 674.802  26
  -5   1  26-1049.02 531.461  25
  -5   1  25 206.278 559.705  26
  -5   1  25-485.117 489.028  25
  -5   1  24-14.0745 465.393  25
  -5   1  24 448.738 602.337  26
  -5   1  23 533.596 455.519  28
  -5   1  23 781.097 541.273  26
  -5   1  23 627.619 615.540  25
  -5   1  22 1236.68 904.437  26
  -5   1  22 1625.35 873.353  28
  -5   1  21 2777.72 1434.74  26
  -5   1  21 5962.37 1570.86  28
  -5   1  20 2126.62 977.288  28
  -5   1  19 7734.50 1862.91  28
  -5   1  18 5611.89 1538.97  28
  -5   1  17 19284.1 2862.97  28
  -5   1  16 6998.89 1676.85  28
  -5   1  15 3932.12 1223.15  28
   5   1 -14 4724.77 1552.91   3
   5   1 -13 6865.59 1746.70   3
   5   1 -12 923.065 753.058   3
   5   1 -11 21561.4 2923.75   3
   5   1 -10 7252.76 1691.58   3
   5   1  -9 9486.86 1885.25   3
   5   1  -8 135388. 6649.84   3
   5   1  -7 33762.0 3237.96   3
   5   1  -6 13285.9 2046.11   3
   5   1  -5 9369.56 1665.42   3
   5   1  -4 2752.96 939.845   3
   5   1  -3 34856.7 2961.40   3
   5   1  -2 42841.5 3224.13   3
   5   1  -1 52807.2 3524.63   3
  -5   1   0 42169.6 2318.17  10
   5   1   0 39944.9 3049.11   3
  -5   1  -1 43212.4 2452.21  10
   5   1   1 40995.8 3078.08   3
   5   1   2 2523.44 899.747   3
  -5   1  -2 2114.72 596.315  10
  -5   1  -3 374378. 8097.79  10
   5   1   3 369941. 9485.45   3
  -5   1  -4 45874.6 3037.41  10
  -5   1  -4 49561.4 3016.08   9
   5   1   4 44025.3 3432.59   3
  -5   1  -5 71706.8 3782.22   9
  -5   1  -6 64938.2 3815.02   9
  -5   1  -6 60908.6 3804.82   2
   5   1   7 19381.4 2709.55   1
  -5   1  -7 20544.1 2300.83   9
  -5   1  -7 19503.0 2251.04   2
  -5   1  -8 10073.6 1677.61   2
  -5   1  -8 13596.2 1959.00   9
   5   1   8 10971.3 2128.03   1
  -5   1  -9 9792.73 1717.84   2
  -5   1  -9 9383.95 1704.95   9
   5   1   9 12027.1 2196.24   1
  -5   1 -10 24595.5 2811.70   2
  -5   1 -10 27752.8 2996.43   9
   5   1  10 23516.2 3167.32   1
  -5   1 -11 160.805 505.116   9
   5   1  11 1629.21 941.200   1
  -5   1 -12 687.428 513.766   9
   5   1  12-505.273 755.097   1
  -5   1 -13 2651.50 923.029   9
   5   1  14 3717.35 1382.28  17
   5   1  15 482.589 590.972  17
   5   1  16 236.262 454.351  17
   5   1  17 9025.26 2335.83  17
   5   1  18 4548.26 1660.23  17
  -5   1 -21 174.055 516.832  22
  -5   1 -22 183.643 612.199  22
  -5   1 -23 510.318 479.260  22
  -5   1 -24 995.846 665.709  22
  -5   3  24 688.786 418.999  28
  -5   3  24-533.119 484.926  25
  -5   3  23 1364.45 753.957  28
  -5   3  23 852.124 591.586  26
  -5   3  23 392.894 447.669  25
  -5   3  22-159.345 549.802  25
  -5   3  22 1079.63 609.184  28
  -5   3  22 1153.55 965.608  26
  -5   3  21 1512.43 769.816  28
  -5   3  21 1976.43 1031.03  25
  -5   3  20 3366.93 1299.76  25
  -5   3  20 3095.10 1181.96  28
  -5   3  19 2666.29 1099.85  28
  -5   3  19 3166.01 1372.16  25
  -5   3  18 756.261 723.926  25
  -5   3  17 4546.55 1545.08  25
  -5   3  16 20264.0 3267.83  25
  -5   3  15 14046.0 2743.21  25
  -5   3  14 4261.54 1455.25  25
  -5   3  13 10448.5 2334.86  25
   5   3 -12 16461.3 2597.97   6
   5   3 -11 6929.09 1643.51   6
  -5   3   1 9025.79 1420.99  10
  -5   3   0 2160.48 727.822  10
  -5   3  -1 2306.53 757.921  10
  -5   3  -2 1265.53 603.804  10
  -5   3  -3 14546.0 2042.04  10
  -5   3  -4 6107.35 1415.84  10
  -5   3  -5 28975.0 3071.89  10
  -5   3  -6 16852.2 2431.34  10
  -5   3  -7 4093.47 1236.89  10
  -5   3  -8 1005.36 588.364  10
  -5   3  -8 388.007 735.823   9
  -5   3  -9 2485.30 1050.36  10
  -5   3  -9 2092.22 1001.46   9
  -5   3 -10 15822.5 2730.02   9
  -5   3 -12 8922.07 2049.60  12
  -5   3 -13 5650.36 1619.34  12
  -5   3 -23 230.146 336.805  22
  -5   5  21 311.621 361.000  28
  -5   5  20 281.795 303.726  28
  -5   5  -7 12619.4 2548.57  12
  -5   5  -8 7299.81 1923.33  12
  -5   5  -9-100.911 319.144  12
  -5   7  -4 190.528 407.023  12
  -5   7  -5 375.535 467.929  12
   6  -8  -8 365.837 324.392  21
   6  -8  -7 685.536 349.753  21
  -6  -8   7 1783.61 767.626  20
   6  -8  -6 1104.34 472.628  21
  -6  -8   6 834.849 561.428  20
   6  -8  -5 803.501 610.110  18
   6  -8  -5 410.559 302.712  21
  -6  -8   5 417.389 357.504  20
   6  -8  -4 851.444 649.955  18
   6  -8  -4 463.472 313.654  21
  -6  -8   4 642.177 471.106  20
   6  -8  -3 325.030 482.330  18
   6  -8  -3-168.618 422.291  21
  -6  -8   3 558.599 483.502  20
   6  -8  -2 429.253 627.570  18
  -6  -8   2-264.170 382.356  20
   6  -8  -1 135.307 544.152  18
  -6  -8   1 50.6727 304.804  20
   6  -8   0 236.290 423.724  18
  -6  -8   0 28.2507 387.672  20
   6  -8   1-301.877 365.900  18
  -6  -8  -1 117.194 418.537  20
   6  -8   2-236.986 424.811  18
  -6  -8  -2 154.111 478.230  20
   6  -8   3 308.592 518.943  18
  -6  -8  -3 181.041 274.252  20
  -6  -8  -4 1294.24 490.547  18
  -6  -8  -4-381.468 373.261  20
  -6  -8  -5 232.734 419.805  18
   6  -8   5 283.462 292.555  16
   6  -8   6 640.503 454.197  16
  -6  -6  18 1186.30 582.123  19
   6  -6 -17 514.499 204.150  21
  -6  -6  17 187.044 434.349  19
   6  -6 -16 354.682 361.071  21
  -6  -6  16-226.877 384.558  19
   6  -6 -15 196.091 288.570  21
  -6  -6  15-330.481 559.488  19
   6  -6 -14 972.233 596.607  21
  -6  -6  14 118.913 533.646  19
  -6  -6  13-100.329 400.657  29
   6  -6 -13 857.154 669.524  21
  -6  -6  13-862.668 816.833  19
   6  -6 -12 701.472 508.030  21
  -6  -6  12 1982.81 703.981  20
  -6  -6  12 302.004 641.626  19
  -6  -6  11 8591.80 2018.58  29
   6  -6 -11 4330.64 1173.15  21
  -6  -6  11 7832.12 1848.83  20
  -6  -6  11 4441.47 1348.20  19
  -6  -6  10 1293.16 903.203  29
   6  -6 -10 43.6478 433.870  21
  -6  -6  10 617.400 604.136  20
  -6  -6  10-1224.89 1146.02  19
  -6  -6   9 4387.79 1563.01  29
   6  -6  -9 2603.41 891.862  21
  -6  -6   9 4579.55 1478.50  20
  -6  -6   9 996.989 489.285  19
  -6  -6   8 4222.60 1562.97  29
   6  -6  -8 1946.65 814.744  21
  -6  -6   8 2945.42 1273.66  20
  -6  -6   8 1126.37 701.304  19
   6  -6  -7 5199.51 1479.11  18
  -6  -6   7 6130.77 1893.62  29
   6  -6  -7 2921.85 1011.61  21
  -6  -6   7 3411.39 1324.44  20
  -6  -6   7 2310.59 766.758  19
   6  -6  -6 6216.92 1575.74  18
  -6  -6   6 2819.58 1338.61  29
   6  -6  -6 2423.44 882.503  21
  -6  -6   6 5367.09 1541.01  20
  -6  -6   6 3240.63 1163.98  19
   6  -6  -5 2085.33 1046.60  18
  -6  -6   5 1373.95 985.365  29
   6  -6  -5 1125.85 727.970  21
  -6  -6   5 2898.33 1227.08  20
  -6  -6   5 202.722 777.374  19
   6  -6  -4 3190.62 1289.34  18
  -6  -6   4 1945.08 1119.42  29
   6  -6  -4 1235.85 656.442  21
  -6  -6   4 1674.68 1046.05  20
  -6  -6   4 1707.78 779.739  19
   6  -6  -3 169.855 460.507  18
  -6  -6   3-8.26402 462.012  29
   6  -6  -3 41.2111 281.065  21
  -6  -6   3 897.799 776.866  20
   6  -6  -2 2427.19 1032.48  18
   6  -6  -2 1092.07 608.669  21
  -6  -6   2 2167.02 1037.26  20
  -6  -6   2 2729.57 1275.06  29
   6  -6  -1 5628.83 1551.19  18
   6  -6  -1 4071.93 1115.58  21
  -6  -6   1 4185.10 1386.09  20
   6  -6   0 2695.67 1157.28  18
   6  -6   0 1898.11 888.434  21
  -6  -6   0 1841.66 1024.55  20
   6  -6   1 4207.61 1434.90  18
   6  -6   1 3302.86 939.637  21
  -6  -6  -1 3403.42 1225.39  20
   6  -6   2 2865.12 1111.11  18
   6  -6   2 2584.45 768.627  21
  -6  -6  -2 3392.71 1348.69  20
   6  -6   3 3129.13 1354.42  18
   6  -6   3 2265.78 694.769  21
  -6  -6  -3 1685.56 904.098  20
   6  -6   4 2495.75 1265.78  18
  -6  -6  -4 2409.33 1105.20  20
   6  -6   5 1722.29 1008.58  18
  -6  -6  -5 551.384 650.285  20
   6  -6   6 1335.96 961.510  18
  -6  -6  -6 3019.33 1313.81  20
   6  -6   7-25.6697 649.024  18
  -6  -6  -7 157.609 517.773  20
   6  -6   8 1470.16 894.824  18
  -6  -6  -8 1410.02 854.805  27
  -6  -6  -8 2319.90 1045.95  20
  -6  -6  -9 2290.95 1054.19  27
  -6  -6  -9 2651.66 1121.84  20
  -6  -6 -10 977.573 732.855  27
   6  -6  10 1318.33 648.070  16
   6  -6  11 432.127 526.881  19
  -6  -6 -11 1224.91 774.164  27
   6  -6  11 282.782 528.490  16
   6  -6  11 1159.35 716.868  24
   6  -6  12 3052.13 1051.72  19
  -6  -6 -12 1705.74 863.813  27
   6  -6  12 2168.52 975.332  16
   6  -6  12 2313.72 833.685  24
   6  -6  13 382.214 302.542  19
  -6  -6 -13 1427.68 773.048  27
   6  -6  13 344.810 416.426  16
   6  -6  13 1355.83 588.326  24
   6  -6  14 703.541 484.508  19
  -6  -6 -14 927.377 625.488  27
   6  -6  14-287.509 398.433  16
   6  -6  15-20.8107 248.086  19
  -6  -6 -15 650.418 510.473  27
   6  -6  16-402.863 332.588  19
  -6  -6 -16 739.324 440.752  18
  -6  -6 -16 498.322 419.357  27
  -6  -4  22 744.829 615.250  26
  -6  -4  21 130.292 496.425  26
   6  -4 -20 741.641 546.111  22
  -6  -4  20 414.037 415.219  26
  -6  -4  19 2014.40 1106.06  26
   6  -4 -19 989.187 628.860  22
  -6  -4  19 3411.12 1014.81  19
  -6  -4  18 2927.94 1203.08  26
   6  -4 -18 4077.80 1430.31  22
  -6  -4  18 3539.37 1113.15  19
  -6  -4  17 3302.98 1274.05  26
   6  -4 -17 2207.16 1010.26  22
  -6  -4  17 2611.92 950.564  19
  -6  -4  16 676.713 812.868  26
   6  -4 -16 1387.20 842.470  22
  -6  -4  16-656.468 634.908  29
  -6  -4  16 425.965 627.510  19
  -6  -4  15 4375.82 1547.12  26
   6  -4 -15 4652.57 1550.39  22
  -6  -4  15 5374.56 1593.21  29
  -6  -4  15 3294.13 1152.29  19
  -6  -4  14-113.201 827.664  26
   6  -4 -14-605.827 630.501  22
   6  -4 -14 948.214 541.468  21
  -6  -4  14-111.000 447.075  29
  -6  -4  14-456.720 352.271  19
  -6  -4  13 3781.34 1352.95  19
  -6  -4  13 2245.23 1187.13  26
   6  -4 -13 2697.37 1144.79  22
   6  -4 -13 2824.87 822.371  21
  -6  -4  12 5145.51 1566.23  19
  -6  -4  12 3965.91 1517.27  26
   6  -4 -12 4466.29 1468.69  22
   6  -4 -12 4439.98 1101.68  21
  -6  -4  11 2966.17 1191.29  19
  -6  -4  11 2497.62 1357.10  26
   6  -4 -11 1667.64 899.722  22
   6  -4 -11 1521.30 721.209  21
  -6  -4  10 10321.2 2156.32  19
  -6  -4  10 8941.64 2204.26  26
   6  -4 -10 7076.65 1813.57  22
   6  -4 -10 7348.74 1405.16  21
  -6  -4   9 2499.47 1095.83  19
  -6  -4   9 545.923 701.802  26
   6  -4  -9 1288.01 807.031  22
   6  -4  -9 948.645 528.893  21
  -6  -4   8 3188.26 1145.63  19
  -6  -4   8 4138.28 1480.22  29
  -6  -4   8 3432.04 1353.04  26
   6  -4  -8 2430.50 797.328  21
  -6  -4   8 2309.45 1016.28  20
  -6  -4   7 4311.98 1380.51  19
  -6  -4   7 5462.62 1621.99  11
  -6  -4   7 2847.65 1227.64  26
  -6  -4   7 4318.52 1486.09  29
   6  -4  -7 2430.31 1000.68   7
  -6  -4   6 2087.19 1024.31  11
  -6  -4   6 2598.50 1329.25   5
   6  -4  -6 3349.69 1242.75   7
  -6  -4   5 648.637 317.269  11
  -6  -4   5 825.540 669.412   5
   6  -4  -5 897.236 824.081   7
  -6  -4   4 1834.42 865.778  11
  -6  -4   4 878.480 714.251   5
   6  -4  -4 1281.35 765.325   7
  -6  -4   3 471.689 554.930  11
  -6  -4   3 438.344 595.174   5
   6  -4  -3 499.409 613.106   7
  -6  -4   2-414.091 692.677  11
  -6  -4   2 793.311 895.938   5
   6  -4  -2 1256.68 797.166   7
  -6  -4   1-358.257 354.197  11
   6  -4  -1 503.215 640.489   7
  -6  -4   0 1896.69 1121.95  11
  -6  -4  -1 6902.16 1816.89  11
  -6  -4  -2-780.197 743.902  11
  -6  -4  -3 3377.27 1243.55  11
  -6  -4  -3 3494.84 1126.73   2
  -6  -4  -4 2028.82 1068.12  11
  -6  -4  -4 1344.00 878.943   2
  -6  -4  -5 3781.22 1405.71   2
   6  -4   6 3825.82 1310.09  18
  -6  -4  -6 2752.15 1228.33  20
   6  -4   7 3852.87 1248.04  18
  -6  -4  -7 8080.29 2154.37  15
  -6  -4  -7 6615.86 1813.49  14
  -6  -4  -7 5122.58 1509.82  20
   6  -4   8 10265.2 2154.02  18
  -6  -4  -8 9971.95 2263.70  14
  -6  -4  -8 7446.08 1931.13  20
  -6  -4  -9 997.147 1000.74  14
  -6  -4  -9 216.954 725.952  20
   6  -4  10 7811.89 1820.49  16
  -6  -4 -10 7415.93 2042.87  14
  -6  -4 -10 4396.72 1516.43  20
   6  -4  11 4121.32 1448.77  16
  -6  -4 -11 3172.69 1354.05  14
  -6  -4 -11 7681.82 2114.09  20
   6  -4  12-958.150 721.229  16
  -6  -4 -12 654.828 817.179  14
  -6  -4 -12 380.488 551.230  20
   6  -4  13-12.5274 426.188  16
  -6  -4 -13 49.4851 438.094  14
   6  -4  14 577.579 697.494  16
   6  -4  14 724.835 674.005  24
  -6  -4 -15 2358.99 1088.59  27
   6  -4  15 1736.55 1064.00  16
   6  -4  15 2466.58 1005.82  24
   6  -4  16 1887.03 918.934  19
   6  -4  16 1463.75 724.067  24
  -6  -4 -16 1731.07 919.940  27
   6  -4  17-346.633 472.148  24
  -6  -4 -17 128.432 398.847  27
  -6  -4 -18-540.085 545.894  27
   6  -4  18 123.591 454.629  24
  -6  -4 -19 314.926 406.770  27
   6  -4  19 72.7513 232.776  24
  -6  -4 -20 933.746 532.304  27
   6  -4  20 895.927 491.144  24
  -6  -2  25 693.719 642.271  26
  -6  -2  24 801.540 869.630  26
  -6  -2  23 159.667 508.581  26
  -6  -2  22 223.740 799.713  26
  -6  -2  21 604.651 841.744  26
  -6  -2  20 1540.39 847.986  28
  -6  -2  20 1106.41 734.143  26
  -6  -2  19 1767.14 1070.23  26
  -6  -2  19 2172.83 1006.20  28
  -6  -2  18 4461.01 1456.09  28
  -6  -2  18 2738.02 1367.85  26
  -6  -2  17 2938.78 1260.38  28
  -6  -2  17 3185.28 1344.96  26
  -6  -2  16 1038.76 719.905  26
  -6  -2  16 1758.05 778.291  28
  -6  -2  15 3364.76 1384.75  26
  -6  -2  15 1885.64 946.046  28
  -6  -2  14 736.460 648.126  28
  -6  -2  14-291.747 434.225  19
  -6  -2  13 614.961 600.044   5
  -6  -2  13 1229.91 860.995  26
  -6  -2  13 1348.29 802.047  28
   6  -2 -12 18183.8 3158.55   3
  -6  -2  12 17622.3 2747.81   5
  -6  -2  11-876.073 626.845   5
   6  -2 -11 1264.47 802.594   3
  -6  -2  10 11988.5 2137.48   5
   6  -2 -10 11796.0 2439.27   3
   6  -2  -9 11669.0 2272.88   3
  -6  -2   9 10450.9 1934.00   5
  -6  -2   8 7643.21 1664.92   5
   6  -2  -8 8638.84 1912.19   3
  -6  -2   7 1905.64 695.637  11
  -6  -2   7 2149.48 930.354   5
   6  -2  -7 1902.84 1049.35   3
   6  -2  -7 3164.91 929.030   7
  -6  -2   6 6758.61 1400.39  11
  -6  -2   6 4751.96 1285.95   5
   6  -2  -6 8217.71 1803.60   3
   6  -2  -6 5966.37 1231.17   7
  -6  -2   5 5485.88 1264.03  11
  -6  -2   5 6080.96 1404.24   5
   6  -2  -5 5602.40 1204.56   7
   6  -2  -5 6129.44 1664.85   3
  -6  -2   4 9547.29 1643.17  11
  -6  -2   4 7385.90 1519.74   5
   6  -2  -4 8804.29 1873.01   3
   6  -2  -4 8435.44 1435.36   7
  -6  -2   3 20087.3 2468.49  11
  -6  -2   3 21405.7 2340.61   2
  -6  -2   3 25487.0 2801.38   5
   6  -2  -3 20682.2 2250.47   7
   6  -2  -3 24470.2 2963.65   3
  -6  -2   2 31069.0 3027.88  11
  -6  -2   2 31371.9 2882.40   2
  -6  -2   2 30989.3 3052.73   5
   6  -2  -2 34873.2 2954.96   7
   6  -2  -2 29443.2 3174.54   3
  -6  -2   1 12248.4 1946.12  11
  -6  -2   1 13794.1 1968.03   2
  -6  -2   1 12893.7 1936.10   5
   6  -2  -1 14023.5 2231.93   3
  -6  -2   0 4402.69 1268.92   2
  -6  -2   0 3371.90 1065.07  11
  -6  -2   0 4752.48 1119.33   5
   6  -2   0 4898.85 1341.27   3
  -6  -2  -1 5874.84 1333.00   2
  -6  -2  -1 5567.99 1331.52  11
  -6  -2  -1 5546.89 1235.30   5
   6  -2   1 3608.80 1172.85   3
  -6  -2  -2 17630.5 2373.27   2
  -6  -2  -2 19147.2 2513.92  11
  -6  -2  -2 17322.5 2078.80   5
   6  -2   2 22697.5 2640.70   1
   6  -2   2 19088.1 2680.06   3
  -6  -2  -3 9047.70 1778.96  11
   6  -2   3 7583.74 1825.37   3
   6  -2   3 6848.76 1524.19   1
  -6  -2  -3 8068.89 1716.66   2
   6  -2   4 14938.5 2274.20   1
  -6  -2  -4 12558.1 2075.61  11
   6  -2   4 12700.2 2234.62   3
  -6  -2  -4 12727.4 2130.33   2
   6  -2   5 1940.06 899.969   3
  -6  -2  -5 110.879 621.921  11
   6  -2   5 2066.30 960.431   1
  -6  -2  -5 1784.13 813.408   2
   6  -2   6 11892.8 2125.94   1
  -6  -2  -6 8732.53 1780.40  11
  -6  -2  -6 9410.41 1921.01   2
  -6  -2  -7-17.0624 456.979  11
  -6  -2  -7-104.947 490.858   2
   6  -2   7 1194.69 990.612   1
   6  -2   8 2272.83 1032.89   1
  -6  -2  -8 3793.18 1342.53   2
  -6  -2  -9 4712.89 1479.52   2
  -6  -2 -10 6608.05 1820.72   2
  -6  -2 -11 1558.99 1084.07  15
   6  -2  11 2461.57 985.079  17
   6  -2  12 19814.6 3180.38  17
  -6  -2 -12 18839.8 3150.45  14
  -6  -2 -13 8382.65 2112.67  14
   6  -2  13 10179.8 2350.81  17
   6  -2  14 1600.72 987.214  17
  -6  -2 -14 165.147 502.846  14
   6  -2  15 6547.61 1896.48  17
  -6  -2 -15 8009.76 2145.82  14
   6  -2  16 651.280 686.557  17
  -6  -2 -16 2090.95 1196.78  14
   6  -2  17-417.436 562.285  17
  -6  -2 -17-462.251 553.947  22
  -6  -2 -17 835.372 710.292  14
   6  -2  18 879.242 939.878  17
  -6  -2 -18 816.382 721.685  22
  -6  -2 -18 347.911 487.848  14
   6  -2  19 55.6021 390.730  17
  -6  -2 -19-96.7317 406.775  27
   6  -2  19-185.800 399.824  24
  -6  -2 -19 234.861 429.622  22
  -6  -2 -19 184.018 415.604  14
   6  -2  20 590.874 673.972  17
  -6  -2 -20 762.255 582.886  27
   6  -2  20 318.559 386.092  24
  -6  -2 -20-158.666 356.081  14
  -6  -2 -20-71.9034 341.531  22
   6  -2  21 329.918 546.534  24
  -6  -2 -21-80.4889 313.132  22
   6  -2  22 2056.11 672.953  24
  -6  -2 -22 2435.61 773.044  22
  -6   0  25 79.3261 413.378  26
  -6   0  25 506.050 518.077  25
  -6   0  24-710.064 622.093  26
  -6   0  24-77.0087 704.557  25
  -6   0  23 382.569 610.741  25
  -6   0  23 106.474 495.146  26
  -6   0  23 477.747 436.641  28
  -6   0  22 418.030 886.608  26
  -6   0  22 258.970 626.043  25
  -6   0  22 334.876 425.088  28
  -6   0  21-270.908 668.046  26
  -6   0  21 324.515 598.610  25
  -6   0  21 340.320 365.975  28
  -6   0  20 432.998 653.049  26
  -6   0  20-739.986 600.799  28
  -6   0  19 5911.17 1871.47  26
  -6   0  19 4121.42 1463.68  28
  -6   0  18 43448.1 5045.82  26
  -6   0  18 41971.0 4261.08  28
  -6   0  17 9446.09 2099.82  26
  -6   0  17 7364.44 1744.47  28
  -6   0  16 970.967 650.335  28
  -6   0  16 489.258 643.835  26
  -6   0  15 9820.14 2238.35  26
  -6   0  15 7016.35 1691.72  28
  -6   0  14 116.256 316.607   5
   6   0 -14 812.202 1044.05   3
   6   0 -13 4503.96 1457.61   3
   6   0 -12-511.553 571.289   3
   6   0 -11 16886.5 2797.80   3
   6   0 -10 24066.0 3216.98   3
   6   0  -9 8170.17 1884.76   3
   6   0  -8 143337. 7533.83   3
   6   0  -7 9088.61 1821.27   3
   6   0  -6 1984.28 929.029   3
   6   0  -5 35182.3 3493.87   3
   6   0  -4 13679.8 2109.53   3
   6   0  -3 72026.6 4772.34   3
   6   0  -2 2131.11 993.973   3
  -6   0   1 19529.3 1814.67  11
   6   0  -1 17269.8 2334.99   3
  -6   0   0-34.3709 374.203  11
   6   0   0-656.757 634.558   3
   6   0   1 1268.25 827.484   3
   6   0   2 9140.51 1689.96   3
  -6   0  -3 91121.1 4850.48   2
   6   0   3 93365.3 5488.16   3
   6   0   4 77315.0 5029.05   3
  -6   0  -4 70551.1 4380.54   2
   6   0   5 1946.58 949.825   3
  -6   0  -5 1804.16 785.091   2
  -6   0  -6 22736.6 2672.90   2
  -6   0  -7 10257.3 1854.72   2
   6   0   7 12050.6 2256.87   1
  -6   0  -8-409.033 623.805   2
   6   0   8 1547.58 1021.62   1
   6   0   9 9157.58 2060.05   1
  -6   0  -9 8428.89 1797.60   2
   6   0  10 9506.64 2184.66   1
  -6   0 -10 7672.59 1731.71   2
   6   0  11 3502.30 1542.95   1
  -6   0 -11 1685.40 929.183   2
  -6   0 -12 7630.17 1800.01   2
   6   0  13 4629.04 1653.82  17
   6   0  14 4425.31 1548.87  17
   6   0  15 3956.28 1520.04  17
   6   0  16 11140.7 2432.76  17
   6   0  17 6256.52 1953.18  17
   6   0  18 489.360 583.312  17
  -6   0 -18 100.720 463.133  14
   6   0  19 1095.59 912.381  17
  -6   0 -19 1523.60 911.486  22
  -6   0 -19 694.634 616.143  14
   6   0  20 50.8810 545.934  17
  -6   0 -20 227.015 414.215  22
  -6   0 -20 193.745 425.707  14
  -6   0 -21 720.359 556.210  14
  -6   0 -21 944.296 763.563  22
  -6   0 -22 573.558 586.709  22
  -6   0 -23 259.410 467.286  22
  -6   2  25 127.914 323.371  25
  -6   2  24 1172.51 727.435  25
  -6   2  24 1223.21 508.567  28
  -6   2  24 1406.61 829.363  26
  -6   2  23 777.274 804.225  26
  -6   2  23 1123.65 560.414  28
  -6   2  23 1773.19 951.065  25
  -6   2  22 95.2717 458.037  28
  -6   2  22 463.209 383.836  26
  -6   2  22 500.936 603.618  25
  -6   2  21 1426.27 1035.11  26
  -6   2  21 1028.69 1082.80  25
  -6   2  21 1467.77 798.309  28
  -6   2  20 573.371 669.237  28
  -6   2  20 536.584 762.865  25
  -6   2  19 2241.28 1005.94  28
  -6   2  19 2005.38 1149.56  25
  -6   2  18 4764.77 1492.38  28
  -6   2  18 4171.05 1710.08  25
  -6   2  17 1721.53 1128.61  28
  -6   2  17 4207.66 1810.59  25
  -6   2  16 445.572 539.801  28
  -6   2  16 1735.43 1081.19  25
  -6   2  15 688.341 653.576  25
  -6   2  14 1768.42 1087.82  25
  -6   2  13 1430.07 791.296  25
   6   2 -13 1172.39 867.800   3
   6   2 -12 19886.7 3145.23   3
   6   2 -11 65.0057 438.857   3
   6   2 -10 10645.7 2187.01   3
   6   2  -9 12075.9 2186.14   3
   6   2  -8 7730.15 1720.66   3
   6   2  -7 2795.13 939.345   3
   6   2  -6 6398.10 1516.12   3
   6   2  -5 6400.22 1444.29   3
   6   2  -4 8627.05 1585.50   3
   6   2  -3 23148.9 2568.24   3
   6   2  -2 33011.5 2978.21   3
  -6   2   1 13658.3 1574.79  10
   6   2  -1 13085.3 1830.33   3
  -6   2   0 4571.21 948.380  10
   6   2   0 3988.24 999.637   3
   6   2   1 4666.53 1118.44   3
  -6   2  -1 4746.71 1018.48  10
  -6   2  -2 17134.3 1975.25  10
   6   2   2 17337.6 2114.27   3
   6   2   3 7871.76 1504.15   3
  -6   2  -3 5938.38 1259.61  10
  -6   2  -4 14851.7 1986.07  10
  -6   2  -5 207.509 319.346  10
  -6   2  -5 970.487 470.975   9
  -6   2  -6 7677.07 1533.11  10
  -6   2  -6 7961.82 1592.12   2
  -6   2  -6 8985.94 1652.66   9
  -6   2  -7 128.172 358.217   2
  -6   2  -7 84.9194 289.642   9
  -6   2  -8 3927.34 1172.63   2
  -6   2  -8 3511.98 1223.02   9
   6   2   8 2846.22 1211.89   1
   6   2   9 6131.14 1770.94   1
  -6   2  -9 3756.02 1251.73   9
   6   2  10 9853.37 2205.39   1
  -6   2 -10 7896.09 1820.70   9
  -6   2 -11 2391.40 992.628   9
   6   2  11 2512.88 1146.81   1
  -6   2 -12 19269.0 3006.36  12
  -6   2 -13 8796.67 2140.79  12
  -6   2 -22 2435.26 934.483  22
  -6   2 -23 442.804 516.988  22
  -6   4  22 435.351 410.833  28
  -6   4  21 1455.51 721.422  28
  -6   4  21 354.273 363.960  25
  -6   4  20-87.8133 231.927  28
  -6   4  20 1336.69 823.758  25
  -6   4  19 763.001 589.203  28
  -6   4  19 1462.13 691.561  25
  -6   4  18 3864.18 1393.56  28
  -6   4  18 1354.58 754.396  25
  -6   4  17 2682.16 1104.83  25
  -6   4  16 55.1194 442.630  25
  -6   4  15 5392.18 1547.07  25
  -6   4  14-588.246 674.429  25
  -6   4  13 2697.66 1068.96  25
  -6   4  12 3588.35 1367.15  25
  -6   4  11 3800.33 1384.65  25
  -6   4  10 5693.75 1689.99  25
  -6   4   9 697.140 673.785  25
  -6   4   3-683.436 612.474  10
  -6   4   2 592.639 502.492  10
  -6   4   1-184.383 293.599  10
  -6   4   0 2010.07 919.437  10
  -6   4  -1 8891.18 1776.36  10
  -6   4  -2 82.3322 517.080  10
  -6   4  -3 2822.82 1025.32  10
  -6   4  -4 3838.07 1343.40  10
  -6   4  -5 1585.67 673.264  10
  -6   4  -6 5493.88 1649.37  12
  -6   4  -7 6781.08 1806.08  12
  -6   4  -8 11720.4 2512.98  12
  -6   4  -9 821.807 696.142  12
  -6   4 -10 6374.89 1848.14  12
  -6   4 -11 2661.16 1152.48  12
  -6   4 -12 1033.19 752.882  12
  -6   4 -13 1727.55 764.914  12
  -6   6  18 101.131 251.766  28
  -6   6  17 1374.76 719.060  28
  -6   6  -5 2189.68 1079.90  12
  -6   6  -6 1360.81 849.984  12
  -6   6  -7-27.8935 618.502  12
  -6   6  -8 3087.84 1192.72  12
  -6   8   0 554.494 437.411  12
  -6   8  -1-133.056 282.936  12
  -6   8  -2 324.429 339.247  12
   7  -7 -13 84.3261 284.017  21
  -7  -7  13 1403.23 619.230  19
   7  -7 -12 341.275 222.927  21
  -7  -7  12 710.588 482.147  19
   7  -7 -11 578.116 312.784  21
  -7  -7  11 1611.91 718.423  19
   7  -7 -10 273.324 372.910  21
  -7  -7  10 254.157 445.480  20
   7  -7  -9 652.463 421.660  21
  -7  -7   9 649.026 549.823  20
   7  -7  -8 1428.92 614.176  21
  -7  -7   8 1462.53 668.909  20
   7  -7  -7 1331.74 623.175  21
  -7  -7   7 2184.20 947.568  20
  -7  -7   7 3528.44 1116.29  19
   7  -7  -6 1585.00 872.200  18
   7  -7  -6 481.847 377.560  21
  -7  -7   6 831.094 602.957  20
   7  -7  -5 1046.27 622.779  18
   7  -7  -5 382.898 336.471  21
  -7  -7   5 1045.15 641.980  20
   7  -7  -4-27.3891 406.944  18
   7  -7  -4 100.195 305.375  21
  -7  -7   4-135.333 434.155  20
   7  -7  -3 128.676 232.301  21
  -7  -7   3-26.3762 406.868  20
   7  -7  -2 2018.01 984.143  18
   7  -7  -2 486.750 450.255  21
  -7  -7   2 759.970 559.892  20
   7  -7  -1 539.001 567.145  18
   7  -7  -1 520.133 337.870  21
  -7  -7   1 71.9353 357.269  20
   7  -7   0 1287.68 865.950  18
   7  -7   0 463.362 356.133  21
  -7  -7   0 510.840 639.422  20
   7  -7   1 352.259 550.106  18
  -7  -7  -1 66.1579 392.396  20
   7  -7   2 570.413 679.241  18
  -7  -7  -2 385.167 500.305  20
   7  -7   3 597.217 471.983  19
   7  -7   3 596.345 506.504  18
  -7  -7  -3-310.578 362.135  18
  -7  -7  -3 1304.79 735.932  20
   7  -7   4 1125.63 618.646  19
   7  -7   4 476.866 511.340  18
  -7  -7  -4 1352.79 657.880  18
  -7  -7  -4 1091.73 621.260  20
   7  -7   5 37.0368 472.251  19
  -7  -7  -5-414.095 377.938  18
  -7  -7  -5-590.938 710.832  20
   7  -7   6-684.287 539.653  19
  -7  -7  -6 211.098 347.544  18
  -7  -7  -6-210.362 512.979  20
   7  -7   7 55.6045 350.642  19
  -7  -7  -7 607.504 489.509  18
   7  -7   7 42.0396 346.360  16
  -7  -7  -7 92.2675 302.173  20
   7  -7   8 260.196 415.568  19
  -7  -7  -8 1089.58 533.789  18
   7  -7   8 748.100 399.171  16
  -7  -7  -8-443.528 415.113  20
   7  -7   9 333.484 388.069  19
  -7  -7  -9 194.894 301.627  18
   7  -7   9 303.232 412.978  16
   7  -7  10 461.941 326.938  19
  -7  -7 -10 289.531 275.067  18
   7  -7  10-363.490 407.949  16
   7  -7  11 725.242 404.969  19
  -7  -7 -11-141.169 193.279  18
  -7  -5  18 1749.41 861.512  19
  -7  -5  17 383.696 630.639  26
  -7  -5  17 1107.28 798.538  19
  -7  -5  16 1600.14 798.961  29
  -7  -5  16-36.4047 442.421  26
  -7  -5  16 1276.57 806.895  19
  -7  -5  15 1120.46 746.425  29
  -7  -5  15 723.691 663.692  26
   7  -5 -15 90.2577 255.060  21
  -7  -5  15-92.3895 452.771  19
  -7  -5  14 756.590 648.383  29
  -7  -5  14 514.154 678.342  26
   7  -5 -14 306.989 478.430  21
  -7  -5  14 64.1588 651.699  19
  -7  -5  13-823.034 734.399  29
  -7  -5  13 426.767 608.450  26
   7  -5 -13-153.525 425.220  21
  -7  -5  13-511.839 783.453  19
  -7  -5  12 239.786 577.845  26
  -7  -5  12 1059.05 810.418  29
   7  -5 -12 332.531 375.036  21
  -7  -5  12-996.957 1024.21  19
  -7  -5  11 5296.55 1838.85  26
  -7  -5  11 5958.14 1786.03  29
   7  -5 -11 5026.22 1287.69  21
  -7  -5  11 2515.59 1096.41  19
  -7  -5  10 5090.84 1674.63  29
   7  -5 -10 3335.67 990.748  21
  -7  -5  10 4065.28 1280.57  19
  -7  -5   9 810.541 749.548  29
   7  -5  -9 217.434 418.747  21
  -7  -5   9 553.033 536.336  20
  -7  -5   9-412.993 1023.89  19
  -7  -5   8 691.779 797.628  29
   7  -5  -8 1308.26 615.968  21
  -7  -5   8 1910.61 1143.61  20
  -7  -5   8 558.100 577.244  19
  -7  -5   7 10470.4 2447.76  29
   7  -5  -7 6098.98 1421.27  21
  -7  -5   7 11216.1 2255.25  20
  -7  -5   7 4721.39 1342.39  19
  -7  -5   6 8451.53 2212.73  29
   7  -5  -6 5461.16 1357.80  21
  -7  -5   6 5365.38 1662.81  20
  -7  -5   6 6411.30 1647.38  19
   7  -5  -5 1100.33 768.692  18
  -7  -5   5 1563.34 988.735  29
   7  -5  -5 594.817 477.560  21
  -7  -5   5 2001.19 1128.51  20
  -7  -5   5 510.379 560.204  19
   7  -5  -4 6416.92 1636.62  18
  -7  -5   4 8422.84 2180.66  29
   7  -5  -4 6003.57 1391.82  21
  -7  -5   4 6627.89 1830.86  20
  -7  -5   4 7252.12 1710.00  19
   7  -5  -3 13283.9 2253.54  18
  -7  -5   3 13951.5 2758.59  29
   7  -5  -3 13284.4 1953.04  21
  -7  -5   3 13264.9 2510.79  20
  -7  -5   3 12222.7 2179.74  19
   7  -5  -2 7416.52 1760.37  18
  -7  -5   2 8574.03 2167.75  29
   7  -5  -2 5434.88 1313.98  21
  -7  -5   2 5292.22 1676.87  20
   7  -5  -1 7051.59 1703.04  18
  -7  -5   1 5965.24 1799.88  29
   7  -5  -1 4051.16 1154.35  21
  -7  -5   1 5103.01 1568.89  20
   7  -5   0 3388.00 1169.36  18
  -7  -5   0 2795.82 1245.86  29
   7  -5   0 2323.51 810.519  21
  -7  -5   0 2283.24 1057.91  20
   7  -5   1 1384.67 935.143  18
   7  -5   1 756.713 524.345  21
  -7  -5  -1 137.886 325.113  20
   7  -5   2 2966.62 1329.90  18
   7  -5   2 1184.74 529.303  21
  -7  -5  -2 3166.16 1308.07  20
   7  -5   3 3607.11 1354.48  18
   7  -5   3 1689.46 721.036  21
  -7  -5  -3 2861.18 1291.47  20
   7  -5   4 3546.43 1413.43  18
  -7  -5  -4 4955.73 1600.06  20
   7  -5   5 515.985 739.521  18
  -7  -5  -5 328.696 670.663  20
   7  -5   6 7669.33 1849.92  18
  -7  -5  -6 6957.19 1812.67  20
   7  -5   7 1645.66 932.714  18
  -7  -5  -7 3401.57 1321.52  27
  -7  -5  -7 3025.37 1362.85  20
  -7  -5  -8 903.675 730.056  27
  -7  -5  -8 1520.38 965.395  20
  -7  -5  -9 2598.53 1160.99  27
   7  -5   9 3039.98 1119.30  16
   7  -5   9 1753.43 901.475  24
  -7  -5  -9 1796.08 1031.66  20
  -7  -5 -10 892.646 757.481  27
   7  -5  10 1077.25 994.100  16
   7  -5  10 527.501 396.412  24
  -7  -5 -10 281.340 435.085  20
   7  -5  11 514.191 834.615  16
  -7  -5 -11-10.3243 414.139  27
   7  -5  11 616.874 546.867  24
  -7  -5 -11-343.842 551.576  20
  -7  -5 -12-692.906 669.138  27
   7  -5  12-182.006 511.079  24
  -7  -5 -12-41.7771 478.171  20
   7  -5  12-312.579 452.254  16
  -7  -5 -13 904.378 686.949  27
   7  -5  13 1070.27 552.276  16
   7  -5  13 696.920 374.330  24
   7  -5  14 681.839 494.838  19
  -7  -5 -14-428.220 540.113  27
   7  -5  14 312.875 419.144  24
   7  -5  15 420.532 359.617  19
  -7  -5 -15 196.273 427.375  27
   7  -5  15 217.304 329.740  24
   7  -5  16 280.952 377.996  19
  -7  -5 -16 1001.83 610.127  27
   7  -5  16 57.2186 264.317  24
  -7  -5 -17 1736.13 700.279  27
   7  -5  17 1496.80 587.763  24
  -7  -3  23-126.129 400.696  26
  -7  -3  22-344.214 495.212  26
  -7  -3  21 646.485 624.630  26
  -7  -3  20 329.845 800.173  26
  -7  -3  19-9.61030 525.292  26
  -7  -3  18 2666.02 1221.28  26
  -7  -3  17 7514.97 2009.57  26
  -7  -3  17 10312.1 1989.45  19
  -7  -3  16 2938.53 1396.95  26
  -7  -3  16 3898.16 1293.31  19
  -7  -3  15 6415.59 1977.32  26
  -7  -3  15 7532.33 1811.11  19
  -7  -3  14 5056.44 1707.03  26
  -7  -3  14 2110.11 1021.08  19
  -7  -3  13 8525.98 2315.06  26
  -7  -3  13 6160.23 1706.39  19
  -7  -3  12 7117.10 2007.22  26
  -7  -3  12 4535.57 1473.07  19
  -7  -3  11 10334.9 2438.03  26
  -7  -3  11 8151.74 1826.48  19
  -7  -3  10 4116.53 1461.33  26
   7  -3 -10 1536.12 655.763  21
  -7  -3  10 3087.60 1126.43  19
   7  -3  -9 3562.23 1581.17   3
  -7  -3   9 1555.06 929.651  26
  -7  -3   9 2498.71 1007.76  19
  -7  -3   8 5531.97 1654.48   5
   7  -3  -8 8899.26 2212.65   3
  -7  -3   7 9550.28 1970.32  11
  -7  -3   7 7683.48 1941.63   5
   7  -3  -7 11523.3 2489.47   3
  -7  -3   6 3999.70 1285.24  11
  -7  -3   6 7921.48 1952.47   5
   7  -3  -6 5153.53 1654.98   3
   7  -3  -6 8066.52 1692.92   7
  -7  -3   5 2595.22 1066.87  11
   7  -3  -5 3416.50 1382.72   3
  -7  -3   5 1114.15 603.566   5
   7  -3  -5 2486.44 899.415   7
  -7  -3   4 28290.9 3413.54  11
  -7  -3   4 30443.8 3766.41   5
   7  -3  -4 25835.9 3079.39   7
   7  -3  -4 29087.7 3647.66   3
  -7  -3   3 32797.3 3670.16  11
  -7  -3   3 32534.6 3802.54   5
   7  -3  -3 33640.6 3521.24   7
   7  -3  -3 31928.0 3745.91   3
  -7  -3   2 8824.18 1932.93  11
  -7  -3   2 10551.8 2142.96   5
   7  -3  -2 5913.40 1647.18   3
  -7  -3   1 8901.08 1961.37  11
  -7  -3   1 9405.57 1988.12   5
   7  -3  -1 9536.14 1910.45   3
   7  -3   0 297.670 780.144   3
  -7  -3   0 139.919 341.851   5
  -7  -3  -1 10506.6 2065.41  11
   7  -3   1 10744.4 2118.40   3
  -7  -3  -1 10548.1 2001.90   5
  -7  -3  -1 11638.5 2223.57   2
  -7  -3  -2 8748.08 1924.36  11
   7  -3   2 8308.21 1838.49   3
  -7  -3  -2 11725.2 2312.71   2
  -7  -3  -3 800.118 443.567  11
   7  -3   3-1091.79 766.838   3
  -7  -3  -3 873.493 994.595   2
   7  -3   4 5990.38 1567.82   3
  -7  -3  -4 4541.54 1433.32  11
  -7  -3  -4 4673.28 1637.84   2
  -7  -3  -5 9151.23 2065.07  11
  -7  -3  -5 8428.88 1976.20   2
  -7  -3  -6 5938.05 1696.45  11
  -7  -3  -6 5310.37 1489.79   2
   7  -3   7 7740.54 1816.02  17
  -7  -3  -7 5008.78 1738.92  15
  -7  -3  -7 4949.42 1481.30  14
  -7  -3  -8 11341.4 2514.68  15
   7  -3   8 10291.0 2320.70  17
  -7  -3  -8 11504.5 2412.07  14
   7  -3   9 303.640 526.919  17
  -7  -3  -9 2566.76 984.191  14
  -7  -3  -9 3457.99 1480.50  15
  -7  -3 -10 2593.46 1333.06  15
  -7  -3 -10 3658.64 1422.23  14
   7  -3  10 3793.76 1409.58  17
   7  -3  11 4471.73 1542.25  17
  -7  -3 -11 4891.23 1646.30  14
   7  -3  12 1512.75 1036.79  17
  -7  -3 -12 890.440 813.264  14
   7  -3  13 1680.25 971.058  17
  -7  -3 -13 2839.41 1422.71  14
   7  -3  14-77.6644 386.124  17
  -7  -3 -14-587.057 661.673  14
   7  -3  15 2561.84 1271.62  17
  -7  -3 -15 2542.65 1179.37  14
   7  -3  16-1051.02 782.547  17
  -7  -3 -16 198.777 409.760  14
   7  -3  17 1687.02 1044.23  17
  -7  -3 -17 3507.92 1216.54  27
   7  -3  17 426.579 444.088  24
  -7  -3 -17 3153.99 1274.04  14
   7  -3  18 2360.57 1097.69  17
  -7  -3 -18 2044.19 904.002  27
   7  -3  18 1277.00 686.439  24
   7  -3  19 258.668 539.037  17
  -7  -3 -19 383.698 452.947  27
   7  -3  19 1439.40 673.983  24
  -7  -3 -20 785.886 510.688  27
   7  -3  20 516.385 377.190  24
  -7  -1  24 430.694 479.200  26
  -7  -1  23 187.330 522.887  26
  -7  -1  22-710.164 532.309  28
  -7  -1  22 105.063 505.189  26
  -7  -1  22 225.268 444.980  25
  -7  -1  21 240.921 754.839  26
  -7  -1  21 197.378 454.496  25
  -7  -1  21 1794.88 862.591  28
  -7  -1  20-873.463 749.136  26
  -7  -1  20 483.472 627.822  25
  -7  -1  20-388.147 499.500  28
  -7  -1  19 1134.85 741.326  28
  -7  -1  19 1214.06 891.120  26
  -7  -1  19 511.831 921.260  25
  -7  -1  18 770.654 788.905  25
  -7  -1  18 774.401 759.018  26
  -7  -1  18 1237.78 767.429  28
  -7  -1  17 2411.23 1021.10  26
  -7  -1  17 3395.63 1436.12  25
  -7  -1  17 4299.29 1295.56  28
  -7  -1  16 6626.99 1709.07  28
  -7  -1  16 7247.45 2015.38  26
  -7  -1  15 5178.36 1516.75  28
  -7  -1  15 5401.71 1711.45  26
  -7  -1  14 7072.81 1771.77  28
  -7  -1  14 8203.66 2232.16  26
  -7  -1  13 9404.06 2165.70  26
  -7  -1  13 11967.6 2242.53  28
  -7  -1  12 4972.95 1463.24   5
   7  -1 -12 5418.47 1943.66   3
  -7  -1  11 1440.31 724.849   5
   7  -1 -11 1628.86 999.676   3
  -7  -1  10 10951.5 1996.35   5
   7  -1 -10 8472.78 2108.20   3
  -7  -1   9 4372.25 1260.70   5
   7  -1  -9 3946.09 1424.13   3
  -7  -1   8 9054.32 1751.45   5
   7  -1  -8 11345.6 2354.63   3
  -7  -1   7 228.814 351.407   5
   7  -1  -7 518.486 493.808   3
  -7  -1   6 15188.0 2206.45   5
   7  -1  -6 14350.4 2567.39   3
   7  -1  -5 27884.7 3439.49   3
  -7  -1   5 26143.3 2810.86   5
   7  -1  -4 21012.7 3004.10   3
  -7  -1   4 21954.4 2530.58   5
  -7  -1   3 33972.9 3161.30   2
  -7  -1   3 32493.9 3052.07   5
   7  -1  -3 32565.8 3662.38   3
  -7  -1   2 28788.3 2884.26   2
  -7  -1   2 28588.6 2772.79   5
   7  -1  -2 29061.7 3426.95   3
  -7  -1   1 7567.72 1410.65  11
   7  -1  -1 6986.99 1642.64   3
  -7  -1   1 6063.34 1319.23   2
  -7  -1   1 8298.31 1519.01   5
  -7  -1   0 4356.87 1180.09  11
  -7  -1   0 2194.60 914.445   2
  -7  -1   0 4179.83 1006.42   5
   7  -1   0 2976.79 1012.53   3
  -7  -1  -1 59260.7 4186.75  11
  -7  -1  -1 56647.5 4182.25   2
  -7  -1  -1 59632.0 3763.48   5
   7  -1   1 52859.0 4558.29   3
  -7  -1  -2 29249.3 3020.51  11
  -7  -1  -2 27584.9 3008.73   2
   7  -1   2 24922.8 3142.84   3
  -7  -1  -3 53416.6 4122.86  11
  -7  -1  -3 55362.7 4319.08   2
   7  -1   3 51388.8 4504.36   3
  -7  -1  -4 42606.6 3762.59  11
  -7  -1  -4 48707.3 4186.15   2
   7  -1   4 39397.7 4054.75   3
  -7  -1  -5 25787.9 3103.02   2
   7  -1   5 27275.3 3378.40   1
   7  -1   5 25525.2 3360.32   3
  -7  -1  -6 10777.4 2074.84   2
   7  -1   6 10559.0 2279.45   3
   7  -1   6 13144.7 2371.70   1
   7  -1   7 37218.2 4109.94   1
  -7  -1  -7 33588.0 3734.04   2
   7  -1   8 7645.75 1849.34   1
  -7  -1  -8 7283.95 1856.58   2
   7  -1   9 3607.30 1386.19   1
  -7  -1  -9 3875.54 1282.00   2
   7  -1  10 5822.12 1711.06  17
   7  -1  10 7002.85 2006.44   1
  -7  -1 -10 11873.9 2392.82   2
   7  -1  11 7280.05 1919.85  17
  -7  -1 -11 11614.5 2614.35  15
   7  -1  12 1909.06 965.860  17
   7  -1  13 5711.82 1883.40  17
   7  -1  14 1286.23 902.506  17
   7  -1  15 2596.61 1207.36  17
  -7  -1 -15 2323.76 1280.37  14
   7  -1  16 3446.93 1474.71  17
  -7  -1 -16 4837.04 1458.05  22
  -7  -1 -16 3140.28 1363.09  14
   7  -1  17 1515.77 934.173  17
  -7  -1 -17 3201.14 1214.40  22
  -7  -1 -17 1117.14 774.955  14
   7  -1  18 21.4338 338.008  17
  -7  -1 -18 312.674 474.419  22
  -7  -1 -18-744.198 618.879  14
   7  -1  19 72.8566 515.763  17
  -7  -1 -19 533.750 496.985  22
  -7  -1 -19 9.33233 308.083  14
   7  -1  20 306.910 547.724  17
   7  -1  20 961.301 597.481  24
  -7  -1 -20 25.6047 528.727  22
  -7  -1 -20-589.055 529.987  14
  -7  -1 -21-207.923 416.642  14
  -7  -1 -21 299.033 415.219  22
  -7  -1 -22 831.954 558.130  22
  -7   1  24-420.200 551.251  25
  -7   1  24 91.5417 474.390  26
  -7   1  24-28.1720 226.493  28
  -7   1  23 2397.66 955.193  26
  -7   1  23 1289.18 1046.94  25
  -7   1  23-334.766 399.559  28
  -7   1  22-380.507 531.506  28
  -7   1  22 332.199 511.890  26
  -7   1  22 481.767 595.878  25
  -7   1  21 206.186 371.416  28
  -7   1  21 419.269 558.142  26
  -7   1  21-928.734 767.924  25
  -7   1  20-281.245 410.853  28
  -7   1  20 1072.46 826.214  26
  -7   1  20 1902.46 1086.78  25
  -7   1  19 439.193 654.800  26
  -7   1  19 852.771 966.933  25
  -7   1  19 908.890 650.524  28
  -7   1  18 1678.11 885.821  28
  -7   1  18 1966.76 1164.98  26
  -7   1  18 1022.52 645.181  25
  -7   1  17 6727.56 2084.93  26
  -7   1  17 3573.01 1479.65  25
  -7   1  17 4250.16 1415.82  28
  -7   1  16 7597.15 1793.19  28
  -7   1  16 12101.2 2794.03  25
  -7   1  15 4433.51 1396.60  28
  -7   1  15 2382.07 1463.49  25
  -7   1  14 5673.64 1727.83  25
  -7   1  14 6410.18 1650.89  28
  -7   1  13 9443.07 1990.74  28
  -7   1  13 11856.3 2577.61  25
  -7   1  13 12601.5 2095.40  23
   7   1 -12 7346.66 2061.94   3
   7   1 -11-326.671 506.718   3
   7   1 -10 9318.77 2183.79   3
   7   1  -9 4506.90 1487.20   3
   7   1  -8 9715.93 2145.93   3
   7   1  -7 198.286 863.564   3
   7   1  -6 14284.8 2481.60   3
   7   1  -5 30257.8 3454.29   3
   7   1  -4 21373.2 2855.66   3
   7   1  -3 36419.4 3730.74   3
   7   1  -2 24214.7 3034.85   3
   7   1  -1 5217.72 1362.05   3
   7   1   0 2034.58 709.636   3
   7   1   1 58608.6 4559.30   3
   7   1   2 28473.3 3211.22   3
   7   1   3 54969.1 4525.27   3
  -7   1  -4 41832.3 3741.80   2
   7   1   4 50777.6 4367.28   3
  -7   1  -5 23101.8 2816.66   2
   7   1   5 26508.0 3254.20   3
  -7   1  -6 9467.82 1845.32   2
  -7   1  -7 28998.7 3281.32   2
   7   1   7 37607.1 4246.56   1
  -7   1  -8 10475.0 1987.79   2
   7   1   8 9434.33 2218.48   1
   7   1   9 4380.44 1655.61   1
  -7   1  -9 3491.16 1306.04   2
  -7   1 -10 6860.72 1642.11   2
   7   1  10 7020.94 2106.53   1
  -7   1 -10 6547.69 1803.09  12
   7   1  11 8828.27 2110.45  17
  -7   1 -11 7174.25 1899.88  12
   7   1  12 1532.17 905.029  17
   7   1  13 8175.80 2070.39  17
   7   1  14 2747.82 1201.95  17
   7   1  15 3860.68 1405.14  17
   7   1  16 4106.84 1546.66  17
   7   1  17 1724.84 959.820  17
   7   1  18 874.054 704.851  17
  -7   1 -19 532.086 555.255  14
  -7   1 -20 23.6469 519.651  22
  -7   1 -20 82.4496 296.284  14
  -7   1 -21 972.022 623.087  22
  -7   1 -22 245.808 331.848  22
  -7   3  23-487.032 370.906  28
  -7   3  23 1090.31 711.976  25
  -7   3  22 2025.81 871.966  25
  -7   3  22 732.263 480.126  28
  -7   3  21 683.158 569.361  28
  -7   3  21-337.341 408.503  25
  -7   3  20 125.212 324.026  28
  -7   3  20-724.289 665.881  25
  -7   3  19 34.7785 314.706  28
  -7   3  19-400.550 642.484  25
  -7   3  18 3310.08 1390.27  25
  -7   3  18 1179.75 688.128  28
  -7   3  17 8833.93 2162.54  25
  -7   3  17 8366.70 2018.22  28
  -7   3  16 3279.54 1259.32  28
  -7   3  16 3969.98 1545.57  25
  -7   3  15 5962.63 1786.54  28
  -7   3  15 5510.58 1745.82  25
  -7   3  14 3474.14 1438.06  25
  -7   3  13 7968.30 2075.79  25
  -7   3  12 5207.16 1703.67  25
  -7   3  11 10176.5 2238.13  25
  -7   3  10 596.105 661.991  25
  -7   3   9 1466.98 479.267  25
  -7   3  -2 13866.7 2116.19  10
  -7   3  -3 798.829 402.983  10
  -7   3  -4 4025.45 1335.45  10
  -7   3  -5 6245.90 1575.78  10
  -7   3  -6 4732.61 1404.31  10
  -7   3  -7 4221.98 1615.49  12
  -7   3  -8 10622.5 2368.58  12
  -7   3  -9 2429.93 1120.68  12
  -7   3 -10 2897.18 1236.01  12
  -7   3 -11 5481.72 1728.52  12
  -7   3 -12 840.163 693.028  12
  -7   3 -13 3215.90 1292.35  12
  -7   5  20 176.098 235.234  28
  -7   5  19 422.884 306.669  28
  -7   5  18 618.598 573.485  28
  -7   5  17 447.150 402.747  28
  -7   5  16 1582.72 821.948  28
  -7   5  -5 844.120 698.804  12
  -7   5  -6 6812.28 1957.20  12
  -7   5  -7 2897.42 1267.00  12
  -7   5  -8 333.391 501.585  12
  -7   5  -9 2126.33 1045.56  12
  -7   5 -10 1355.30 826.557  12
  -7   5 -11 672.762 594.711  12
  -7   5 -12-303.185 407.780  12
  -7   7  -1 364.341 460.759  12
  -7   7  -2-92.1635 319.400  12
  -7   7  -3 1350.29 864.018  12
  -7   7  -4 456.682 614.432  12
  -7   7  -5-634.228 527.832  12
  -7   7  -6 175.488 325.150  12
  -7   7  -7 573.447 645.145  12
  -8  -6  14 1415.71 676.915  29
   8  -6 -14 652.377 396.506  21
  -8  -6  14 1503.28 840.959  19
  -8  -6  13 868.200 617.806  29
   8  -6 -13 27.9985 307.481  21
  -8  -6  12 317.339 452.271  29
   8  -6 -12 77.1752 335.962  21
  -8  -6  11 352.584 534.510  29
   8  -6 -11 792.378 499.150  21
  -8  -6  10 2828.04 1156.52  29
   8  -6 -10 1472.40 704.206  21
  -8  -6  10 2143.33 945.023  20
  -8  -6  10 4195.47 1375.26  19
  -8  -6   9-461.401 593.010  29
   8  -6  -9 21.1872 258.578  21
  -8  -6   9 482.666 526.797  20
  -8  -6   8 315.225 569.987  29
   8  -6  -8 746.743 540.872  21
  -8  -6   8 2211.64 986.093  20
  -8  -6   7 3670.75 1389.18  29
   8  -6  -7 3889.71 1100.64  21
  -8  -6   7 4935.67 1450.86  20
  -8  -6   7 7388.10 1753.05  19
  -8  -6   6 4521.70 1551.26  29
   8  -6  -6 4184.74 1101.11  21
  -8  -6   6 7042.51 1767.92  20
   8  -6  -5 2493.46 947.219  18
  -8  -6   5 3633.07 1399.77  29
   8  -6  -5 613.250 522.462  21
  -8  -6   5 2397.95 1088.68  20
  -8  -6   5 3454.52 1312.08  19
   8  -6  -4 643.588 714.765  18
  -8  -6   4 311.772 568.877  29
   8  -6  -4 604.558 543.175  21
  -8  -6   4 782.119 529.331  20
   8  -6  -3 2729.21 1100.72  18
  -8  -6   3 2099.40 1059.33  29
   8  -6  -3 1834.41 817.532  21
  -8  -6   3 1380.29 968.689  20
   8  -6  -2 189.383 408.412  18
   8  -6  -2 1346.13 699.344  21
  -8  -6   2 468.202 634.939  20
   8  -6  -1 2661.25 1072.40  18
   8  -6  -1 1513.67 708.660  21
  -8  -6   1 2436.88 1095.81  20
   8  -6   0 1135.52 854.816  18
   8  -6   0 590.955 464.122  21
  -8  -6   0 837.850 636.759  20
   8  -6   1 1630.55 969.782  18
  -8  -6  -1 1719.18 1010.53  20
   8  -6   2 1343.61 853.703  18
  -8  -6  -2 1100.01 702.920  20
   8  -6   3-364.192 652.199  18
  -8  -6  -3 270.195 708.389  20
   8  -6   4-305.836 807.258  18
  -8  -6  -4 1136.97 792.824  20
  -8  -6  -5-80.9292 398.830  20
  -8  -6  -6 577.821 697.024  20
   8  -6   7 952.960 611.532  16
  -8  -6  -7-469.231 648.604  20
   8  -6   8 607.179 517.198  16
  -8  -6  -8-48.6259 322.234  20
   8  -6   9 206.643 347.920  16
  -8  -6  -9 469.574 490.317  20
  -8  -6 -10-954.285 591.239  27
  -8  -6 -10-258.727 434.243  20
   8  -6  11 271.993 543.355  19
  -8  -6 -11-259.767 381.144  27
  -8  -6 -11-548.681 482.609  20
   8  -6  12 156.003 287.242  19
  -8  -6 -12 283.428 353.010  27
   8  -6  13 142.216 263.664  19
  -8  -4  21 1658.78 687.176  26
  -8  -4  20-347.860 515.147  26
  -8  -4  19 279.412 580.202  26
  -8  -4  19 1076.75 597.570  29
  -8  -4  18 238.143 387.877  29
  -8  -4  18 40.7413 647.418  26
  -8  -4  17-90.8717 440.651  26
  -8  -4  17-56.8812 353.418  29
  -8  -4  17 846.066 739.001  19
  -8  -4  16-334.196 490.605  29
  -8  -4  16-33.1911 532.469  26
  -8  -4  16-279.747 555.355  19
  -8  -4  15 714.101 658.942  29
  -8  -4  15 1483.16 850.506  26
  -8  -4  15 2355.62 1093.34  19
  -8  -4  14 2831.03 1265.52  26
  -8  -4  14 4840.93 1527.88  29
  -8  -4  14 3355.41 1372.34  19
  -8  -4  13 1729.28 989.981  29
  -8  -4  13 2017.96 1227.02  26
   8  -4 -13 1301.77 602.788  21
  -8  -4  13 2435.70 1364.34  19
  -8  -4  12 4.00877 667.518  26
  -8  -4  12-286.269 526.434  29
   8  -4 -12-240.766 421.136  21
  -8  -4  12 223.171 432.315  19
  -8  -4  11 1480.22 883.870  26
  -8  -4  11 1212.72 855.471  29
   8  -4 -11 895.957 477.902  21
  -8  -4  11 1377.41 959.582  19
  -8  -4  10 7513.27 2008.43  29
  -8  -4  10 5469.79 1892.09  26
   8  -4 -10 5362.45 1238.68  21
  -8  -4  10 6317.28 1726.28  19
  -8  -4   9 1380.23 1363.60  26
  -8  -4   9 516.234 633.128  29
   8  -4  -9 251.941 373.089  21
  -8  -4   9 264.530 490.234  19
  -8  -4   8 199.474 759.960  26
   8  -4  -8 579.801 435.326  21
  -8  -4   8-775.884 815.658  19
  -8  -4   7 4374.18 1564.80  29
   8  -4  -7 2308.94 880.486  21
  -8  -4   7 1886.39 1020.08  19
  -8  -4   6 1484.23 939.518  29
   8  -4  -6 1264.93 626.910  21
  -8  -4   6 1779.35 973.246  20
  -8  -4   6 2685.84 1234.61  19
  -8  -4   5 1017.71 819.821  29
   8  -4  -5 113.019 436.993  21
  -8  -4   5-214.898 500.736  20
  -8  -4   5 1014.44 847.681  19
  -8  -4   4 1083.44 813.931  29
   8  -4  -4 1988.63 799.601  21
  -8  -4   4 2804.20 1217.31  20
  -8  -4   4 3257.71 1225.02  19
   8  -4  -3 5352.09 1318.20  18
  -8  -4   3 7096.64 1897.93  29
   8  -4  -3 4303.73 1200.63  21
  -8  -4   3 3021.68 1083.50  20
  -8  -4   3 8461.48 1900.31  19
   8  -4  -2 3229.11 1132.84  18
  -8  -4   2 1622.82 940.362  29
   8  -4  -2 1726.63 763.237  21
  -8  -4   2 2388.05 1011.08  20
   8  -4  -1 1072.95 694.330  18
  -8  -4   1 444.614 560.469  29
   8  -4  -1 522.505 506.445  21
  -8  -4   1 15.8830 400.444  20
   8  -4   0 1126.06 718.612  18
  -8  -4   0 941.981 762.874  29
   8  -4   0 1451.69 752.576  21
  -8  -4   0 2358.89 1025.24  20
   8  -4   1 2642.49 1088.13  18
  -8  -4  -1 3989.96 1426.48  29
   8  -4   1 2818.78 949.325  21
  -8  -4  -1 2433.82 1103.76  20
   8  -4   2-2.85886 578.600  18
  -8  -4  -2-170.260 603.454  15
   8  -4   2 263.138 347.627  21
  -8  -4  -2 430.305 491.302  20
   8  -4   3 1498.20 757.744  18
  -8  -4  -3 2372.14 1257.09  15
  -8  -4  -3 1265.50 897.377  20
   8  -4   4 1740.76 756.132  18
  -8  -4  -4 2844.29 1102.87  15
  -8  -4  -4 3623.42 1363.48  20
  -8  -4  -5 2770.86 1342.72  15
  -8  -4  -5 3519.85 1390.62  20
  -8  -4  -6 4835.23 1949.05  15
  -8  -4  -6 1503.24 927.320  20
  -8  -4  -7 4779.71 1927.10  15
  -8  -4  -7 2081.36 1095.72  20
  -8  -4  -8 4247.03 1700.64  15
  -8  -4  -8 4460.72 1636.07  20
   8  -4   9 1012.93 666.936  17
  -8  -4  -9 2823.25 1235.89  14
  -8  -4  -9 2799.14 1217.74  20
   8  -4  10 2905.77 1175.94  17
  -8  -4 -10 2062.02 1074.21  14
  -8  -4 -10 2422.29 1261.88  20
   8  -4  11-285.287 484.756  17
  -8  -4 -11 71.1369 387.354  14
  -8  -4 -11-473.580 946.123  20
   8  -4  12 138.310 413.481  17
  -8  -4 -12-134.160 376.803  14
   8  -4  13 163.296 379.660  17
  -8  -4 -13-1099.28 825.669  20
   8  -4  14-294.639 420.307  17
  -8  -4 -14 1022.86 705.814  27
   8  -4  14 1115.23 629.405  24
  -8  -4 -14 274.055 515.200  20
   8  -4  15 319.319 466.893  17
   8  -4  15 495.536 419.573  24
   8  -4  16 269.161 389.392  17
  -8  -4 -16-140.348 380.769  27
   8  -4  16-73.3983 269.197  24
  -8  -4 -17-325.794 401.908  27
   8  -4  17-173.010 346.229  24
  -8  -4 -18 291.140 387.212  27
   8  -4  18 607.368 449.574  24
  -8  -2  23 716.215 635.686  26
  -8  -2  22 73.2430 356.529  26
  -8  -2  21 1431.02 972.947  26
  -8  -2  20 1481.83 908.908  26
  -8  -2  19 62.8895 727.188  26
  -8  -2  18 4880.74 1664.76  26
  -8  -2  18 6494.38 1701.62  28
  -8  -2  17 7561.21 1843.46  28
  -8  -2  17 7438.83 2095.30  26
  -8  -2  16 648.171 467.829  28
  -8  -2  16-350.926 846.959  26
  -8  -2  15 6687.01 1895.32  26
  -8  -2  15 5783.08 1608.27  28
  -8  -2  14 12885.9 2485.61  28
  -8  -2  14 17229.2 3167.63  26
  -8  -2  14 17105.5 2689.77  19
  -8  -2  13 5550.09 1628.84  28
  -8  -2  13 6524.75 1906.87  26
  -8  -2  13 8461.27 1919.45  19
  -8  -2  12 1568.83 818.720  28
  -8  -2  12 1649.26 977.261  26
  -8  -2  12 1803.01 943.704  19
  -8  -2  11 9856.57 2142.60  28
  -8  -2  11 10060.6 2342.24  26
  -8  -2  11 8779.46 1913.91  19
  -8  -2  10 3264.11 1331.53  28
  -8  -2  10 3669.92 1352.98  26
  -8  -2  10 1717.57 844.577  19
  -8  -2   9 10429.5 2186.01  28
  -8  -2   9 6728.99 1630.18  19
  -8  -2   8 2958.24 1118.74   5
   8  -2  -8 3913.96 1413.83   3
  -8  -2   7 13654.4 2462.89   5
   8  -2  -7 12766.5 2658.84   3
   8  -2  -6 26514.4 3760.07   3
  -8  -2   6 23437.1 3190.02   5
   8  -2  -5 6092.80 1924.95   3
  -8  -2   5 4691.26 1493.84   5
  -8  -2   4 36473.6 3942.63   5
   8  -2  -4 37336.5 4314.71   3
  -8  -2   3 40140.3 4023.91   5
   8  -2  -3 41205.4 4532.93   3
  -8  -2   2 23720.5 3053.15   2
  -8  -2   2 20215.2 2831.85   5
   8  -2  -2 18175.5 2934.29   3
  -8  -2   1 8703.34 1936.66   2
  -8  -2   1 10393.8 2023.15  11
  -8  -2   1 8443.40 1809.93   5
   8  -2  -1 6890.81 1807.16   3
  -8  -2   0 3187.51 1272.81   2
  -8  -2   0 3961.44 1277.95  11
   8  -2   0 4956.67 1374.16   3
  -8  -2   0 5672.51 1458.42   5
  -8  -2  -1 2937.99 1098.20   2
  -8  -2  -1 4388.51 1500.92  11
   8  -2   1 2721.16 1096.49   3
  -8  -2  -2-100.656 651.288   2
  -8  -2  -2-697.836 605.758  11
   8  -2   2 28.0724 768.650   3
  -8  -2  -3 1862.67 947.964  11
   8  -2   3 1551.25 719.394   3
  -8  -2  -3 2877.28 1077.41   2
   8  -2   4 8718.09 1996.77   1
   8  -2   4 9720.96 2240.99   3
  -8  -2  -4 6137.39 1651.56  11
  -8  -2  -4 8023.40 1934.58   2
   8  -2   5 2216.29 1212.61   3
  -8  -2  -5-556.362 629.996  11
   8  -2   5 2362.53 934.243   1
  -8  -2  -5 1217.67 822.748   2
  -8  -2  -6 5201.46 1582.28  11
   8  -2   6 5611.17 1611.25   1
   8  -2   6 936.801 722.082  17
  -8  -2  -6 4970.24 1856.93  15
   8  -2   7 6398.88 1778.06  17
  -8  -2  -7 7634.46 2087.95  15
   8  -2   8 559.025 598.919  17
  -8  -2  -8 181.759 619.172  15
  -8  -2  -9 1978.75 1009.70  15
   8  -2   9 3623.74 1384.18  17
   8  -2  10 2766.01 1244.90  17
  -8  -2 -10 5166.95 1869.10  15
   8  -2  11 5851.95 1860.20  17
  -8  -2 -11 7517.80 2237.52  15
  -8  -2 -11 7760.34 2007.84  14
   8  -2  12 300.206 492.465  17
  -8  -2 -12 19.2284 320.041  14
   8  -2  13 2153.82 1284.57  17
  -8  -2 -13-437.842 584.417  14
   8  -2  14 211.362 559.981  17
  -8  -2 -14 297.938 502.264  14
   8  -2  15 483.870 705.151  17
  -8  -2 -15 740.051 692.884  14
   8  -2  16 303.481 567.520  17
  -8  -2 -16 340.839 510.426  14
   8  -2  17 669.814 637.136  17
  -8  -2 -17-129.971 359.325  14
   8  -2  18 1203.54 743.351  17
  -8  -2 -18 917.697 721.545  14
   8  -2  19-345.134 539.300  17
  -8  -2 -19 659.530 517.097  27
   8  -2  19-687.613 522.701  24
  -8  -2 -19-283.201 396.399  14
  -8  -2 -20 537.036 436.385  27
   8  -2  20 417.499 327.792  24
  -8   0  23 378.219 598.853  26
  -8   0  23 309.489 459.986  25
  -8   0  23 95.8820 337.369  28
  -8   0  22 1240.71 976.561  26
  -8   0  22 256.832 451.854  25
  -8   0  22 488.670 379.829  28
  -8   0  21 624.184 521.927  28
  -8   0  21 1317.75 930.530  26
  -8   0  21 179.406 782.680  25
  -8   0  20 1812.58 871.467  28
  -8   0  20 2347.39 1097.49  26
  -8   0  20 763.443 628.070  25
  -8   0  19 3227.13 1159.96  28
  -8   0  19 3096.23 1336.86  26
  -8   0  19 3095.83 1460.01  25
  -8   0  18-107.623 913.815  26
  -8   0  18-58.0004 450.346  25
  -8   0  18 444.939 656.055  28
  -8   0  17 1170.58 886.073  26
  -8   0  17-1288.29 968.278  25
  -8   0  17 391.815 517.892  28
  -8   0  16-664.234 602.728  28
  -8   0  16-1218.22 932.471  26
  -8   0  16-97.6678 1039.28  25
  -8   0  15 5509.12 1531.88  28
  -8   0  15 7363.72 2109.33  26
  -8   0  15 7381.71 2057.18  25
  -8   0  14 7861.00 2116.32  25
  -8   0  14 7988.70 1655.27  23
  -8   0  14 5174.97 1589.85  28
  -8   0  13 11774.5 2508.21  25
  -8   0  13 11179.5 2062.89  23
  -8   0  13 9637.12 1995.12  28
  -8   0  12 1879.51 940.613  25
  -8   0  12 3096.93 1078.74  23
  -8   0  12 895.241 698.970  28
  -8   0  11 556.670 527.689  28
  -8   0  11 2430.03 948.435  23
   8   0 -10 15884.9 2973.98   3
   8   0  -9-195.035 662.796   3
   8   0  -8 4960.20 1580.51   3
   8   0  -7-562.743 678.281   3
   8   0  -6 30792.9 3938.03   3
   8   0  -5 5613.00 1747.18   3
   8   0  -4 72937.7 5900.35   3
   8   0  -3 48073.7 4779.33   3
   8   0  -2 11233.6 2343.39   3
   8   0  -1 4031.33 1437.56   3
   8   0   0-98.3590 768.984   3
  -8   0  -1 35917.1 3603.81   2
   8   0   1 39283.0 4216.75   3
   8   0   2 9496.14 2040.87   3
  -8   0  -2 8784.26 1895.07   2
   8   0   3 12100.0 2384.36   3
  -8   0  -3 10221.3 1989.55   2
   8   0   4 10906.7 2277.52   3
  -8   0  -4 10610.7 2054.23   2
   8   0   5 9621.74 2144.58   3
  -8   0  -5 11526.6 2187.91   2
  -8   0  -6 14615.3 2578.47   2
   8   0   6 20387.3 3199.37   1
   8   0   7 9396.64 2295.24   1
  -8   0  -7 6751.14 1641.06   2
  -8   0  -8 600.073 613.448   2
   8   0   9 7507.90 2028.06  17
  -8   0  -9 12471.3 2767.20  15
   8   0  10 7081.09 1867.21  17
  -8   0 -10 5732.98 1886.44  15
   8   0  11 9058.40 2235.40  17
  -8   0 -11 14021.1 2999.50  15
   8   0  12 1453.54 1015.62  17
   8   0  13 380.852 772.802  17
   8   0  14 231.295 508.652  17
   8   0  15 739.921 806.012  17
   8   0  16 1605.46 1047.00  17
   8   0  17 1816.13 1090.66  17
  -8   0 -17 4332.71 1294.58  22
  -8   0 -17 1988.63 1022.86  14
   8   0  18 6.37819 300.248  17
  -8   0 -18-120.716 340.581  22
  -8   0 -18 590.368 599.270  14
   8   0  19 117.583 398.397  17
  -8   0 -19 366.719 456.131  22
  -8   0 -19-596.963 541.054  14
  -8   0 -20-254.543 366.415  22
  -8   0 -20-70.5073 315.493  14
  -8   0 -21 512.624 390.541  22
  -8   0 -21-18.3889 240.059  14
  -8   2  23 1243.91 695.166  25
  -8   2  23 490.220 343.876  28
  -8   2  22 98.4949 286.557  28
  -8   2  22 1499.25 797.172  25
  -8   2  21 802.716 668.769  28
  -8   2  21 824.737 905.099  25
  -8   2  20 2125.82 1120.54  25
  -8   2  20 251.357 408.177  28
  -8   2  19 401.635 525.301  28
  -8   2  19-822.192 791.071  25
  -8   2  18 4385.63 1446.97  28
  -8   2  18 3554.57 1538.65  25
  -8   2  17 7088.74 1828.19  28
  -8   2  17 9272.00 2320.18  25
  -8   2  16 534.970 565.047  28
  -8   2  16 482.845 727.020  25
  -8   2  15 5813.22 1691.42  28
  -8   2  15 8064.66 2191.20  25
  -8   2  15 10768.2 2025.43  23
  -8   2  14 16046.5 2751.81  28
  -8   2  14 17177.7 3174.30  25
  -8   2  14 17812.0 2672.96  23
  -8   2  13 7296.34 1822.50  28
  -8   2  13 6645.40 2041.97  25
  -8   2  13 9038.40 1910.35  23
  -8   2  12 1509.70 848.367  28
  -8   2  12 1359.40 1043.35  25
  -8   2  11 11403.0 2287.88  28
  -8   2  11 9643.75 2227.90  25
  -8   2  10 3727.85 1265.77  28
  -8   2  10 2771.82 1283.69  25
  -8   2   9 8270.77 2037.54  25
  -8   2  -5 1795.79 925.419   2
  -8   2  -6 3158.85 1219.98   2
  -8   2  -6 2952.21 1218.40  12
  -8   2  -7 6370.59 1822.83  12
  -8   2  -8 29.4615 382.220  12
  -8   2  -9 4218.49 1619.27  12
  -8   2 -10 3918.70 1545.59  12
  -8   2 -11 5850.38 1845.82  12
  -8   2 -19 1304.52 643.289  14
  -8   2 -20 1223.10 647.155  22
  -8   4  21 1460.56 608.484  28
  -8   4  20 69.7338 257.350  28
  -8   4  19-113.321 307.270  28
  -8   4  18 230.413 436.920  28
  -8   4  17 134.393 384.526  28
  -8   4  16-29.5245 308.633  28
  -8   4  16-1099.09 635.654  23
  -8   4  15 1209.59 859.386  28
  -8   4  14 1081.64 792.484  28
  -8   4  13 2207.35 1061.61  28
  -8   4  12 458.343 539.990  28
  -8   4  -3-145.970 379.110  12
  -8   4  -4 2805.14 1246.06  12
  -8   4  -5 4098.45 1537.71  12
  -8   4  -6 1155.06 806.977  12
  -8   4  -7 4337.28 1584.53  12
  -8   4  -8 2989.12 1361.48  12
  -8   4  -9 1711.91 985.146  12
  -8   4 -10 1669.19 948.155  12
  -8   4 -11 254.858 671.258  12
  -8   4 -12 942.193 709.164  12
  -8   6  15 1779.77 559.647  23
  -8   6  14-757.070 453.813  28
  -8   6  -2 1696.95 915.581  12
  -8   6  -3 104.848 336.442  12
  -8   6  -4 948.872 685.069  12
  -8   6  -5-346.921 458.228  12
  -8   6  -6-823.248 636.270  12
  -8   6  -7 467.731 502.745  12
  -8   6  -8 827.661 608.172  12
  -8   6  -9 896.322 567.789  12
  -8   6 -10 149.216 293.960  12
  -9  -7   7-463.149 454.341  20
  -9  -7   6-109.507 381.631  20
  -9  -7   5 526.859 499.885  20
  -9  -7   4 235.506 367.891  20
  -9  -7   3 402.797 504.479  20
  -9  -7   2 627.462 491.792  20
  -9  -7   1-416.100 489.532  20
  -9  -7   0 255.546 273.852  20
  -9  -7  -1 142.982 245.529  20
  -9  -7  -2-226.978 355.211  20
   9  -7   3 146.097 209.836  19
  -9  -7  -3-278.760 342.862  20
   9  -7   4 764.439 344.933  19
  -9  -7  -4 1625.35 716.770  20
  -9  -7  -5-393.959 481.877  20
  -9  -5  16 1345.09 651.674  29
  -9  -5  15 837.538 584.244  29
  -9  -5  14 1302.68 714.620  29
  -9  -5  13 1343.75 782.431  29
   9  -5 -13 100.750 227.283  21
  -9  -5  12 396.585 524.279  29
   9  -5 -12 1053.63 512.391  21
  -9  -5  11 417.145 535.031  29
   9  -5 -11 288.910 344.737  21
  -9  -5  10 2209.10 1056.91  29
   9  -5 -10 1117.61 650.705  21
  -9  -5  10 3164.00 1311.87  19
  -9  -5   9 1168.80 868.714  29
   9  -5  -9 2316.99 785.200  21
  -9  -5   8 4670.95 1549.73  29
   9  -5  -8 1849.22 702.174  21
  -9  -5   8 4662.96 1515.03  19
  -9  -5   7 1752.41 1023.08  29
   9  -5  -7 361.212 393.375  21
  -9  -5   7 1589.23 897.103  20
  -9  -5   7 3574.43 1368.02  19
  -9  -5   6 10516.0 2332.65  29
   9  -5  -6 7114.44 1443.45  21
  -9  -5   6 10055.1 2050.16  20
  -9  -5   6 14272.2 2514.68  19
  -9  -5   5 8639.67 2129.05  29
   9  -5  -5 3481.68 1027.46  21
  -9  -5   5 7442.35 1818.30  20
  -9  -5   4 3213.78 1308.63  29
   9  -5  -4 1507.73 895.680  21
  -9  -5   4 2600.52 1160.20  20
   9  -5  -3 6950.46 1648.36  18
  -9  -5   3 9561.63 2201.52  29
   9  -5  -3 4881.99 1237.16  21
  -9  -5   3 8322.09 1957.97  20
   9  -5  -2 2338.17 1000.64  18
  -9  -5   2 1499.62 934.122  29
   9  -5  -2 918.154 586.297  21
  -9  -5   2 1051.12 780.225  20
   9  -5  -1 696.806 552.936  18
  -9  -5   1 699.577 708.899  29
   9  -5  -1 989.548 644.680  21
  -9  -5   1 1901.23 1135.12  20
   9  -5   0-1866.66 880.183  18
  -9  -5   0-1164.67 833.051  29
  -9  -5   0 741.486 642.148  20
   9  -5   1 1594.42 727.793  18
  -9  -5  -1 2190.79 1109.34  20
  -9  -5  -2 5046.49 1524.38  20
  -9  -5  -3 591.752 639.924  20
  -9  -5  -4 2678.56 1188.79  20
  -9  -5  -5 2022.85 1083.81  20
  -9  -5  -6 9.19792 366.809  20
  -9  -5  -7 666.167 480.178  20
  -9  -5  -8 432.247 646.895  20
  -9  -5  -9 828.521 624.002  27
  -9  -5  -9-179.074 511.823  20
  -9  -5 -10-28.2019 355.979  27
   9  -5  10 1545.06 684.853  24
  -9  -5 -10 842.381 656.001  20
   9  -5  11-185.479 352.185  24
  -9  -5 -11-84.6764 441.930  20
  -9  -5 -12 333.587 426.865  27
   9  -5  12 84.7168 318.036  24
  -9  -5 -12 249.256 514.575  20
   9  -5  13 245.631 330.556  19
  -9  -5 -13-17.3652 304.355  27
   9  -5  13 285.968 397.948  24
  -9  -5 -13-115.112 300.192  20
   9  -5  14-48.0149 209.871  19
  -9  -5 -14-280.371 347.253  27
   9  -5  14-508.209 331.727  24
  -9  -3  21 717.573 588.103  26
  -9  -3  20-302.468 389.614  29
  -9  -3  20 194.779 519.619  26
  -9  -3  19 1844.50 801.912  29
  -9  -3  19 56.1472 626.361  26
  -9  -3  18 715.206 799.257  26
  -9  -3  17 3389.19 1424.92  26
  -9  -3  16 2041.27 1205.35  26
  -9  -3  15-160.916 561.653  26
  -9  -3  14 2532.66 1313.24  26
  -9  -3  13 1300.72 925.474  26
  -9  -3  12 1956.46 1173.79  26
  -9  -3  12 2660.70 1258.02  19
  -9  -3  11-283.317 571.923  26
  -9  -3  11 4492.42 1703.73  19
  -9  -3  10 7459.64 1986.49  26
  -9  -3  10 8992.50 2108.17  19
  -9  -3   9 1992.51 1108.92  26
   9  -3  -9 1180.73 407.149  21
  -9  -3   9 2221.11 1093.14  19
  -9  -3   8 4482.46 1688.85  26
   9  -3  -8 3950.06 1087.04  21
  -9  -3   8 5372.96 1752.73  19
  -9  -3   7 4381.54 1675.86  26
  -9  -3   7 2629.25 1357.20  19
  -9  -3   6 2272.47 1130.23  15
   9  -3  -6 1004.19 614.777  21
  -9  -3   5 5861.44 1748.82  15
   9  -3  -5 4554.85 1169.54  21
  -9  -3   4 1195.39 785.012  29
  -9  -3   4 1666.64 991.065  15
   9  -3  -4 1090.17 626.237  21
  -9  -3   3 2494.06 1113.89  29
  -9  -3   3 2197.94 1134.07  15
   9  -3  -3 953.800 608.778  21
  -9  -3   3 3699.80 1365.58  20
  -9  -3   2 2017.38 980.233  29
  -9  -3   2 156.728 595.633  15
   9  -3  -2 885.353 680.062  21
  -9  -3   2 1931.05 935.397  20
  -9  -3   1 3286.48 1353.68  15
   9  -3  -1 1122.35 703.830  21
  -9  -3   1 2284.49 1063.43  20
  -9  -3   1-43.0511 356.949  29
  -9  -3   0 2352.26 1327.46  15
  -9  -3   0 522.071 630.274  20
  -9  -3  -1 5652.28 1821.47  15
  -9  -3  -1 2336.93 1112.68  20
   9  -3   2 1892.50 1021.63  17
  -9  -3  -2 4221.57 1602.15  15
  -9  -3  -2 1127.89 913.324  20
   9  -3   3 4450.32 1641.87  17
  -9  -3  -3 4604.33 1651.62  15
  -9  -3  -3 2770.86 1337.16  20
   9  -3   4 910.402 566.851  17
  -9  -3  -4 1755.18 1177.46  15
   9  -3   5 2333.40 1111.20  17
  -9  -3  -5 6496.47 2061.39  15
   9  -3   6 5832.33 1737.62  17
  -9  -3  -6 10137.5 2545.47  15
   9  -3   7-115.320 411.352  17
  -9  -3  -7 1601.24 1047.82  15
   9  -3   8 922.015 522.924  17
  -9  -3  -8-484.572 592.471  15
   9  -3   9 2339.32 1126.15  17
  -9  -3  -9 2275.36 1341.47  15
  -9  -3  -9 619.421 656.048  14
  -9  -3 -10 1625.25 969.603  14
   9  -3  10 689.759 614.861  17
   9  -3  11 321.726 378.778  17
  -9  -3 -11-562.242 620.289  14
   9  -3  12 820.087 813.700  17
  -9  -3 -12-145.341 356.630  14
   9  -3  13-497.640 536.243  17
  -9  -3 -13 312.490 526.414  14
  -9  -3 -13 65.1060 370.910  20
   9  -3  14-169.187 514.281  17
  -9  -3 -14-240.806 410.462  14
  -9  -3 -14-10.6922 561.590  20
   9  -3  15 288.357 449.947  17
  -9  -3 -15 331.201 541.353  14
  -9  -3 -15 282.808 383.010  20
   9  -3  16 417.647 435.233  17
  -9  -3 -16 691.404 544.551  14
  -9  -3 -16 287.858 424.213  20
   9  -3  17 466.446 545.219  17
  -9  -3 -17 1007.01 605.420  27
   9  -3  17 184.772 333.663  24
   9  -3  18 551.937 428.117  17
   9  -3  18 205.931 271.628  24
  -9  -1  22 586.581 687.840  26
  -9  -1  21 617.735 832.511  26
  -9  -1  20 1058.40 719.540  28
  -9  -1  20-2301.61 1036.00  26
  -9  -1  19 1186.16 751.131  28
  -9  -1  19 836.328 605.869  26
  -9  -1  18 90.8295 727.625  26
  -9  -1  18 163.606 362.413  28
  -9  -1  17 5443.67 1569.49  28
  -9  -1  17 3196.52 1334.25  26
  -9  -1  16 4821.52 1525.23  28
  -9  -1  16 6514.29 1933.54  26
  -9  -1  15 438.668 364.076  28
  -9  -1  15 1562.21 1079.98  26
  -9  -1  14 4362.23 1411.03  28
  -9  -1  14 6325.20 1943.48  26
  -9  -1  13 17074.6 2892.94  28
  -9  -1  12 7927.70 1941.82  28
  -9  -1  11-168.801 388.572  28
  -9  -1  11 354.105 338.171  23
  -9  -1  10 16306.6 2730.66  28
  -9  -1  10 17239.7 2608.41  23
  -9  -1   9 15655.2 2658.12  28
  -9  -1   9 12664.3 2218.22  23
  -9  -1   8 1201.58 751.180  28
  -9  -1   8 1434.58 775.830  23
  -9  -1   7 3609.99 1209.47  23
   9  -1  -6 6851.88 1947.26   3
  -9  -1   6 7285.53 1728.06   5
  -9  -1   5 21031.1 2919.59   5
   9  -1  -5 15950.0 3005.65   3
   9  -1  -4-557.926 701.647   3
  -9  -1   4 45.6836 276.316   2
   9  -1  -3 9190.64 2260.21   3
  -9  -1   3 8694.98 1865.03   2
  -9  -1   3 9566.71 1915.34   5
   9  -1  -2 1856.98 1007.91   3
  -9  -1   2 205.845 404.722   2
  -9  -1   2 1361.66 709.451   5
   9  -1  -1 1485.37 870.444   3
  -9  -1   1 1485.97 736.638   2
   9  -1   0 842.298 731.654   3
  -9  -1   0-12.2660 374.003   2
  -9  -1  -1 24419.5 3211.23   2
   9  -1   1 26765.5 3764.73   3
  -9  -1  -2 23235.5 3200.85   2
   9  -1   2 21227.5 3393.57   3
  -9  -1  -3 2506.04 1070.72   2
   9  -1   3 2205.77 1133.56   3
   9  -1   4 6523.12 1806.95  17
   9  -1   4 5319.92 1778.39   1
  -9  -1  -4 9895.93 2367.15  15
   9  -1   5 6039.97 1801.32  17
  -9  -1  -5 3673.43 1161.57  15
   9  -1   6 690.508 636.280  17
  -9  -1  -6-588.313 762.349  15
   9  -1   7 4341.84 1577.66  17
  -9  -1  -7 5974.28 2016.35  15
   9  -1   8 1387.81 891.060  17
  -9  -1  -8 216.740 681.565  15
  -9  -1  -9 2962.54 1476.90  15
   9  -1   9 1449.23 1049.68  17
   9  -1  10 3063.60 1366.49  17
  -9  -1 -10 5453.84 1985.10  15
   9  -1  11 327.509 747.943  17
  -9  -1 -11 1639.65 1389.40  15
   9  -1  12-386.114 550.089  17
   9  -1  13 609.832 669.341  17
   9  -1  14 680.209 654.132  17
  -9  -1 -14 201.241 425.541  14
   9  -1  15 615.054 483.180  17
  -9  -1 -15 103.629 375.034  14
   9  -1  16-195.869 362.710  17
  -9  -1 -16-256.336 448.784  14
   9  -1  17-412.152 502.482  17
  -9  -1 -17 202.091 363.751  14
   9  -1  18 303.348 465.633  17
  -9  -1 -18-5.25860 366.708  14
   9  -1  19-116.555 347.214  17
   9  -1  19 67.3836 261.821  24
  -9  -1 -19 777.343 620.503  14
  -9  -1 -20 278.446 359.137  14
  -9   1  23 256.330 268.868  28
  -9   1  22 281.071 280.063  28
  -9   1  22 543.870 478.389  25
  -9   1  21 1004.16 782.391  25
  -9   1  21 141.491 342.207  28
  -9   1  20 1501.18 767.962  28
  -9   1  20 1339.11 942.468  25
  -9   1  19 1153.04 746.508  28
  -9   1  19 3404.46 1349.59  25
  -9   1  18 328.769 581.889  28
  -9   1  18 116.977 724.539  25
  -9   1  17 3097.53 1302.20  28
  -9   1  17 2120.61 1345.80  25
  -9   1  16 5553.25 1624.12  28
  -9   1  16 4359.04 1590.87  25
  -9   1  16 5749.55 1456.79  23
  -9   1  15 950.261 666.793  28
  -9   1  15 1323.28 963.036  25
  -9   1  15 3300.99 1163.12  23
  -9   1  14 4329.40 1463.24  28
  -9   1  14 5326.60 1731.93  25
  -9   1  14 4381.66 1286.34  23
  -9   1  13 19161.5 2955.78  28
  -9   1  13 16926.7 3146.98  25
  -9   1  13 18909.7 2718.40  23
  -9   1  12 7014.32 1792.52  28
  -9   1  12 11239.2 2510.44  25
  -9   1  12 8719.07 1817.79  23
  -9   1  11-1378.24 797.709  28
  -9   1  11-980.648 821.732  25
  -9   1  11 237.130 374.775  23
  -9   1  10 19111.1 2823.10  28
  -9   1  10 17102.9 3055.90  25
  -9   1  10 16626.7 2512.97  23
  -9   1   9 14636.9 2434.24  28
  -9   1   9 15634.1 2868.40  25
  -9   1   9 15132.2 2417.46  23
  -9   1   8 1666.78 804.947  23
   9   1  -7 2661.58 1366.91   3
  -9   1   7 2178.25 913.711  23
   9   1  -6 5148.95 1675.20   3
   9   1  -5 19694.5 3250.29   3
   9   1  -4 633.385 699.950   3
   9   1  -3 7960.60 2035.25   3
   9   1  -2 2188.31 1135.23   3
   9   1  -1 248.956 497.807   3
   9   1   0 2940.49 1272.44   3
   9   1   1 24750.8 3520.38   3
   9   1   2 17317.2 2992.71   3
  -9   1  -2 20693.2 2959.10   2
   9   1   3 3189.67 1329.07   3
  -9   1  -3 3813.24 1280.60   2
   9   1   4 9574.40 2215.96   3
  -9   1  -4 7239.85 1780.98  12
   9   1   5 5673.02 1592.92  17
  -9   1  -5 7848.27 1937.31  12
   9   1   6 377.981 548.268  17
  -9   1  -6 551.876 567.239  12
   9   1   7 5733.53 1705.16  17
  -9   1  -7 4468.32 1542.86  12
   9   1   8 2501.32 1135.09  17
  -9   1  -8 293.506 465.331  12
   9   1   9 2726.23 1189.05  17
  -9   1  -9 1888.87 1009.78  12
   9   1  10 4476.12 1489.58  17
   9   1  11 670.523 662.266  17
   9   1  12 771.525 686.643  17
   9   1  13 932.823 720.996  17
   9   1  14 1345.33 1034.86  17
   9   1  15-199.557 405.010  17
   9   1  16-758.163 622.157  17
   9   1  17-42.0677 306.661  17
   9   1  18 72.5171 307.378  17
  -9   1 -18 552.739 553.568  22
  -9   1 -18 679.066 531.152  14
  -9   1 -19 579.561 409.866  22
  -9   1 -19 298.357 450.542  14
  -9   3  21 1258.68 613.263  28
  -9   3  20-162.891 447.282  28
  -9   3  19 464.572 409.203  28
  -9   3  18 1682.91 819.045  28
  -9   3  17 1625.03 874.925  28
  -9   3  16 3426.20 1237.26  28
  -9   3  16 2163.63 980.720  23
  -9   3  15 708.990 550.817  28
  -9   3  15 644.857 554.497  23
  -9   3  14 2748.69 1173.86  28
  -9   3  14 3526.88 1184.82  23
  -9   3  13 1978.45 962.633  28
  -9   3  13 2838.92 1124.53  23
  -9   3  12 2497.04 1062.20  28
  -9   3  11 2022.01 968.106  28
  -9   3  10 7613.34 1858.57  28
  -9   3   0 278.792 484.724  12
  -9   3  -1 1481.04 732.568  12
  -9   3  -2 1609.75 921.806  12
  -9   3  -3 3332.43 1330.96  12
  -9   3  -4 1184.80 827.661  12
  -9   3  -5 2124.09 1254.60  12
  -9   3  -6 4312.67 1501.91  12
  -9   3  -7 918.178 740.222  12
  -9   3  -8 7.76203 202.083  12
  -9   3  -9 747.962 715.286  12
  -9   3 -10 233.669 468.845  12
  -9   3 -11 403.632 495.560  12
  -9   5  16 1208.22 559.035  28
  -9   5  16 2200.37 670.690  23
  -9   5  15 827.792 516.320  28
  -9   5  15 883.418 497.839  23
  -9   5  14 845.051 483.387  28
  -9   5  14-4.17605 239.063  23
  -9   5   0 132.208 452.545  12
  -9   5  -1 2471.47 1155.03  12
  -9   5  -2 3129.53 1303.81  12
  -9   5  -3 1555.24 960.547  12
  -9   5  -4 2900.25 1298.08  12
  -9   5  -5 1583.66 934.024  12
  -9   5  -6-670.666 610.137  12
  -9   5  -7 796.321 655.744  12
  -9   5  -8 524.495 544.264  12
  -9   5  -9 1049.97 684.004  12
  -9   5 -10 2.83174 305.267  12
  -9   5 -11 386.615 424.870  12
  -9   7   8-96.4586 235.478  12
  -9   7   7-452.097 367.917  12
  -9   7   6 266.329 390.569  12
  -9   7   5 445.497 490.681  12
  -9   7   4-104.640 266.286  12
  -9   7   3-6.28361 382.793  12
  -9   7   2 230.936 279.900  12
  -9   7   1-10.6209 192.821  12
  -9   7   0 284.818 390.366  12
  -9   7  -1 767.084 590.501  12
  -9   7  -2 267.525 331.274  12
  -9   7  -3 24.9701 218.029  12
  -9   7  -4 388.003 336.967  12
  -9   7  -5-220.230 291.069  12
 -10  -6  11 747.983 505.893  29
 -10  -6  10 813.627 563.088  29
 -10  -6   9 859.501 574.134  29
 -10  -6   8-709.616 560.278  29
 -10  -6   7 735.136 585.322  29
 -10  -6   7 657.641 508.389  20
 -10  -6   6 416.215 385.131  20
 -10  -6   5 583.130 608.519  20
 -10  -6   4-507.976 480.610  20
 -10  -6   3 1304.62 708.583  20
 -10  -6   2-138.603 526.937  20
 -10  -6   1 593.523 541.858  20
 -10  -6   0 1204.63 710.583  20
 -10  -6  -1 1128.46 751.733  20
 -10  -6  -2 342.685 430.655  20
 -10  -6  -3 688.034 555.909  20
 -10  -6  -4 113.965 274.267  20
 -10  -6  -5-252.734 378.323  20
 -10  -6  -6-262.825 517.422  20
 -10  -6  -7 783.542 493.805  20
 -10  -6  -8 729.825 541.291  20
  10  -6   9 777.608 411.023  19
 -10  -4  18 369.007 381.719  29
 -10  -4  17-1198.95 629.291  29
 -10  -4  16 464.018 466.118  29
 -10  -4  15 2643.01 967.291  29
 -10  -4  14 1765.26 850.237  29
 -10  -4  13 199.416 404.713  29
 -10  -4  12 373.118 533.275  29
 -10  -4  11 536.259 629.917  29
  10  -4 -11-29.8688 364.267  21
 -10  -4  10 1052.32 761.325  29
  10  -4 -10 668.945 352.309  21
 -10  -4   9 4707.34 1544.91  29
  10  -4  -9 2510.71 862.973  21
 -10  -4   8 2099.82 1073.33  29
  10  -4  -8 1219.53 676.331  21
 -10  -4   7-841.558 738.542  29
  10  -4  -7 48.2413 251.863  21
 -10  -4   6 4379.95 1496.97  29
  10  -4  -6 2848.54 970.769  21
 -10  -4   5 8473.69 2038.43  29
  10  -4  -5 5893.49 1358.89  21
 -10  -4   4 7389.52 1896.29  29
  10  -4  -4 3207.96 1110.17  21
 -10  -4   4 7555.00 1796.04  20
 -10  -4   3 5310.98 1521.03  20
 -10  -4   3 8634.30 2036.36  29
  10  -4  -2 2599.00 1137.07  17
 -10  -4   2 4345.07 1727.43  15
 -10  -4   2 5529.66 1626.15  29
 -10  -4   2 2822.20 1166.36  20
 -10  -4   1 224.412 493.261  29
  10  -4  -1 790.911 686.412  17
 -10  -4   1 321.124 589.407  15
 -10  -4   1 552.322 596.868  20
  10  -4   0 1254.23 829.267  17
 -10  -4   0 2472.36 1291.04  15
 -10  -4   0 661.374 711.238  20
  10  -4   1 1471.94 908.139  17
 -10  -4  -1 3352.22 1622.12  15
 -10  -4  -1 1313.75 849.580  20
  10  -4   2 756.725 695.878  17
 -10  -4  -2 119.618 567.205  15
 -10  -4  -2 810.123 496.941  20
  10  -4   3 1973.20 996.813  17
 -10  -4  -3 3171.97 1528.59  15
 -10  -4  -3 1111.36 807.036  20
  10  -4   4 1218.30 788.794  17
 -10  -4  -4 335.082 655.635  15
 -10  -4  -4 612.145 589.562  20
  10  -4   5 1002.27 751.092  17
 -10  -4  -5 715.854 622.664  15
 -10  -4  -5 617.256 587.902  20
  10  -4   6 914.324 734.825  17
 -10  -4  -6 1841.41 1223.60  15
 -10  -4  -6 282.029 578.050  20
  10  -4   7 474.487 582.598  17
 -10  -4  -7 345.804 512.128  20
  10  -4   8 1282.17 788.920  17
 -10  -4  -8 17.9392 531.732  20
  10  -4   9 678.960 586.229  17
 -10  -4  -9-592.666 721.829  20
  10  -4  10 359.889 479.713  17
 -10  -4 -10 1131.09 900.394  20
  10  -4  11 723.955 573.063  17
 -10  -4 -11 174.423 581.341  20
  10  -4  12 1099.77 634.997  17
 -10  -4 -12 1669.21 783.565  27
  10  -4  12 317.747 387.514  24
 -10  -4 -12 665.022 491.901  20
  10  -4  13 1245.97 625.311  17
 -10  -4 -13 624.511 498.217  27
  10  -4  13 544.460 390.459  24
 -10  -4 -13 1641.90 794.211  20
 -10  -4 -14 84.8925 310.520  27
  10  -4  14 394.526 380.730  24
 -10  -4 -14-241.234 321.109  20
 -10  -4 -15 647.087 416.581  27
  10  -4  15 324.147 274.701  24
 -10  -2  20 96.3868 537.293  26
 -10  -2  19 620.294 633.574  26
 -10  -2  18 671.786 397.446  26
 -10  -2  17 2737.31 1192.11  26
 -10  -2  17-693.385 613.458  15
 -10  -2  16 2100.63 1074.07  26
 -10  -2  16 1980.34 1051.82  15
 -10  -2  15 1677.22 1132.13  26
 -10  -2  15 6367.27 1833.25  15
 -10  -2  14 2136.54 1073.52  26
 -10  -2  14 1555.44 1165.45  15
 -10  -2  13 458.390 1107.92  26
 -10  -2  13 178.354 423.645  15
 -10  -2  12 3310.88 1117.30  26
 -10  -2  12 7354.57 1973.45  15
 -10  -2  11 5578.68 1726.46  26
 -10  -2  11 5973.08 1805.30  15
 -10  -2  10 1165.11 1040.26  15
 -10  -2   9 10239.9 2414.50  15
 -10  -2   8 5530.28 1744.67  15
 -10  -2   7 975.829 692.063  15
 -10  -2   6 1416.75 992.774  15
 -10  -2   5 17646.2 2996.72  15
 -10  -2   4 553.630 726.271  15
 -10  -2   3 6228.67 1799.73  15
 -10  -2   2 6139.23 1841.91  15
 -10  -2   1 1687.84 1180.13  15
 -10  -2   0 3181.86 1442.16  15
 -10  -2   0 1600.97 934.674  20
 -10  -2  -1 276.716 607.376  15
  10  -2   2 1449.91 1065.51  17
 -10  -2  -2 1498.30 1033.97  15
  10  -2   3 2317.90 1142.39  17
 -10  -2  -3 1382.86 981.971  15
  10  -2   4 103.417 461.617  17
 -10  -2  -4 1156.46 1356.69  15
  10  -2   5 884.202 953.448  17
 -10  -2  -5 1073.06 874.786  15
  10  -2   6 2755.06 1276.03  17
 -10  -2  -6 4760.12 1923.06  15
  10  -2   7 2232.84 1159.90  17
 -10  -2  -7 1233.77 1091.49  15
  10  -2   8 623.654 768.228  17
 -10  -2  -8 265.219 806.558  15
 -10  -2  -8-67.3602 376.453  14
  10  -2   9 215.199 709.149  17
 -10  -2  -9 1229.81 1140.42  15
 -10  -2  -9 991.098 759.138  14
 -10  -2 -10 971.460 903.625  15
  10  -2  10 915.638 740.780  17
  10  -2  11 546.621 795.444  17
 -10  -2 -11-716.304 646.336  14
  10  -2  12 676.287 642.600  17
 -10  -2 -12 391.122 385.180  14
  10  -2  13 54.7594 543.367  17
 -10  -2 -13 209.801 393.936  14
  10  -2  14 1127.49 765.231  17
 -10  -2 -14-299.013 563.145  14
  10  -2  15 122.665 549.598  17
 -10  -2 -15 118.385 323.591  14
  10  -2  16 517.046 494.069  17
 -10  -2 -16 129.388 264.140  14
 -10  -2 -16-564.008 547.182  20
  10  -2  17 994.254 730.925  17
 -10  -2 -17 796.492 589.762  14
 -10  -2 -17 44.9355 401.313  20
  10  -2  18-104.539 302.941  17
 -10   0  21-74.8058 283.376  28
 -10   0  20 5928.42 1418.41  28
 -10   0  19 4659.05 1291.45  28
 -10   0  18-270.221 357.143  28
 -10   0  17-5.93491 369.455  28
 -10   0  16-283.852 417.266  28
 -10   0  15 1356.02 786.456  28
 -10   0  14 1013.00 685.177  28
 -10   0  14 932.433 616.283  23
 -10   0  13 3.41493 600.415  28
 -10   0  13 276.529 527.720  23
 -10   0  12 5541.51 1614.87  28
 -10   0  12 6328.55 1603.57  23
 -10   0  11 1223.93 858.690  28
 -10   0  11 22.5854 275.612  23
 -10   0  10 14711.5 2696.00  28
 -10   0  10 8439.22 1784.69  23
 -10   0   9 10847.9 2058.98  23
 -10   0   9 13085.4 2426.77  28
 -10   0   8-209.770 353.279  28
 -10   0   8-42.4816 284.496  23
 -10   0   7 594.170 524.237  23
 -10   0   6 1787.33 833.584  23
 -10   0   5 4584.18 1345.83  23
 -10   0   5 5879.74 1895.04  15
 -10   0   4 541.834 483.836  23
 -10   0   4 1308.53 908.931  15
 -10   0   3 19831.3 2716.58  23
 -10   0   3 18675.4 3150.18  15
 -10   0   2 11551.0 2089.60  23
 -10   0   2 14129.8 2751.46  15
 -10   0   1 690.136 534.241  23
 -10   0   1 3.93428 374.758  15
 -10   0   0 2672.74 1214.12  15
 -10   0  -1 32491.4 4184.38  15
 -10   0  -2 14117.5 2834.85  15
  10   0   3-461.486 603.911  17
 -10   0  -3-642.604 751.375  15
  10   0   4 387.261 604.152  17
 -10   0  -4 573.292 887.292  15
  10   0   5 8198.31 1991.39  17
 -10   0  -5 12292.8 2698.76  15
  10   0   6 23753.0 3630.77  17
 -10   0  -6 30409.3 4390.51  15
  10   0   7 7455.15 2055.21  17
 -10   0  -7 10949.5 2707.49  15
  10   0   8 640.131 623.134  17
 -10   0  -8 2235.33 1279.86  15
  10   0   9 4107.24 1501.63  17
 -10   0  -9 2914.00 1520.40  15
  10   0  10 6023.98 1884.66  17
 -10   0 -10 6919.65 2079.37  15
  10   0  11 1714.20 1114.92  17
  10   0  12 125.604 562.803  17
  10   0  13 4032.31 1423.01  17
  10   0  14 549.129 694.690  17
  10   0  15 525.092 784.110  17
 -10   0 -15 1224.31 822.132  14
  10   0  16-592.303 542.079  17
 -10   0 -16-129.647 549.711  14
  10   0  17-469.960 499.025  17
 -10   0 -17-313.510 550.649  14
  10   0  18 397.516 518.631  17
 -10   0 -18 1255.43 754.060  14
 -10   2  21 887.512 495.133  28
 -10   2  20 14.4033 392.545  28
 -10   2  19 685.986 578.367  28
 -10   2  18-671.137 575.044  28
 -10   2  17-304.503 630.304  28
 -10   2  17 788.228 508.730  23
 -10   2  16 1530.26 859.214  28
 -10   2  16 1264.68 666.584  23
 -10   2  15 3722.85 1277.83  28
 -10   2  15 2467.11 950.187  23
 -10   2  14 1079.17 747.476  28
 -10   2  14 1731.84 892.980  23
 -10   2  13 744.072 597.327  28
 -10   2  13 869.724 619.534  23
 -10   2  12 5371.64 1535.04  28
 -10   2  12 3317.22 1272.24  23
 -10   2  11 6176.14 1645.56  28
 -10   2  11 3743.50 1265.58  23
 -10   2  10 552.922 567.417  23
 -10   2   9 8948.70 2026.01  23
 -10   2   8 3790.46 1333.77  23
 -10   2   7 1436.37 986.043  23
 -10   2   6 1887.36 924.924  23
 -10   2   5 14912.5 2639.89  23
 -10   2   5 17306.8 2989.47  15
 -10   2   4 3422.98 1229.94  23
 -10   2   3 8581.00 1930.50  23
 -10   2   2 4620.84 1379.38  23
 -10   2   1 3264.13 1147.51  23
 -10   2   0 1934.91 988.700  12
 -10   2  -1 1836.35 948.880  12
 -10   2  -2 1287.71 826.496  12
 -10   2  -3 894.098 723.740  12
 -10   2  -4 1594.54 990.828  12
 -10   2  -5 1397.50 937.307  12
 -10   2  -6 4347.23 1537.18  12
 -10   2  -7 1444.50 1025.39  12
 -10   2  -8 316.848 476.943  12
 -10   2  -9 201.283 270.598  12
 -10   2 -17-747.573 507.080  14
 -10   4  17 1251.00 599.261  28
 -10   4  16 40.3020 271.834  28
 -10   4  16-42.6249 235.723  23
 -10   4  15 1345.57 824.324  28
 -10   4  15 1426.61 656.483  23
 -10   4  14 2227.08 899.211  28
 -10   4  14 1283.76 676.734  23
 -10   4  13 264.440 401.582  23
 -10   4  12 1176.10 715.645  23
 -10   4  11 366.891 484.533  23
 -10   4   4 6232.39 1852.81  12
 -10   4   3 5449.02 1698.87  12
 -10   4   2 1769.09 970.872  12
 -10   4   1 731.095 685.239  12
 -10   4   0 1038.53 762.398  12
 -10   4  -1 1216.86 862.138  12
 -10   4  -2 1418.08 933.680  12
 -10   4  -3 1057.03 872.569  12
 -10   4  -4 1084.64 760.713  12
 -10   4  -5 1482.36 949.214  12
 -10   4  -6 980.664 786.188  12
 -10   4  -7-65.7630 336.575  12
 -10   4  -8 1328.44 811.208  12
 -10   4  -9 646.191 705.030  12
 -10   4 -10 555.828 671.126  12
 -10   6  12 360.525 308.329  23
 -10   6  11-907.357 477.528  23
 -10   6  10 12.7012 334.914  23
 -10   6   9-163.865 300.114  12
 -10   6   8 809.555 525.362  12
 -10   6   7 489.688 450.281  12
 -10   6   6 573.096 487.326  12
 -10   6   5-65.8555 330.382  12
 -10   6   4 93.2746 431.839  12
 -10   6   3 91.9983 668.707  12
 -10   6   2 68.8657 287.670  12
 -10   6   1 1384.77 741.910  12
 -10   6   0 686.671 668.986  12
 -10   6  -1 321.344 435.986  12
 -10   6  -2-51.3179 349.831  12
 -10   6  -3-357.367 404.019  12
 -10   6  -4 703.594 543.402  12
 -10   6  -5-48.1793 260.872  12
 -10   6  -6 386.831 439.766  12
 -10   6  -7-271.664 339.947  12
 -10   6  -8 8.72464 331.028  12
 -11  -5  13-107.732 317.146  29
 -11  -5  12 1260.04 641.498  29
 -11  -5  11 569.477 520.661  29
 -11  -5  10 50.4499 328.695  29
 -11  -5   9-276.782 468.915  29
 -11  -5   8 1745.97 872.334  29
 -11  -5   7 214.963 471.408  29
 -11  -5   6 551.351 600.269  29
 -11  -5   5 3952.20 1246.08  29
 -11  -5   4 3359.31 1159.96  29
 -11  -5   4 1494.93 729.149  20
 -11  -5   3 623.608 568.253  29
 -11  -5   3 375.040 322.959  20
 -11  -5   2 1688.24 886.983  20
 -11  -5   1-179.381 432.467  20
 -11  -5   0 407.501 591.999  20
 -11  -5  -1 452.336 450.590  20
 -11  -5  -2 192.459 314.979  20
 -11  -5  -3 481.865 455.035  20
 -11  -5  -4 1157.50 633.192  20
 -11  -5  -5 430.324 482.828  20
 -11  -5  -6-153.530 296.753  20
 -11  -5  -7-363.745 389.643  20
 -11  -5  -8-54.9174 261.445  20
 -11  -5  -9-185.380 268.251  20
 -11  -3  18 2203.43 729.515  29
 -11  -3  17 569.044 469.841  29
 -11  -3  16-861.988 568.302  29
 -11  -3  15-232.342 430.305  29
 -11  -3  14-1126.49 709.058  29
 -11  -3  13 650.061 599.331  29
 -11  -3  12 1891.46 942.843  29
 -11  -3  11 2263.68 1037.61  29
 -11  -3  11 29.0722 417.330  15
 -11  -3  10 805.721 675.467  29
 -11  -3  10 1534.52 957.005  15
 -11  -3   9 1128.04 800.430  29
 -11  -3   9 3847.75 1484.43  15
 -11  -3   8 1551.81 914.314  29
 -11  -3   8 1182.53 962.090  15
 -11  -3   7 1716.38 938.337  29
 -11  -3   7 1908.37 1098.62  15
 -11  -3   6 934.587 737.923  29
 -11  -3   6 3007.37 1320.67  15
 -11  -3   5 6179.51 1674.00  29
 -11  -3   5 4802.77 1651.98  15
 -11  -3   4 6648.44 1728.33  29
 -11  -3   4 8870.06 2204.82  15
 -11  -3   3 729.523 736.026  15
 -11  -3   2 869.131 931.332  15
 -11  -3   2 829.759 807.460  20
  11  -3  -1 926.061 807.949  17
 -11  -3   1 1133.73 960.687  15
 -11  -3   1 594.140 648.271  20
  11  -3   0 3861.91 1515.20  17
 -11  -3   0 5276.21 1663.59  15
 -11  -3   0 4295.15 1415.04  20
  11  -3   1 4633.42 1615.84  17
 -11  -3  -1 6403.65 1981.55  15
 -11  -3  -1 5565.94 1655.48  20
  11  -3   2 1173.47 837.833  17
 -11  -3  -2 2078.33 1176.17  15
 -11  -3  -2 1135.07 729.211  20
  11  -3   3 187.472 356.312  17
 -11  -3  -3 1566.15 1180.01  15
 -11  -3  -3 511.947 638.911  20
  11  -3   4 1769.30 1016.22  17
 -11  -3  -4 2618.14 1453.76  15
 -11  -3  -4 834.277 643.398  20
  11  -3   5-1192.45 819.284  17
 -11  -3  -5 1709.34 1099.30  15
 -11  -3  -5 738.242 552.931  20
  11  -3   6 1309.72 800.301  17
 -11  -3  -6 2653.47 1520.98  15
 -11  -3  -6 1719.68 1021.45  20
  11  -3   7 1134.23 1060.94  17
 -11  -3  -7 1326.35 1080.68  15
 -11  -3  -7 384.457 597.598  20
  11  -3   8 349.056 494.515  17
 -11  -3  -8-328.805 561.745  15
 -11  -3  -8-517.872 786.671  20
  11  -3   9 798.685 631.251  17
 -11  -3  -9 387.148 417.705  20
  11  -3  10 712.623 693.345  17
 -11  -3 -10 1063.57 734.836  20
  11  -3  11 422.271 331.566  17
 -11  -3 -11 293.147 417.929  20
  11  -3  12 51.1373 490.233  17
 -11  -3 -12-1207.20 631.160  14
 -11  -3 -12-92.6028 337.991  20
  11  -3  13 1094.84 852.213  17
 -11  -3 -13 518.581 557.638  20
 -11  -3 -14-355.903 396.532  27
 -11  -3 -14 658.937 605.276  20
 -11  -1  19 2312.46 868.805  15
 -11  -1  18 1275.86 610.552  15
 -11  -1  17 242.406 421.183  15
 -11  -1  16 240.314 697.392  15
 -11  -1  15 2174.62 968.608  28
 -11  -1  15 2230.38 1136.01  15
 -11  -1  14 2933.12 1123.48  28
 -11  -1  14 5575.66 1788.23  15
 -11  -1  13 516.522 507.053  28
 -11  -1  13 422.697 783.112  15
 -11  -1  12 125.988 338.999  28
 -11  -1  12 438.807 830.541  15
 -11  -1  11-1125.98 773.431  28
 -11  -1  11-536.412 721.560  15
 -11  -1  10-925.627 836.401  15
 -11  -1   9 5418.04 1874.23  15
 -11  -1   8 6770.88 2003.24  15
 -11  -1   7 4362.76 1769.50  15
 -11  -1   6 181.646 478.437  15
 -11  -1   5 17804.1 3221.19  15
 -11  -1   4 19970.2 3329.34  15
 -11  -1   3 2594.93 1401.22  15
 -11  -1   2 2205.50 1138.96  15
 -11  -1   1 14498.2 2910.52  15
 -11  -1   0 18961.5 3363.36  15
  11  -1   1 8901.78 2281.97  17
 -11  -1  -1 13591.6 2933.94  15
  11  -1   2 4374.11 1648.69  17
 -11  -1  -2 4686.55 1595.07  15
  11  -1   3 212.910 563.783  17
 -11  -1  -3-32.2049 983.342  15
  11  -1   4 152.344 597.245  17
 -11  -1  -4 1697.22 1088.81  15
  11  -1   5-115.865 536.873  17
 -11  -1  -5 1693.43 1186.00  15
  11  -1   6 2416.45 1166.19  17
 -11  -1  -6 3045.36 1625.97  15
  11  -1   7 176.426 505.460  17
 -11  -1  -7 1179.76 1173.90  15
  11  -1   8-146.186 434.871  17
 -11  -1  -8 394.430 643.619  15
  11  -1   9 464.042 586.097  17
 -11  -1  -9 890.811 774.764  15
  11  -1  10 2414.16 1174.68  17
 -11  -1 -10 2684.77 1344.63  15
  11  -1  11 826.351 916.364  17
 -11  -1 -11 159.810 454.725  14
  11  -1  12 466.877 532.886  17
 -11  -1 -12 1123.92 709.183  14
  11  -1  13-53.6001 585.876  17
 -11  -1 -13 621.423 529.186  14
  11  -1  14-16.2250 444.156  17
 -11  -1 -14 662.748 591.430  14
  11  -1  15-261.471 388.281  17
 -11  -1 -15 1197.71 634.795  14
  11  -1  16 183.103 343.456  17
 -11  -1 -16-269.389 335.103  14
 -11   1  20 985.851 506.704  28
 -11   1  19 1714.91 727.416  28
 -11   1  18 2410.40 909.928  28
 -11   1  17-45.4701 474.237  28
 -11   1  16 370.702 637.386  28
 -11   1  15 4817.56 1471.76  28
 -11   1  15 2683.31 957.913  23
 -11   1  14 5642.64 1605.61  28
 -11   1  14 4489.88 1352.74  23
 -11   1  13 1230.88 762.876  28
 -11   1  13 905.882 627.580  23
 -11   1  12 2813.43 1134.31  28
 -11   1  12-265.358 378.146  23
 -11   1  11-801.611 661.229  28
 -11   1  11 795.041 655.531  23
 -11   1  10 128.988 266.927  23
 -11   1   9 4192.05 1322.61  23
 -11   1   8 5288.15 1482.25  23
 -11   1   8 4068.76 1475.27  15
 -11   1   7 4679.33 1470.50  23
 -11   1   7 5301.10 1854.47  15
 -11   1   6 1388.52 777.558  23
 -11   1   6-1783.63 1089.84  15
 -11   1   5 24238.6 3626.97  15
 -11   1   5 22411.1 3045.12  23
 -11   1   4 21847.5 3542.86  15
 -11   1   4 20972.5 3006.24  23
 -11   1   3 2398.10 1027.30  23
 -11   1   3 3316.35 1096.70  15
 -11   1   2 1095.18 691.859  23
 -11   1   2 3180.85 1378.85  15
 -11   1   1 11947.2 2138.83  23
 -11   1   1 14573.7 2829.93  15
  11   1   0 22420.0 3480.08  17
 -11   1   0 18169.7 3209.45  15
  11   1   1 10409.4 2435.69  17
 -11   1  -1 12892.6 2648.44  15
  11   1   2 8002.57 2025.48  17
 -11   1  -2 6834.19 2001.64  15
  11   1   3-491.172 606.157  17
 -11   1  -3 2962.76 1340.77  15
 -11   1  -3 1268.42 818.405  12
  11   1   4 811.114 963.679  17
 -11   1  -4-817.579 786.832  12
  11   1   5-356.361 549.773  17
 -11   1  -5 453.062 505.437  12
  11   1   6 1760.34 1005.08  17
  11   1   7 2259.91 1078.48  17
  11   1   8 35.0177 356.029  17
  11   1   9 684.983 656.320  17
  11   1  10 2661.59 1174.03  17
  11   1  11-1954.94 935.392  17
  11   1  12 712.612 579.926  17
  11   1  13 288.578 440.475  17
 -11   1 -16-214.853 479.831  14
 -11   3  17 114.558 305.521  28
 -11   3  17-943.851 466.790  23
 -11   3  16 1371.66 634.798  28
 -11   3  16 1123.59 539.313  23
 -11   3  15 622.702 506.281  28
 -11   3  15 256.297 352.997  23
 -11   3  14 1181.04 671.335  28
 -11   3  14 760.307 676.295  23
 -11   3  13 1405.68 738.516  23
 -11   3  12 1461.78 771.650  23
 -11   3  11 587.551 469.638  23
 -11   3  10 1169.25 783.967  23
 -11   3   9 1928.66 977.546  23
 -11   3   8 437.091 492.880  23
 -11   3   7 425.689 585.578  23
 -11   3   6 950.265 695.053  23
 -11   3   5 4375.07 1395.92  23
 -11   3   4 7031.51 1808.66  23
 -11   3   3 373.529 454.393  23
 -11   3   2 396.759 518.900  12
 -11   3   2 1675.93 830.228  23
 -11   3   1 325.313 436.580  23
 -11   3   1 458.714 566.387  12
 -11   3   0 5192.50 1726.87  12
 -11   3  -1 5147.23 1634.89  12
 -11   3  -2 1064.39 735.134  12
 -11   3  -3 1232.05 824.655  12
 -11   3  -4 1744.20 1047.79  12
 -11   3  -5 1064.61 762.082  12
 -11   3  -6 1636.94 885.942  12
 -11   3  -7 782.578 730.646  12
 -11   3  -8-787.217 641.696  12
 -11   5  13-85.0400 214.643  23
 -11   5  12 541.734 420.576  23
 -11   5  11 104.346 370.212  23
 -11   5  10 168.205 395.234  23
 -11   5   9-50.0443 312.404  23
 -11   5   8 603.968 457.190  23
 -11   5   7 1462.80 828.708  23
 -11   5   6-1011.90 647.695  12
 -11   5   6 824.882 668.103  23
 -11   5   5 2325.79 952.030  12
 -11   5   5 3233.76 1101.68  23
 -11   5   4 2725.32 1030.64  12
 -11   5   4 2157.53 995.563  23
 -11   5   3 1491.80 792.808  12
 -11   5   3 1475.92 726.043  23
 -11   5   2 966.588 691.141  12
 -11   5   2 1920.95 926.482  23
 -11   5   1-95.6982 306.734  12
 -11   5   0 817.484 510.471  12
 -11   5  -1 251.752 349.067  12
 -11   5  -2 473.148 385.926  12
 -11   5  -3-371.842 436.556  12
 -11   5  -4 302.091 457.236  12
 -11   5  -5 210.835 350.968  12
 -11   5  -6-100.249 390.731  12
 -11   5  -7 281.936 379.947  12
 -11   5  -8-80.1365 253.376  12
 -12  -4  14 599.656 434.877  29
 -12  -4  13-222.916 387.518  29
 -12  -4  12 678.083 518.959  29
 -12  -4  11 954.623 635.943  29
 -12  -4  10 853.872 623.300  29
 -12  -4   9-1155.03 707.701  29
 -12  -4   8-285.671 485.488  29
  12  -4  -8 2660.10 958.305  17
 -12  -4   7-39.8819 371.289  29
  12  -4  -7-609.811 549.140  17
 -12  -4   6 183.270 385.829  29
  12  -4  -6-767.224 617.013  17
 -12  -4   5 267.038 452.819  29
  12  -4  -5 116.920 391.979  17
 -12  -4   4 2785.45 1020.89  29
  12  -4  -4 3305.54 1195.04  17
 -12  -4   4 5881.94 1719.51  15
  12  -4  -3 477.005 523.042  17
 -12  -4   3 1723.69 919.083  15
  12  -4  -2 16.5625 511.687  17
 -12  -4   2-871.980 726.477  15
  12  -4  -1-792.824 613.007  17
 -12  -4   1-6.61131 290.598  20
  12  -4   0 1392.62 763.050  17
 -12  -4   0 1390.22 827.343  15
 -12  -4   0 919.739 645.847  20
  12  -4   1 1776.31 856.584  17
 -12  -4  -1 2669.57 1168.26  15
 -12  -4  -1 1484.32 769.936  20
  12  -4   2 1753.28 842.398  17
 -12  -4  -2 509.949 507.200  15
 -12  -4  -2 670.176 511.848  20
  12  -4   3 688.606 433.643  17
 -12  -4  -3 33.5126 421.329  20
  12  -4   4 470.942 504.884  17
 -12  -4  -4 572.075 1051.16  15
 -12  -4  -4-345.495 475.844  20
  12  -4   5 1137.24 616.828  17
 -12  -4  -5 503.111 490.113  20
  12  -4   6 452.316 497.890  17
 -12  -4  -6 194.735 332.457  20
  12  -4   7 1073.86 589.309  17
 -12  -4  -7 204.261 408.552  20
  12  -4   8 38.5466 387.773  17
 -12  -4  -8 154.736 422.384  20
 -12  -4  -9 127.885 315.255  20
 -12  -4 -10-334.815 386.656  20
 -12  -2  17-1893.15 719.153  29
 -12  -2  16 366.914 604.552  15
 -12  -2  15 574.134 662.203  15
 -12  -2  14-188.740 397.932  15
 -12  -2  13-40.8798 599.984  15
 -12  -2  12-22.2300 635.324  15
 -12  -2  11 1234.52 875.450  15
 -12  -2  10 3647.56 1428.77  15
 -12  -2   9 590.770 820.104  15
 -12  -2   8 933.230 836.026  15
 -12  -2   7 555.102 573.813  29
 -12  -2   7 365.068 959.596  15
 -12  -2   6 751.594 536.222  15
 -12  -2   5 1312.32 1028.04  15
 -12  -2   4 2826.54 1415.47  15
 -12  -2   3 1227.46 900.426  15
 -12  -2   2 714.667 717.467  15
  12  -2  -1 116.270 425.578  17
 -12  -2   1 222.379 635.344  15
  12  -2   0 2141.61 1316.21  17
 -12  -2   0 4058.83 1619.89  15
  12  -2   1 1585.00 1063.21  17
 -12  -2  -1 1244.89 1003.29  15
 -12  -2  -1 562.275 708.775  20
  12  -2   2 1200.76 859.343  17
 -12  -2  -2 333.592 624.778  15
 -12  -2  -2 287.850 434.389  20
  12  -2   3-513.555 768.800  17
 -12  -2  -3 164.336 586.737  15
 -12  -2  -3 195.356 603.595  20
  12  -2   4 1208.67 943.632  17
 -12  -2  -4 2779.36 1357.62  15
 -12  -2  -4 2905.03 1235.62  20
  12  -2   5 281.539 750.515  17
 -12  -2  -5 739.501 1046.69  15
 -12  -2  -5 142.182 439.542  20
  12  -2   6 51.8238 491.126  17
 -12  -2  -6-252.441 575.141  15
 -12  -2  -6 788.134 759.000  20
  12  -2   7 209.297 569.990  17
 -12  -2  -7-204.589 460.891  20
  12  -2   8 22.1474 333.395  17
 -12  -2  -8 173.282 511.765  15
 -12  -2  -8-492.106 562.670  20
  12  -2   9 14.8987 310.103  17
 -12  -2  -9-468.685 499.608  20
  12  -2  10-667.612 595.842  17
 -12  -2 -10-384.720 649.448  20
  12  -2  11 768.555 564.041  17
 -12  -2 -11-166.347 316.050  14
 -12  -2 -11-31.2492 341.058  20
  12  -2  12-52.4240 374.273  17
 -12  -2 -12-427.188 413.846  14
 -12  -2 -12-274.053 489.593  20
  12  -2  13 385.439 475.744  17
 -12  -2 -13 687.729 442.950  14
 -12  -2 -13-139.389 291.952  20
  12  -2  14-846.442 491.648  17
 -12   0  18 3432.57 1077.29  15
 -12   0  17 208.104 417.509  15
 -12   0  16 1259.98 770.984  15
 -12   0  15 3704.10 1429.53  15
 -12   0  14 1359.49 879.844  28
 -12   0  14-798.884 726.600  15
 -12   0  13 1748.86 944.858  28
 -12   0  13 217.108 714.386  15
 -12   0  12 212.081 406.016  28
 -12   0  12 1759.75 1255.39  15
 -12   0  11 3288.68 1429.69  15
 -12   0  10 2567.40 1311.23  15
 -12   0   9 2381.69 1280.89  15
 -12   0   8 1486.29 960.839  15
 -12   0   7 4902.81 1489.19  23
 -12   0   7 3769.04 1542.05  15
 -12   0   6 437.012 500.791  23
 -12   0   6 163.347 439.178  15
 -12   0   5 4066.19 1304.68  23
 -12   0   5 4269.53 1459.87  15
 -12   0   4 7479.73 2089.11  15
 -12   0   3 1519.75 983.898  15
 -12   0   2 746.200 830.921  15
 -12   0   1-1140.02 887.043  15
  12   0   0 1004.19 731.945  17
 -12   0   0 1200.90 953.498  15
  12   0   1 4987.55 1826.73  17
 -12   0  -1 5509.10 1953.69  15
  12   0   2 1271.48 894.417  17
 -12   0  -2 25.5791 418.128  15
  12   0   3-581.430 688.029  17
 -12   0  -3 502.634 807.390  15
  12   0   4 3479.69 1359.12  17
 -12   0  -4 5617.67 1845.51  15
  12   0   5 1034.74 820.337  17
 -12   0  -5 1046.65 685.018  15
  12   0   6 693.935 684.783  17
 -12   0  -6 54.0073 460.102  15
  12   0   7 797.544 709.393  17
 -12   0  -7-163.646 521.031  15
  12   0   8 840.294 679.698  17
 -12   0  -8 18.8281 439.486  15
  12   0   9-263.272 443.157  17
 -12   0  -9 163.630 459.397  15
  12   0  10 1172.80 903.695  17
  12   0  11-1207.56 744.949  17
  12   0  12 254.689 406.258  17
 -12   0 -12 295.347 536.100  14
  12   0  13-44.3154 481.321  17
 -12   0 -13-517.502 449.847  14
  12   0  14-742.380 512.383  17
 -12   0 -14 344.194 372.421  14
 -12   0 -15 183.169 355.594  14
 -12   2  17-944.229 650.811  15
 -12   2  16 55.2945 248.134  28
 -12   2  16-433.837 418.776  15
 -12   2  15-1277.18 657.304  28
 -12   2  15 1.97688 274.203  23
 -12   2  14-147.478 286.508  23
 -12   2  14 3.00892 544.928  15
 -12   2  13 219.282 393.383  23
 -12   2  13-149.483 551.403  15
 -12   2  12 131.692 291.132  23
 -12   2  12 138.989 627.184  15
 -12   2  11 485.489 426.531  23
 -12   2  11 2099.40 1101.48  15
 -12   2  10 2401.63 1024.99  23
 -12   2  10 4879.16 1639.56  15
 -12   2   9 279.426 539.836  23
 -12   2   9 800.261 433.081  15
 -12   2   8 140.964 517.080  23
 -12   2   8-353.478 540.879  15
 -12   2   7 23.2808 251.895  23
 -12   2   7 723.608 723.986  15
 -12   2   6 1559.29 945.051  23
 -12   2   6 1133.40 827.975  15
 -12   2   5 223.570 343.791  23
 -12   2   5 3844.28 1396.15  15
 -12   2   4 2152.12 958.113  23
 -12   2   3 3183.94 1104.20  23
 -12   2   2 1123.42 667.230  23
 -12   2  -1-163.846 410.877  12
 -12   2  -2 849.308 588.881  12
 -12   2  -3 763.043 658.735  12
 -12   2  -4 435.322 474.628  12
 -12   2  -5 748.503 598.893  12
 -12   4  13 18.7151 186.784  23
 -12   4  12 258.991 291.432  23
 -12   4  11 1808.96 758.907  23
 -12   4  10 370.296 495.935  23
 -12   4   9 406.365 617.079  23
 -12   4   8-71.2042 461.712  23
 -12   4   7 841.027 585.455  23
 -12   4   6 530.794 480.091  23
 -12   4   5 1182.81 702.499  23
 -12   4   4 2230.99 912.757  23
 -12   4   3 1294.26 665.104  23
 -12   4   3 1670.04 1001.71  12
 -12   4   2 202.227 326.641  23
 -12   4   2 444.985 470.660  12
 -12   4   1 978.386 642.608  12
 -12   4   0 2014.60 937.548  12
 -12   4  -1 1440.24 866.438  12
 -12   4  -2 498.341 499.085  12
 -12   4  -3-909.224 626.200  12
 -12   4  -4 621.749 521.205  12
 -12   4  -5 612.486 544.242  12
 -12   4  -6 391.301 353.449  12
 -13  -3  13-21.6015 285.788  29
 -13  -3  12-174.120 367.615  29
 -13  -3  11 1278.01 641.240  29
 -13  -3  10 260.621 422.999  29
 -13  -3  10 3293.88 1042.33  15
 -13  -3   9 1461.76 744.410  29
 -13  -3   9 1444.71 784.070  15
 -13  -3   8-49.6451 307.477  29
 -13  -3   8 489.357 562.141  15
  13  -3  -7 2247.44 928.226  17
 -13  -3   7 1503.46 818.205  15
  13  -3  -6 1102.47 886.911  17
 -13  -3   6 296.387 496.834  15
  13  -3  -5 16.9152 458.656  17
 -13  -3   5-496.430 869.602  15
  13  -3  -4 203.616 488.842  17
 -13  -3   4 67.0280 536.327  15
  13  -3  -3-52.2347 499.373  17
 -13  -3   3 6.47577 588.601  15
  13  -3  -2 143.051 455.057  17
 -13  -3   2-218.701 689.547  15
  13  -3  -1 1311.06 909.250  17
 -13  -3   1 2336.61 1224.55  15
  13  -3   0-55.1210 403.475  17
 -13  -3   0 6.52549 611.900  15
  13  -3   1-297.637 483.573  17
 -13  -3  -1-995.732 757.130  15
 -13  -3  -1 926.199 590.404  20
  13  -3   2 128.841 481.392  17
 -13  -3  -2 461.118 525.058  15
 -13  -3  -2 541.501 509.047  20
  13  -3   3 804.245 585.967  17
 -13  -3  -3 62.0247 655.728  15
 -13  -3  -3 411.473 424.270  20
  13  -3   4 26.0948 544.206  17
 -13  -3  -4 1155.46 948.423  15
 -13  -3  -4 69.5732 306.688  20
  13  -3   5-232.921 640.924  17
 -13  -3  -5-847.835 906.390  15
 -13  -3  -5-1043.51 579.560  20
  13  -3   6 211.335 315.287  17
 -13  -3  -6-454.582 546.230  20
  13  -3   7-49.2915 452.336  17
 -13  -3  -7 236.296 502.779  20
  13  -3   8 236.678 462.920  17
 -13  -3  -8-232.506 490.679  20
  13  -3   9-42.7752 341.789  17
 -13  -3  -9 301.113 262.273  20
 -13  -1  16-463.428 653.379  15
 -13  -1  15-37.2599 332.966  15
 -13  -1  14 1418.13 771.249  15
 -13  -1  13 1045.77 846.692  15
 -13  -1  12 929.884 591.651  15
 -13  -1  11 837.569 760.602  15
 -13  -1  10 874.517 723.211  15
 -13  -1   9-1105.90 813.420  15
 -13  -1   8 38.1636 462.352  15
 -13  -1   7 2715.90 1336.98  15
 -13  -1   6 107.209 613.065  15
 -13  -1   5 773.813 663.834  15
 -13  -1   4 2634.08 1197.75  15
  13  -1  -3-68.5235 661.679  17
 -13  -1   3-211.224 617.771  15
  13  -1  -2 1696.53 1136.63  17
 -13  -1   2 593.491 668.620  15
  13  -1  -1 722.648 677.404  17
 -13  -1   1 914.156 630.643  15
  13  -1   0 359.510 314.563  17
 -13  -1   0 127.295 598.298  15
  13  -1   1 498.558 663.490  17
 -13  -1  -1 852.421 982.973  15
  13  -1   2-610.948 604.787  17
 -13  -1  -2-429.505 614.519  15
  13  -1   3 450.898 654.238  17
 -13  -1  -3 244.563 546.975  15
  13  -1   4 120.655 317.287  17
 -13  -1  -4 427.173 503.256  15
 -13  -1  -4 147.137 484.243  20
  13  -1   5 103.600 406.792  17
 -13  -1  -5 827.380 743.240  15
  13  -1   6 176.577 486.924  17
 -13  -1  -6-245.493 591.865  20
  13  -1   7 301.951 512.841  17
 -13  -1  -7 1013.19 565.518  15
  13  -1   8-353.283 651.979  17
 -13  -1  -8 656.317 388.908  20
  13  -1   9-1408.45 742.494  17
 -13  -1  -9-539.031 661.471  20
  13  -1  10 1394.61 828.985  17
 -13  -1 -10 749.039 655.617  20
  13  -1  11 236.470 371.950  17
 -13  -1 -11 454.633 487.131  20
 -13  -1 -12-491.996 441.012  20
 -13   1  16 249.994 452.401  15
 -13   1  15 1026.91 839.796  15
 -13   1  14 900.498 844.307  15
 -13   1  13 534.303 754.855  15
 -13   1  12-326.473 835.746  15
 -13   1  11 181.437 736.171  15
 -13   1  10 404.165 571.599  15
 -13   1   9-92.7529 555.591  15
 -13   1   8 52.9433 420.501  23
 -13   1   8-215.853 546.051  15
 -13   1   7 395.747 535.168  23
 -13   1   7 1425.51 828.079  15
 -13   1   6 18.9918 324.035  23
 -13   1   6 1164.17 1157.85  15
 -13   1   5 1339.15 780.309  23
 -13   1   5 4111.55 1580.01  15
  13   1  -4 1546.99 809.091  17
 -13   1   4 1165.66 525.460  15
  13   1  -3 156.508 658.512  17
 -13   1   3 473.726 474.882  15
  13   1  -2 1937.71 966.736  17
 -13   1   2 1515.87 1097.77  15
  13   1  -1 2746.48 1114.18  17
 -13   1   1 3290.05 1482.88  15
  13   1   0 366.970 479.561  17
 -13   1   0 150.531 532.307  15
  13   1   1 2824.25 1113.40  17
 -13   1  -1 1350.05 894.991  15
  13   1   2 438.768 523.285  17
  13   1   3-223.556 405.201  17
  13   1   4 1989.22 904.686  17
 -13   3  13 193.549 351.017  23
 -13   3  12 592.876 460.903  23
 -13   3  11 497.238 415.583  23
 -13   3  10 1424.14 715.918  23
 -13   3   9 447.854 465.597  23
 -13   3   8 773.152 589.456  23
 -13   3   7 894.421 608.399  23
 -13   3   6-198.254 477.122  23
 -13   3   5 96.5807 294.552  23
 -13   3   4-343.475 405.551  23
 -13   3   3-243.070 321.565  23
 -13   3  -1-628.376 503.827  12
 -13   3  -2 290.295 447.337  12
 -14  -2  11 816.960 659.991  15
 -14  -2  10-210.372 543.424  15
  14  -2  -9 459.412 534.582  17
 -14  -2   9 947.962 721.006  15
  14  -2  -8 318.169 368.017  17
 -14  -2   8 133.068 388.075  15
  14  -2  -7 1631.98 846.437  17
 -14  -2   7 4063.89 1254.37  15
  14  -2  -6 2321.09 1009.99  17
 -14  -2   6 4050.13 1443.15  15
  14  -2  -5 326.242 548.826  17
 -14  -2   5-183.235 729.502  15
  14  -2  -4 341.056 489.333  17
 -14  -2   4 577.043 824.051  15
  14  -2  -3-506.441 520.821  17
 -14  -2   3 309.491 581.076  15
  14  -2  -2-2.69587 590.868  17
 -14  -2   2 71.1216 408.862  15
  14  -2  -1 64.6094 402.179  17
 -14  -2   1-722.585 626.588  15
  14  -2   0 109.309 366.997  17
 -14  -2   0 390.925 583.472  15
  14  -2   1-175.358 566.950  17
 -14  -2  -1-60.7630 405.900  15
  14  -2   2 648.926 549.505  17
 -14  -2  -2 499.129 384.909  15
  14  -2   3 112.602 344.012  17
 -14  -2  -3 1227.15 733.272  15
  14  -2   4 1374.75 700.727  17
 -14  -2  -4 473.940 451.030  15
 -14  -2  -4 1149.32 647.788  20
  14  -2   5-39.2297 293.912  17
 -14  -2  -5-14.4057 492.583  15
 -14  -2  -5-21.9643 269.768  20
  14  -2   6-146.563 532.966  17
 -14  -2  -6-508.225 547.829  20
  14  -2   7 1196.58 580.052  17
 -14   0  13 142.657 589.434  15
 -14   0  12 245.367 425.159  15
 -14   0  11-227.002 463.510  15
 -14   0  10 251.087 579.294  15
 -14   0   9-149.313 497.235  15
 -14   0   8 137.520 639.298  15
 -14   0   7 153.207 523.720  15
  14   0  -6 284.399 424.933  17
 -14   0   6-165.763 674.541  15
  14   0  -5 1416.56 883.514  17
 -14   0   5 2612.45 1169.47  15
  14   0  -4 864.668 644.536  17
 -14   0   4 2485.91 1146.30  15
  14   0  -3 83.5526 644.594  17
 -14   0   3-12.6035 455.197  15
  14   0  -2 520.165 530.771  17
 -14   0   2 1704.56 928.494  15
  14   0  -1 543.838 619.338  17
 -14   0   1 664.694 720.935  15
  14   0   0-375.412 495.517  17
 -14   0   0 170.869 460.577  15
  14   0   1-214.109 413.739  17
 -14   0  -1 305.526 532.172  15
  14   0   2 464.127 493.412  17
 -14   0  -2 1413.14 845.157  15
  14   0   3 218.377 373.452  17
 -14   0  -3-354.041 525.329  15
  14   0   4-408.220 534.207  17
 -14   0  -4 1602.96 813.834  15
  14   0   5 246.851 383.959  17
 -14   0  -5 440.535 519.172  15
  14   0   6 187.747 374.232  17
  14   0   7-35.6896 284.280  17
 -15  -1   8-494.104 560.664  15
  15  -1  -7 583.312 411.646  17
 -15  -1   7-173.031 401.771  15
  15  -1  -6 251.070 354.757  17
 -15  -1   6 1762.19 847.261  15
  15  -1  -5 853.672 509.131  17
 -15  -1   5 106.435 361.001  15
  15  -1  -4-1128.96 583.178  17
 -15  -1   4 2.30535 413.926  15
  15  -1  -3 62.1888 375.359  17
 -15  -1   3 427.347 613.806  15
  15  -1  -2 105.526 335.984  17
 -15  -1   2-27.7811 489.435  15
  15  -1  -1-100.959 367.551  17
 -15  -1   1-218.966 394.508  15
  15  -1   0-173.292 327.314  17
 -15  -1   0-476.662 478.425  15
  15  -1   1 338.824 421.184  17
 -15  -1  -1-14.8422 393.260  15
  15  -1   2 833.883 494.654  17
 -15  -1  -2 1836.50 873.970  15
   0   0   0    0.00    0.00   0

TITL exp_9634 in C2
REM C2 (#5 in standard setting)
CELL 1.54184  12.578013   7.489250  22.118705  90.0000  95.2806  90.0000
ZERR    4.00   0.001195   0.000795   0.002238   0.0000   0.0099   0.0000
LATT -7
SYMM -x, y,-z
SFAC C H N O
UNIT 44.00 40.00 4.00 4.00
TREF
HKLF 4
END
;
_shelx_hkl_checksum   67506
