# Supplementary material for: Bioactive 3-Decalinoyltetramic Acids Derivatives From a Marine-Derived Strain of the Fungus Fusarium equiseti D39
Source: Front Microbiol. 2019 Jun 7;10:1285. doi: 10.3389/fmicb.2019.01285 (PMC6568041; doi:10.3389/fmicb.2019.01285)
Supplement: Supplementary file 1 [file Data_Sheet_1.ZIP › Supporting_Information/compound 3.cif]

 
data_exp_8792
 
_audit_creation_method            'SHELXL-2014/7'
_shelx_SHELXL_version_number      '2014/7'
_chemical_name_systematic         ?
_chemical_name_common             ?
_chemical_melting_point           ?
_chemical_formula_moiety          ?
_chemical_formula_sum
 'C44 H62 N2 O10' 
_chemical_formula_weight          778.95

loop_
 _atom_type_symbol
 _atom_type_description
 _atom_type_scat_dispersion_real
 _atom_type_scat_dispersion_imag
 _atom_type_scat_source
 'C'  'C'   0.0181   0.0091
 'International Tables Vol C Tables 4.2.6.8 and 6.1.1.4'
 'H'  'H'   0.0000   0.0000
 'International Tables Vol C Tables 4.2.6.8 and 6.1.1.4'
 'N'  'N'   0.0311   0.0180
 'International Tables Vol C Tables 4.2.6.8 and 6.1.1.4'
 'O'  'O'   0.0492   0.0322
 'International Tables Vol C Tables 4.2.6.8 and 6.1.1.4'
 
_space_group_crystal_system       monoclinic
_space_group_IT_number            4
_space_group_name_H-M_alt         'P 21'
_space_group_name_Hall            'P 2yb'
 
_shelx_space_group_comment
;
The symmetry employed for this shelxl refinement is uniquely defined
by the following loop, which should always be used as a source of
symmetry information in preference to the above space-group names.
They are only intended as comments.
;
 
loop_
 _space_group_symop_operation_xyz
 'x, y, z'
 '-x, y+1/2, -z'
 
_cell_length_a                    10.1548(5)
_cell_length_b                    17.3448(9)
_cell_length_c                    11.9203(6)
_cell_angle_alpha                 90
_cell_angle_beta                  94.435(4)
_cell_angle_gamma                 90
_cell_volume                      2093.27(19)
_cell_formula_units_Z             2
_cell_measurement_temperature     293(2)
_cell_measurement_reflns_used   2672
_cell_measurement_theta_min     3.7150
_cell_measurement_theta_max     68.4780
 
_exptl_crystal_description        block
_exptl_crystal_colour             white
_exptl_crystal_density_meas       ?
_exptl_crystal_density_method     ?
_exptl_crystal_density_diffrn     1.236          
_exptl_crystal_F_000              840
_exptl_transmission_factor_min    ?
_exptl_transmission_factor_max    ?
_exptl_crystal_size_max           0.120
_exptl_crystal_size_mid           0.110
_exptl_crystal_size_min           0.110
_exptl_absorpt_coefficient_mu     0.705
_shelx_estimated_absorpt_T_min    0.920
_shelx_estimated_absorpt_T_max    0.926
_exptl_absorpt_correction_T_min                   0.86689
_exptl_absorpt_correction_T_max                   1.00000
_exptl_absorpt_correction_type            multi-scan
_exptl_absorpt_process_details    sadabs
_exptl_absorpt_special_details    ?
_diffrn_ambient_temperature       293(2)
_diffrn_radiation_wavelength      1.54184
_diffrn_radiation_type            CuK\a
_diffrn_source                    'fine-focus sealed X-ray tube'
_diffrn_measurement_device_type   'Xcalibur, Eos, Gemini'
_diffrn_measurement_method        ?
_diffrn_detector_area_resol_mean  ?
_diffrn_reflns_number             8355
_diffrn_reflns_av_unetI/netI      0.0423
_diffrn_reflns_av_R_equivalents   0.0199
_diffrn_reflns_limit_h_min        -7
_diffrn_reflns_limit_h_max        12
_diffrn_reflns_limit_k_min        -17
_diffrn_reflns_limit_k_max        20
_diffrn_reflns_limit_l_min        -14
_diffrn_reflns_limit_l_max        12
_diffrn_reflns_theta_min          3.719
_diffrn_reflns_theta_max          67.244
_diffrn_reflns_theta_full         67.244
_diffrn_measured_fraction_theta_max   0.999
_diffrn_measured_fraction_theta_full  0.999
_diffrn_reflns_Laue_measured_fraction_max    0.999
_diffrn_reflns_Laue_measured_fraction_full   0.999
_diffrn_reflns_point_group_measured_fraction_max   0.760
_diffrn_reflns_point_group_measured_fraction_full  0.760
_reflns_number_total              5693
_reflns_number_gt                 4243
_reflns_threshold_expression      'I > 2\s(I)'
_reflns_Friedel_coverage          0.467
_reflns_Friedel_fraction_max      0.502
_reflns_Friedel_fraction_full     0.502
 
_reflns_special_details
;
 Reflections were merged by SHELXL according to the crystal
 class for the calculation of statistics and refinement.
 
 _reflns_Friedel_fraction is defined as the number of unique
 Friedel pairs measured divided by the number that would be
 possible theoretically, ignoring centric projections and
 systematic absences.
;
 
_computing_data_collection        ?
_computing_cell_refinement        ?
_computing_data_reduction         ?
_computing_structure_solution     ?
_computing_structure_refinement 'SHELXL-2014/7 (Sheldrick, 2014)'
_computing_molecular_graphics     ?
_computing_publication_material   ?
_refine_special_details           ?
_refine_ls_structure_factor_coef  Fsqd
_refine_ls_matrix_type            full
_refine_ls_weighting_scheme       calc
_refine_ls_weighting_details
'w=1/[\s^2^(Fo^2^)+(0.0495P)^2^+0.0732P] where P=(Fo^2^+2Fc^2^)/3'
_atom_sites_solution_primary      ?
_atom_sites_solution_secondary    ?
_atom_sites_solution_hydrogens    geom
_refine_ls_hydrogen_treatment     constr
_refine_ls_extinction_method      none
_refine_ls_extinction_coef        .
_refine_ls_abs_structure_details
;
 Flack x determined using 1110 quotients [(I+)-(I-)]/[(I+)+(I-)]
 (Parsons, Flack and Wagner, Acta Cryst. B69 (2013) 249-259).
;
_refine_ls_abs_structure_Flack    0.23(16)
_chemical_absolute_configuration  rm
_refine_ls_number_reflns          5693
_refine_ls_number_parameters      517
_refine_ls_number_restraints      1969
_refine_ls_R_factor_all           0.0656
_refine_ls_R_factor_gt            0.0459
_refine_ls_wR_factor_ref          0.1143
_refine_ls_wR_factor_gt           0.1026
_refine_ls_goodness_of_fit_ref    1.037
_refine_ls_restrained_S_all       0.944
_refine_ls_shift/su_max           0.000
_refine_ls_shift/su_mean          0.000
 
loop_
 _atom_site_label
 _atom_site_type_symbol
 _atom_site_fract_x
 _atom_site_fract_y
 _atom_site_fract_z
 _atom_site_U_iso_or_equiv
 _atom_site_adp_type
 _atom_site_occupancy
 _atom_site_site_symmetry_order  
 _atom_site_calc_flag
 _atom_site_refinement_flags_posn
 _atom_site_refinement_flags_adp
 _atom_site_refinement_flags_occupancy
 _atom_site_disorder_assembly
 _atom_site_disorder_group
N1 N 0.4936(3) 0.1961(2) 0.1705(3) 0.0600(9) Uani 1 1 d . U . . .
N2 N 0.9995(4) 0.6714(2) 0.6719(3) 0.0701(10) Uani 1 1 d . U . . .
O1 O 0.6766(3) 0.31786(18) 0.3626(3) 0.0782(9) Uani 1 1 d . U . . .
O2 O 0.3634(3) 0.30747(19) 0.3854(2) 0.0762(9) Uani 1 1 d . U . . .
H2 H 0.3552 0.2698 0.4258 0.114 Uiso 1 1 calc R U . . .
O3 O 0.4019(4) 0.1651(2) 0.4626(3) 0.0845(10) Uani 1 1 d . U . . .
H3 H 0.3308 0.1430 0.4501 0.127 Uiso 1 1 calc R U . . .
O4 O 0.6222(3) 0.27762(17) 0.0750(2) 0.0672(8) Uani 1 1 d . U . . .
O5 O 0.2655(3) 0.30191(19) 0.2056(3) 0.0745(9) Uani 1 1 d . U . . .
O6 O 0.8355(3) 0.6004(2) 0.5780(3) 0.0784(9) Uani 1 1 d . U . . .
O7 O 1.1638(3) 0.6945(2) 0.9587(3) 0.0832(10) Uani 1 1 d . U . . .
H7 H 1.2300 0.7197 0.9481 0.125 Uiso 1 1 calc R U . . .
O8 O 1.1479(3) 0.54937(19) 0.8838(3) 0.0750(9) Uani 1 1 d . U . . .
H8 H 1.1736 0.5855 0.9240 0.113 Uiso 1 1 calc R U . . .
O9 O 1.2083(3) 0.5500(2) 0.7019(3) 0.0775(9) Uani 1 1 d . U . . .
O10 O 0.8308(3) 0.56243(18) 0.8674(3) 0.0691(8) Uani 1 1 d . U . . .
C1 C 1.0100(7) 0.6243(5) 0.1492(5) 0.139(3) Uani 1 1 d . U . . .
H1A H 1.0977 0.6192 0.1847 0.208 Uiso 1 1 calc R U . . .
H1B H 0.9907 0.6779 0.1359 0.208 Uiso 1 1 calc R U . . .
H1C H 1.0040 0.5971 0.0788 0.208 Uiso 1 1 calc R U . . .
C2 C 0.9096(6) 0.5902(4) 0.2267(5) 0.0997(18) Uani 1 1 d . U . . .
H2A H 0.9219 0.6159 0.2999 0.120 Uiso 1 1 calc R U . . .
C3 C 0.7690(6) 0.6054(3) 0.1777(4) 0.0950(16) Uani 1 1 d . U . . .
H3A H 0.7579 0.5845 0.1020 0.114 Uiso 1 1 calc R U . . .
H3B H 0.7543 0.6606 0.1728 0.114 Uiso 1 1 calc R U . . .
C4 C 0.6661(5) 0.5692(3) 0.2492(4) 0.0756(13) Uani 1 1 d . U . . .
H4 H 0.6791 0.5918 0.3246 0.091 Uiso 1 1 calc R U . . .
C5 C 0.6901(5) 0.4826(3) 0.2612(4) 0.0639(11) Uani 1 1 d . U . . .
H5 H 0.6873 0.4614 0.1849 0.077 Uiso 1 1 calc R U . . .
C6 C 0.8288(5) 0.4682(3) 0.3151(4) 0.0772(13) Uani 1 1 d . U . . .
H6A H 0.8447 0.4132 0.3209 0.093 Uiso 1 1 calc R U . . .
H6B H 0.8368 0.4897 0.3905 0.093 Uiso 1 1 calc R U . . .
C7 C 0.9314(6) 0.5053(4) 0.2445(4) 0.0926(17) Uani 1 1 d . U . . .
H7A H 1.0187 0.4972 0.2817 0.111 Uiso 1 1 calc R U . . .
H7B H 0.9286 0.4799 0.1719 0.111 Uiso 1 1 calc R U . . .
C8 C 0.5295(6) 0.5871(3) 0.2051(4) 0.0872(15) Uani 1 1 d . U . . .
H8A H 0.5124 0.6360 0.1756 0.105 Uiso 1 1 calc R U . . .
C9 C 0.4305(5) 0.5380(3) 0.2052(4) 0.0805(14) Uani 1 1 d . U . . .
H9 H 0.3482 0.5536 0.1735 0.097 Uiso 1 1 calc R U . . .
C10 C 0.4433(4) 0.4583(3) 0.2537(3) 0.0634(11) Uani 1 1 d . U . . .
H10 H 0.3736 0.4515 0.3053 0.076 Uiso 1 1 calc R U . . .
C11 C 0.5770(4) 0.4436(2) 0.3204(3) 0.0574(10) Uani 1 1 d . U . . .
C12 C 0.5749(5) 0.4679(3) 0.4449(3) 0.0772(13) Uani 1 1 d . U . . .
H12A H 0.5077 0.4394 0.4793 0.116 Uiso 1 1 calc R U . . .
H12B H 0.5563 0.5221 0.4490 0.116 Uiso 1 1 calc R U . . .
H12C H 0.6593 0.4574 0.4837 0.116 Uiso 1 1 calc R U . . .
C13 C 0.5951(4) 0.3572(2) 0.3104(3) 0.0560(10) Uani 1 1 d . U . . .
C14 C 0.4930(4) 0.3249(2) 0.2227(3) 0.0534(9) Uani 1 1 d . U . . .
C15 C 0.4271(4) 0.3940(2) 0.1635(4) 0.0583(10) Uani 1 1 d . U . . .
H15 H 0.4714 0.4079 0.0962 0.070 Uiso 1 1 calc R U . . .
C16 C 0.2862(4) 0.3662(3) 0.1325(4) 0.0696(12) Uani 1 1 d . U . . .
H16 H 0.2238 0.4075 0.1467 0.084 Uiso 1 1 calc R U . . .
C17 C 0.2634(5) 0.3396(4) 0.0121(4) 0.0942(17) Uani 1 1 d . U . . .
H17A H 0.3297 0.3026 -0.0038 0.141 Uiso 1 1 calc R U . . .
H17B H 0.2683 0.3830 -0.0374 0.141 Uiso 1 1 calc R U . . .
H17C H 0.1776 0.3164 0.0007 0.141 Uiso 1 1 calc R U . . .
C18 C 0.3793(4) 0.2831(3) 0.2759(3) 0.0594(10) Uani 1 1 d . U . . .
C19 C 0.4075(4) 0.1973(3) 0.2633(4) 0.0624(11) Uani 1 1 d . U . . .
H19 H 0.3252 0.1700 0.2410 0.075 Uiso 1 1 calc R U . . .
C20 C 0.5455(4) 0.2643(2) 0.1473(3) 0.0535(9) Uani 1 1 d . U . . .
C21 C 0.5142(5) 0.1266(3) 0.1063(4) 0.0793(14) Uani 1 1 d . U . . .
H21A H 0.5635 0.1389 0.0432 0.119 Uiso 1 1 calc R U . . .
H21B H 0.4302 0.1052 0.0800 0.119 Uiso 1 1 calc R U . . .
H21C H 0.5624 0.0897 0.1534 0.119 Uiso 1 1 calc R U . . .
C22 C 0.4773(5) 0.1580(3) 0.3667(4) 0.0738(13) Uani 1 1 d . U . . .
H22A H 0.4902 0.1038 0.3505 0.089 Uiso 1 1 calc R U . . .
H22B H 0.5635 0.1812 0.3832 0.089 Uiso 1 1 calc R U . . .
C23 C 0.3691(5) 0.2916(3) 0.6840(4) 0.0811(14) Uani 1 1 d . U . . .
H23A H 0.2975 0.3026 0.7296 0.122 Uiso 1 1 calc R U . . .
H23B H 0.3708 0.2374 0.6680 0.122 Uiso 1 1 calc R U . . .
H23C H 0.3571 0.3200 0.6148 0.122 Uiso 1 1 calc R U . . .
C24 C 0.4996(4) 0.3153(3) 0.7472(4) 0.0617(11) Uani 1 1 d . U . . .
H24 H 0.5051 0.2895 0.8205 0.074 Uiso 1 1 calc R U . . .
C25 C 0.5042(4) 0.4017(3) 0.7681(4) 0.0633(11) Uani 1 1 d . U . . .
H25A H 0.4932 0.4285 0.6966 0.076 Uiso 1 1 calc R U . . .
H25B H 0.4315 0.4162 0.8120 0.076 Uiso 1 1 calc R U . . .
C26 C 0.6335(4) 0.4265(3) 0.8302(4) 0.0620(11) Uani 1 1 d . U . . .
H26A H 0.6414 0.4032 0.9044 0.074 Uiso 1 1 calc R U . . .
H26B H 0.6339 0.4821 0.8396 0.074 Uiso 1 1 calc R U . . .
C27 C 0.7514(4) 0.4024(2) 0.7655(3) 0.0535(9) Uani 1 1 d . U . . .
H27 H 0.7394 0.4261 0.6908 0.064 Uiso 1 1 calc R U . . .
C28 C 0.7478(4) 0.3152(3) 0.7486(4) 0.0589(10) Uani 1 1 d . U . . .
H28 H 0.7523 0.2911 0.8232 0.071 Uiso 1 1 calc R U . . .
C29 C 0.6186(4) 0.2904(2) 0.6861(4) 0.0637(11) Uani 1 1 d . U . . .
H29A H 0.6179 0.2348 0.6781 0.076 Uiso 1 1 calc R U . . .
H29B H 0.6125 0.3128 0.6113 0.076 Uiso 1 1 calc R U . . .
C30 C 0.8861(4) 0.4298(2) 0.8199(3) 0.0550(10) Uani 1 1 d . U . . .
C31 C 0.9992(4) 0.4046(3) 0.7472(4) 0.0613(11) Uani 1 1 d . U . . .
H31 H 1.0801 0.4004 0.7972 0.074 Uiso 1 1 calc R U . . .
C32 C 0.9767(5) 0.3285(3) 0.6905(4) 0.0743(13) Uani 1 1 d . U . . .
H32 H 1.0452 0.3077 0.6526 0.089 Uiso 1 1 calc R U . . .
C33 C 0.8663(5) 0.2888(3) 0.6908(4) 0.0737(13) Uani 1 1 d . U . . .
H33 H 0.8613 0.2418 0.6531 0.088 Uiso 1 1 calc R U . . .
C34 C 0.9104(5) 0.4037(3) 0.9424(3) 0.0748(13) Uani 1 1 d . U . . .
H34A H 0.9939 0.4234 0.9733 0.112 Uiso 1 1 calc R U . . .
H34B H 0.9114 0.3484 0.9456 0.112 Uiso 1 1 calc R U . . .
H34C H 0.8412 0.4230 0.9852 0.112 Uiso 1 1 calc R U . . .
C35 C 0.8906(4) 0.5175(3) 0.8127(3) 0.0562(10) Uani 1 1 d . U . . .
C36 C 0.9826(4) 0.5435(2) 0.7243(3) 0.0563(10) Uani 1 1 d . U . . .
C37 C 1.0192(4) 0.4701(3) 0.6639(3) 0.0598(10) Uani 1 1 d . U . . .
H37 H 0.9619 0.4630 0.5947 0.072 Uiso 1 1 calc R U . . .
C38 C 1.1616(4) 0.4848(3) 0.6369(4) 0.0739(13) Uani 1 1 d . U . . .
H38 H 1.2153 0.4398 0.6601 0.089 Uiso 1 1 calc R U . . .
C39 C 1.1803(6) 0.5023(4) 0.5140(4) 0.116(2) Uani 1 1 d . U . . .
H39A H 1.1242 0.5444 0.4892 0.174 Uiso 1 1 calc R U . . .
H39B H 1.1578 0.4575 0.4691 0.174 Uiso 1 1 calc R U . . .
H39C H 1.2708 0.5158 0.5063 0.174 Uiso 1 1 calc R U . . .
C40 C 1.1154(4) 0.5759(3) 0.7750(4) 0.0634(11) Uani 1 1 d . U . . .
C41 C 1.1038(4) 0.6638(3) 0.7627(4) 0.0675(12) Uani 1 1 d . U . . .
H41 H 1.1865 0.6848 0.7384 0.081 Uiso 1 1 calc R U . . .
C42 C 0.9285(4) 0.6072(3) 0.6496(4) 0.0635(11) Uani 1 1 d . U . . .
C43 C 0.9791(6) 0.7428(3) 0.6082(5) 0.0959(17) Uani 1 1 d . U . . .
H43A H 0.9219 0.7331 0.5417 0.144 Uiso 1 1 calc R U . . .
H43B H 1.0626 0.7616 0.5870 0.144 Uiso 1 1 calc R U . . .
H43C H 0.9395 0.7806 0.6538 0.144 Uiso 1 1 calc R U . . .
C44 C 1.0664(5) 0.7063(3) 0.8670(4) 0.0783(13) Uani 1 1 d . U . . .
H44A H 1.0584 0.7610 0.8508 0.094 Uiso 1 1 calc R U . . .
H44B H 0.9814 0.6879 0.8878 0.094 Uiso 1 1 calc R U . . .
 
loop_
 _atom_site_aniso_label
 _atom_site_aniso_U_11
 _atom_site_aniso_U_22
 _atom_site_aniso_U_33
 _atom_site_aniso_U_23
 _atom_site_aniso_U_13
 _atom_site_aniso_U_12
N1 0.063(2) 0.052(2) 0.065(2) -0.0048(17) 0.0067(17) -0.0067(17)
N2 0.071(2) 0.069(2) 0.071(2) 0.011(2) 0.0108(19) -0.003(2)
O1 0.079(2) 0.0595(19) 0.092(2) 0.0083(17) -0.0223(17) -0.0027(17)
O2 0.098(2) 0.074(2) 0.0597(19) 0.0039(16) 0.0242(17) -0.0050(19)
O3 0.103(3) 0.083(2) 0.067(2) 0.0145(17) -0.0016(18) -0.030(2)
O4 0.0653(17) 0.0631(19) 0.0756(19) 0.0080(16) 0.0215(15) 0.0071(15)
O5 0.0518(16) 0.087(2) 0.084(2) 0.0153(18) 0.0040(15) -0.0032(16)
O6 0.0685(19) 0.094(2) 0.071(2) 0.0014(18) -0.0070(16) 0.0092(18)
O7 0.090(2) 0.090(3) 0.071(2) -0.0072(18) 0.0166(18) -0.0366(19)
O8 0.0742(19) 0.082(2) 0.067(2) 0.0014(17) -0.0090(15) -0.0091(18)
O9 0.0569(16) 0.092(2) 0.085(2) -0.0177(19) 0.0149(15) -0.0039(17)
O10 0.0690(17) 0.0600(18) 0.081(2) -0.0151(16) 0.0239(15) -0.0062(15)
C1 0.172(6) 0.149(6) 0.103(5) -0.015(5) 0.054(5) -0.082(5)
C2 0.129(4) 0.101(4) 0.072(3) -0.018(3) 0.031(3) -0.053(4)
C3 0.145(5) 0.073(3) 0.071(3) 0.003(3) 0.032(3) -0.033(3)
C4 0.111(4) 0.057(3) 0.061(3) -0.002(2) 0.021(3) -0.014(3)
C5 0.084(3) 0.054(2) 0.055(2) -0.007(2) 0.011(2) -0.010(2)
C6 0.086(3) 0.081(3) 0.065(3) -0.008(3) 0.008(2) -0.016(3)
C7 0.094(4) 0.112(4) 0.074(3) -0.020(3) 0.015(3) -0.034(3)
C8 0.133(4) 0.051(3) 0.079(3) 0.004(2) 0.015(3) 0.008(3)
C9 0.096(3) 0.062(3) 0.084(3) 0.001(2) 0.013(3) 0.023(3)
C10 0.071(3) 0.060(3) 0.061(3) 0.002(2) 0.015(2) 0.015(2)
C11 0.073(3) 0.051(2) 0.048(2) -0.0036(18) 0.0082(19) -0.002(2)
C12 0.108(4) 0.067(3) 0.058(3) -0.002(2) 0.018(2) -0.006(3)
C13 0.060(2) 0.051(2) 0.057(2) 0.0058(19) 0.0045(19) -0.006(2)
C14 0.051(2) 0.053(2) 0.056(2) 0.0030(19) 0.0036(17) -0.0011(18)
C15 0.057(2) 0.058(2) 0.060(2) 0.004(2) 0.0097(19) 0.0110(19)
C16 0.058(2) 0.075(3) 0.076(3) 0.006(2) 0.008(2) 0.010(2)
C17 0.074(3) 0.134(5) 0.073(3) 0.005(3) -0.010(3) 0.000(3)
C18 0.058(2) 0.064(3) 0.056(2) 0.007(2) 0.0065(19) -0.002(2)
C19 0.062(2) 0.061(3) 0.064(3) 0.007(2) 0.003(2) -0.014(2)
C20 0.050(2) 0.053(2) 0.057(2) 0.0075(19) -0.0005(19) 0.0013(18)
C21 0.091(3) 0.058(3) 0.089(3) -0.014(3) 0.006(3) -0.007(2)
C22 0.080(3) 0.062(3) 0.078(3) 0.017(2) -0.003(2) -0.011(2)
C23 0.087(3) 0.067(3) 0.088(4) -0.002(3) 0.001(3) -0.009(3)
C24 0.069(3) 0.055(3) 0.061(3) 0.004(2) 0.007(2) -0.009(2)
C25 0.061(2) 0.061(3) 0.070(3) -0.002(2) 0.016(2) -0.003(2)
C26 0.064(2) 0.056(2) 0.067(3) -0.007(2) 0.015(2) 0.000(2)
C27 0.062(2) 0.048(2) 0.051(2) -0.0002(18) 0.0052(18) 0.0043(18)
C28 0.065(2) 0.051(2) 0.060(2) -0.005(2) 0.003(2) 0.004(2)
C29 0.078(3) 0.048(2) 0.065(3) -0.001(2) 0.006(2) -0.004(2)
C30 0.058(2) 0.052(2) 0.055(2) -0.0056(19) 0.0026(18) 0.0057(18)
C31 0.061(2) 0.061(3) 0.061(3) -0.008(2) 0.0005(19) 0.011(2)
C32 0.067(3) 0.070(3) 0.086(3) -0.019(2) 0.009(2) 0.013(2)
C33 0.081(3) 0.059(3) 0.081(3) -0.015(2) 0.006(2) 0.012(2)
C34 0.081(3) 0.086(3) 0.056(3) 0.000(2) -0.004(2) 0.007(3)
C35 0.051(2) 0.063(2) 0.054(2) -0.009(2) 0.0004(18) -0.001(2)
C36 0.055(2) 0.062(2) 0.052(2) -0.0010(19) 0.0071(17) 0.0024(19)
C37 0.054(2) 0.067(3) 0.059(2) -0.010(2) 0.0033(18) 0.009(2)
C38 0.065(3) 0.085(3) 0.073(3) -0.007(3) 0.012(2) 0.007(2)
C39 0.102(4) 0.173(7) 0.077(4) -0.013(4) 0.034(3) -0.018(4)
C40 0.055(2) 0.075(3) 0.061(3) -0.001(2) 0.007(2) -0.007(2)
C41 0.060(2) 0.075(3) 0.069(3) 0.002(2) 0.013(2) -0.010(2)
C42 0.059(2) 0.072(3) 0.062(3) -0.001(2) 0.015(2) 0.004(2)
C43 0.099(4) 0.085(4) 0.104(4) 0.031(3) 0.014(3) -0.002(3)
C44 0.081(3) 0.077(3) 0.080(3) -0.011(3) 0.020(3) -0.014(3)
 
_geom_special_details
;
 All esds (except the esd in the dihedral angle between two l.s. planes)
 are estimated using the full covariance matrix.  The cell esds are taken
 into account individually in the estimation of esds in distances, angles
 and torsion angles; correlations between esds in cell parameters are only
 used when they are defined by crystal symmetry.  An approximate (isotropic)
 treatment of cell esds is used for estimating esds involving l.s. planes.
;
 
loop_
 _geom_bond_atom_site_label_1
 _geom_bond_atom_site_label_2
 _geom_bond_distance
 _geom_bond_site_symmetry_2
 _geom_bond_publ_flag
N1 C20 1.333(5) . ?
N1 C21 1.452(5) . ?
N1 C19 1.463(5) . ?
N2 C42 1.343(6) . ?
N2 C43 1.458(6) . ?
N2 C41 1.461(6) . ?
O1 C13 1.207(5) . ?
O2 C18 1.393(5) . ?
O3 C22 1.430(5) . ?
O4 C20 1.227(4) . ?
O5 C18 1.413(5) . ?
O5 C16 1.441(5) . ?
O6 C42 1.228(5) . ?
O7 C44 1.431(6) . ?
O8 C40 1.392(5) . ?
O9 C40 1.407(5) . ?
O9 C38 1.430(5) . ?
O10 C35 1.210(5) . ?
C1 C2 1.546(7) . ?
C2 C7 1.501(8) . ?
C2 C3 1.524(8) . ?
C3 C4 1.533(6) . ?
C4 C8 1.478(8) . ?
C4 C5 1.526(6) . ?
C5 C6 1.523(6) . ?
C5 C11 1.549(6) . ?
C6 C7 1.531(6) . ?
C8 C9 1.318(7) . ?
C9 C10 1.500(6) . ?
C10 C11 1.540(6) . ?
C10 C15 1.548(6) . ?
C11 C13 1.516(6) . ?
C11 C12 1.545(5) . ?
C13 C14 1.522(5) . ?
C14 C20 1.507(6) . ?
C14 C15 1.520(6) . ?
C14 C18 1.541(5) . ?
C15 C16 1.528(6) . ?
C16 C17 1.509(6) . ?
C18 C19 1.524(6) . ?
C19 C22 1.533(6) . ?
C23 C24 1.528(6) . ?
C24 C25 1.520(6) . ?
C24 C29 1.521(6) . ?
C25 C26 1.519(6) . ?
C26 C27 1.532(5) . ?
C27 C28 1.526(5) . ?
C27 C30 1.543(5) . ?
C28 C33 1.504(6) . ?
C28 C29 1.519(6) . ?
C30 C35 1.523(6) . ?
C30 C34 1.530(6) . ?
C30 C31 1.554(6) . ?
C31 C32 1.492(6) . ?
C31 C37 1.532(6) . ?
C32 C33 1.316(6) . ?
C35 C36 1.530(6) . ?
C36 C42 1.496(6) . ?
C36 C37 1.524(6) . ?
C36 C40 1.541(6) . ?
C37 C38 1.528(6) . ?
C38 C39 1.522(7) . ?
C40 C41 1.536(6) . ?
C41 C44 1.519(6) . ?
 
loop_
 _geom_angle_atom_site_label_1
 _geom_angle_atom_site_label_2
 _geom_angle_atom_site_label_3
 _geom_angle
 _geom_angle_site_symmetry_1
 _geom_angle_site_symmetry_3
 _geom_angle_publ_flag
C20 N1 C21 123.6(4) . . ?
C20 N1 C19 114.4(3) . . ?
C21 N1 C19 121.9(4) . . ?
C42 N2 C43 123.3(4) . . ?
C42 N2 C41 114.8(4) . . ?
C43 N2 C41 121.9(4) . . ?
C18 O5 C16 112.8(3) . . ?
C40 O9 C38 112.3(3) . . ?
C7 C2 C3 110.3(5) . . ?
C7 C2 C1 111.3(6) . . ?
C3 C2 C1 110.3(5) . . ?
C2 C3 C4 112.0(5) . . ?
C8 C4 C5 112.2(4) . . ?
C8 C4 C3 112.2(5) . . ?
C5 C4 C3 110.2(4) . . ?
C6 C5 C4 109.7(4) . . ?
C6 C5 C11 115.5(4) . . ?
C4 C5 C11 110.8(4) . . ?
C5 C6 C7 110.2(4) . . ?
C2 C7 C6 113.0(5) . . ?
C9 C8 C4 124.0(5) . . ?
C8 C9 C10 123.5(5) . . ?
C9 C10 C11 113.4(4) . . ?
C9 C10 C15 113.3(3) . . ?
C11 C10 C15 106.4(3) . . ?
C13 C11 C10 103.3(3) . . ?
C13 C11 C12 110.8(4) . . ?
C10 C11 C12 112.0(4) . . ?
C13 C11 C5 107.3(3) . . ?
C10 C11 C5 110.3(4) . . ?
C12 C11 C5 112.6(4) . . ?
O1 C13 C11 127.0(4) . . ?
O1 C13 C14 123.3(4) . . ?
C11 C13 C14 109.7(4) . . ?
C20 C14 C15 115.9(3) . . ?
C20 C14 C13 114.4(3) . . ?
C15 C14 C13 106.3(3) . . ?
C20 C14 C18 103.2(3) . . ?
C15 C14 C18 104.2(3) . . ?
C13 C14 C18 112.5(3) . . ?
C14 C15 C16 103.5(3) . . ?
C14 C15 C10 103.1(3) . . ?
C16 C15 C10 116.3(4) . . ?
O5 C16 C17 108.6(4) . . ?
O5 C16 C15 106.0(3) . . ?
C17 C16 C15 113.5(4) . . ?
O2 C18 O5 109.7(3) . . ?
O2 C18 C19 115.2(3) . . ?
O5 C18 C19 108.6(4) . . ?
O2 C18 C14 112.8(4) . . ?
O5 C18 C14 104.5(3) . . ?
C19 C18 C14 105.4(3) . . ?
N1 C19 C18 102.5(3) . . ?
N1 C19 C22 109.6(4) . . ?
C18 C19 C22 115.7(4) . . ?
O4 C20 N1 126.5(4) . . ?
O4 C20 C14 124.1(4) . . ?
N1 C20 C14 109.3(3) . . ?
O3 C22 C19 111.1(4) . . ?
C25 C24 C29 110.0(3) . . ?
C25 C24 C23 111.1(4) . . ?
C29 C24 C23 112.3(4) . . ?
C26 C25 C24 112.0(4) . . ?
C25 C26 C27 110.9(3) . . ?
C28 C27 C26 109.0(3) . . ?
C28 C27 C30 111.9(3) . . ?
C26 C27 C30 113.9(3) . . ?
C33 C28 C29 112.4(4) . . ?
C33 C28 C27 110.5(4) . . ?
C29 C28 C27 110.8(3) . . ?
C28 C29 C24 111.9(4) . . ?
C35 C30 C34 110.2(4) . . ?
C35 C30 C27 108.2(3) . . ?
C34 C30 C27 112.5(4) . . ?
C35 C30 C31 102.9(3) . . ?
C34 C30 C31 112.2(4) . . ?
C27 C30 C31 110.4(3) . . ?
C32 C31 C37 112.7(4) . . ?
C32 C31 C30 114.1(4) . . ?
C37 C31 C30 107.0(3) . . ?
C33 C32 C31 124.2(4) . . ?
C32 C33 C28 123.6(4) . . ?
O10 C35 C30 126.5(4) . . ?
O10 C35 C36 122.6(4) . . ?
C30 C35 C36 110.9(4) . . ?
C42 C36 C37 115.3(3) . . ?
C42 C36 C35 114.3(3) . . ?
C37 C36 C35 105.2(3) . . ?
C42 C36 C40 103.6(4) . . ?
C37 C36 C40 104.6(3) . . ?
C35 C36 C40 113.6(3) . . ?
C36 C37 C38 103.3(4) . . ?
C36 C37 C31 105.3(3) . . ?
C38 C37 C31 115.8(4) . . ?
O9 C38 C39 107.6(5) . . ?
O9 C38 C37 107.3(3) . . ?
C39 C38 C37 115.3(4) . . ?
O8 C40 O9 110.5(4) . . ?
O8 C40 C41 115.4(4) . . ?
O9 C40 C41 108.0(4) . . ?
O8 C40 C36 112.5(3) . . ?
O9 C40 C36 104.4(3) . . ?
C41 C40 C36 105.4(4) . . ?
N2 C41 C44 110.5(4) . . ?
N2 C41 C40 101.9(4) . . ?
C44 C41 C40 115.2(4) . . ?
O6 C42 N2 126.1(5) . . ?
O6 C42 C36 124.8(4) . . ?
N2 C42 C36 109.1(4) . . ?
O7 C44 C41 110.7(4) . . ?
 
_refine_diff_density_max    0.115
_refine_diff_density_min   -0.138
_refine_diff_density_rms    0.032

_shelx_res_file
;

    exp_8792.res created by SHELXL-2014/7

TITL CF solution in P21
CELL 1.54184 10.154803 17.344837 11.920261 90 94.4353 90
ZERR 2 0.000529 0.000925 0.000626 0 0.0043 0
LATT -1
SYMM -X,0.5+Y,-Z
SFAC C  H  N  O
UNIT 88 124 4 20
OMIT  -3.00 134.50
L.S. 10
ACTA
BOND
FMAP 2
PLAN 5
simu 0.02 0.04 3.8
size 0.11 0.12 0.11
WGHT    0.049500    0.073200
FVAR       9.07724
N1    3    0.493607    0.196108    0.170453    11.00000    0.06328    0.05217 =
         0.06494   -0.00476    0.00673   -0.00670
N2    3    0.999524    0.671420    0.671853    11.00000    0.07140    0.06888 =
         0.07100    0.01052    0.01084   -0.00287
O1    4    0.676574    0.317861    0.362579    11.00000    0.07918    0.05951 =
         0.09153    0.00827   -0.02229   -0.00269
O2    4    0.363428    0.307474    0.385386    11.00000    0.09794    0.07393 =
         0.05969    0.00391    0.02421   -0.00502
AFIX 147
H2    2    0.355160    0.269824    0.425848    11.00000   -1.50000
AFIX   0
O3    4    0.401868    0.165111    0.462569    11.00000    0.10267    0.08314 =
         0.06652    0.01448   -0.00164   -0.02954
AFIX 147
H3    2    0.330847    0.143017    0.450149    11.00000   -1.50000
AFIX   0
O4    4    0.622199    0.277621    0.074979    11.00000    0.06530    0.06309 =
         0.07558    0.00801    0.02154    0.00710
O5    4    0.265474    0.301912    0.205558    11.00000    0.05182    0.08732 =
         0.08430    0.01532    0.00403   -0.00324
O6    4    0.835544    0.600427    0.577973    11.00000    0.06847    0.09358 =
         0.07134    0.00144   -0.00704    0.00919
O7    4    1.163768    0.694482    0.958702    11.00000    0.09023    0.08955 =
         0.07143   -0.00720    0.01662   -0.03656
AFIX 147
H7    2    1.230034    0.719657    0.948147    11.00000   -1.50000
AFIX   0
O8    4    1.147887    0.549367    0.883847    11.00000    0.07419    0.08186 =
         0.06674    0.00138   -0.00895   -0.00910
AFIX 147
H8    2    1.173633    0.585550    0.924042    11.00000   -1.50000
AFIX   0
O9    4    1.208257    0.549961    0.701857    11.00000    0.05688    0.09157 =
         0.08546   -0.01766    0.01485   -0.00389
O10   4    0.830768    0.562435    0.867381    11.00000    0.06897    0.05996 =
         0.08109   -0.01506    0.02393   -0.00621
C1    1    1.010008    0.624332    0.149187    11.00000    0.17165    0.14851 =
         0.10296   -0.01462    0.05350   -0.08205
AFIX 137
H1A   2    1.097703    0.619201    0.184670    11.00000   -1.50000
H1B   2    0.990657    0.677886    0.135930    11.00000   -1.50000
H1C   2    1.004009    0.597133    0.078837    11.00000   -1.50000
AFIX   0
C2    1    0.909627    0.590162    0.226672    11.00000    0.12897    0.10129 =
         0.07236   -0.01825    0.03105   -0.05306
AFIX  13
H2A   2    0.921885    0.615913    0.299912    11.00000   -1.20000
AFIX   0
C3    1    0.768983    0.605377    0.177655    11.00000    0.14496    0.07295 =
         0.07082    0.00272    0.03223   -0.03298
AFIX  23
H3A   2    0.757942    0.584460    0.102044    11.00000   -1.20000
H3B   2    0.754295    0.660575    0.172795    11.00000   -1.20000
AFIX   0
C4    1    0.666121    0.569189    0.249215    11.00000    0.11145    0.05652 =
         0.06114   -0.00241    0.02086   -0.01448
AFIX  13
H4    2    0.679080    0.591764    0.324626    11.00000   -1.20000
AFIX   0
C5    1    0.690052    0.482649    0.261238    11.00000    0.08370    0.05366 =
         0.05525   -0.00680    0.01105   -0.00950
AFIX  13
H5    2    0.687253    0.461432    0.184894    11.00000   -1.20000
AFIX   0
C6    1    0.828787    0.468215    0.315115    11.00000    0.08590    0.08138 =
         0.06455   -0.00825    0.00774   -0.01639
AFIX  23
H6A   2    0.844732    0.413166    0.320886    11.00000   -1.20000
H6B   2    0.836777    0.489717    0.390453    11.00000   -1.20000
AFIX   0
C7    1    0.931395    0.505295    0.244533    11.00000    0.09372    0.11185 =
         0.07375   -0.02048    0.01529   -0.03373
AFIX  23
H7A   2    1.018685    0.497247    0.281715    11.00000   -1.20000
H7B   2    0.928574    0.479875    0.171904    11.00000   -1.20000
AFIX   0
C8    1    0.529510    0.587096    0.205145    11.00000    0.13289    0.05124 =
         0.07873    0.00396    0.01548    0.00779
AFIX  43
H8A   2    0.512380    0.636009    0.175558    11.00000   -1.20000
AFIX   0
C9    1    0.430455    0.537980    0.205210    11.00000    0.09556    0.06241 =
         0.08440    0.00142    0.01268    0.02294
AFIX  43
H9    2    0.348195    0.553582    0.173521    11.00000   -1.20000
AFIX   0
C10   1    0.443300    0.458251    0.253664    11.00000    0.07086    0.05992 =
         0.06084    0.00172    0.01494    0.01497
AFIX  13
H10   2    0.373608    0.451487    0.305272    11.00000   -1.20000
AFIX   0
C11   1    0.576965    0.443620    0.320383    11.00000    0.07322    0.05119 =
         0.04826   -0.00356    0.00824   -0.00193
C12   1    0.574891    0.467908    0.444892    11.00000    0.10790    0.06716 =
         0.05828   -0.00221    0.01800   -0.00607
AFIX 137
H12A  2    0.507719    0.439398    0.479327    11.00000   -1.50000
H12B  2    0.556334    0.522061    0.449011    11.00000   -1.50000
H12C  2    0.659329    0.457360    0.483726    11.00000   -1.50000
AFIX   0
C13   1    0.595147    0.357190    0.310449    11.00000    0.06015    0.05066 =
         0.05716    0.00582    0.00454   -0.00625
C14   1    0.492990    0.324881    0.222661    11.00000    0.05116    0.05260 =
         0.05629    0.00301    0.00364   -0.00113
C15   1    0.427098    0.394015    0.163516    11.00000    0.05747    0.05807 =
         0.06008    0.00360    0.00972    0.01103
AFIX  13
H15   2    0.471422    0.407920    0.096205    11.00000   -1.20000
AFIX   0
C16   1    0.286238    0.366217    0.132513    11.00000    0.05812    0.07482 =
         0.07627    0.00563    0.00763    0.00978
AFIX  13
H16   2    0.223774    0.407495    0.146749    11.00000   -1.20000
AFIX   0
C17   1    0.263374    0.339631    0.012056    11.00000    0.07368    0.13361 =
         0.07281    0.00497   -0.01024    0.00039
AFIX 137
H17A  2    0.329667    0.302579   -0.003802    11.00000   -1.50000
H17B  2    0.268310    0.383037   -0.037411    11.00000   -1.50000
H17C  2    0.177600    0.316361    0.000743    11.00000   -1.50000
AFIX   0
C18   1    0.379317    0.283055    0.275933    11.00000    0.05828    0.06402 =
         0.05632    0.00665    0.00646   -0.00165
C19   1    0.407539    0.197298    0.263337    11.00000    0.06209    0.06078 =
         0.06397    0.00704    0.00293   -0.01435
AFIX  13
H19   2    0.325156    0.170002    0.241011    11.00000   -1.20000
AFIX   0
C20   1    0.545530    0.264332    0.147252    11.00000    0.04965    0.05279 =
         0.05736    0.00752   -0.00049    0.00130
C21   1    0.514170    0.126568    0.106327    11.00000    0.09093    0.05766 =
         0.08913   -0.01444    0.00594   -0.00683
AFIX 137
H21A  2    0.563502    0.138868    0.043170    11.00000   -1.50000
H21B  2    0.430232    0.105165    0.079979    11.00000   -1.50000
H21C  2    0.562375    0.089685    0.153428    11.00000   -1.50000
AFIX   0
C22   1    0.477328    0.157962    0.366671    11.00000    0.07990    0.06235 =
         0.07779    0.01729   -0.00296   -0.01141
AFIX  23
H22A  2    0.490245    0.103802    0.350466    11.00000   -1.20000
H22B  2    0.563521    0.181209    0.383222    11.00000   -1.20000
AFIX   0
C23   1    0.369128    0.291630    0.684043    11.00000    0.08749    0.06711 =
         0.08773   -0.00228    0.00111   -0.00905
AFIX 137
H23A  2    0.297535    0.302637    0.729643    11.00000   -1.50000
H23B  2    0.370781    0.237416    0.667991    11.00000   -1.50000
H23C  2    0.357122    0.319973    0.614834    11.00000   -1.50000
AFIX   0
C24   1    0.499559    0.315286    0.747168    11.00000    0.06948    0.05461 =
         0.06122    0.00422    0.00700   -0.00919
AFIX  13
H24   2    0.505099    0.289493    0.820528    11.00000   -1.20000
AFIX   0
C25   1    0.504221    0.401692    0.768129    11.00000    0.06066    0.06068 =
         0.07019   -0.00163    0.01573   -0.00270
AFIX  23
H25A  2    0.493156    0.428543    0.696640    11.00000   -1.20000
H25B  2    0.431531    0.416198    0.811966    11.00000   -1.20000
AFIX   0
C26   1    0.633530    0.426519    0.830234    11.00000    0.06441    0.05641 =
         0.06669   -0.00725    0.01458    0.00004
AFIX  23
H26A  2    0.641389    0.403203    0.904415    11.00000   -1.20000
H26B  2    0.633893    0.482072    0.839607    11.00000   -1.20000
AFIX   0
C27   1    0.751398    0.402400    0.765466    11.00000    0.06209    0.04793 =
         0.05069   -0.00023    0.00518    0.00428
AFIX  13
H27   2    0.739419    0.426130    0.690763    11.00000   -1.20000
AFIX   0
C28   1    0.747779    0.315167    0.748565    11.00000    0.06527    0.05092 =
         0.06026   -0.00483    0.00278    0.00448
AFIX  13
H28   2    0.752340    0.291132    0.823169    11.00000   -1.20000
AFIX   0
C29   1    0.618617    0.290415    0.686109    11.00000    0.07842    0.04833 =
         0.06465   -0.00097    0.00650   -0.00431
AFIX  23
H29A  2    0.617895    0.234763    0.678061    11.00000   -1.20000
H29B  2    0.612459    0.312781    0.611304    11.00000   -1.20000
AFIX   0
C30   1    0.886149    0.429817    0.819905    11.00000    0.05811    0.05186 =
         0.05467   -0.00560    0.00255    0.00570
C31   1    0.999224    0.404578    0.747184    11.00000    0.06112    0.06101 =
         0.06118   -0.00783    0.00055    0.01072
AFIX  13
H31   2    1.080147    0.400428    0.797220    11.00000   -1.20000
AFIX   0
C32   1    0.976732    0.328461    0.690543    11.00000    0.06682    0.07011 =
         0.08636   -0.01851    0.00933    0.01316
AFIX  43
H32   2    1.045174    0.307739    0.652642    11.00000   -1.20000
AFIX   0
C33   1    0.866297    0.288764    0.690762    11.00000    0.08110    0.05932 =
         0.08069   -0.01454    0.00629    0.01249
AFIX  43
H33   2    0.861283    0.241781    0.653081    11.00000   -1.20000
AFIX   0
C34   1    0.910427    0.403711    0.942405    11.00000    0.08094    0.08575 =
         0.05623    0.00040   -0.00404    0.00729
AFIX 137
H34A  2    0.993880    0.423352    0.973302    11.00000   -1.50000
H34B  2    0.911417    0.348406    0.945551    11.00000   -1.50000
H34C  2    0.841213    0.422999    0.985198    11.00000   -1.50000
AFIX   0
C35   1    0.890565    0.517456    0.812683    11.00000    0.05135    0.06267 =
         0.05416   -0.00874    0.00044   -0.00097
C36   1    0.982612    0.543549    0.724339    11.00000    0.05535    0.06201 =
         0.05195   -0.00097    0.00712    0.00243
C37   1    1.019153    0.470085    0.663915    11.00000    0.05350    0.06713 =
         0.05855   -0.01020    0.00329    0.00852
AFIX  13
H37   2    0.961899    0.462985    0.594665    11.00000   -1.20000
AFIX   0
C38   1    1.161610    0.484775    0.636866    11.00000    0.06467    0.08523 =
         0.07291   -0.00715    0.01249    0.00709
AFIX  13
H38   2    1.215313    0.439764    0.660125    11.00000   -1.20000
AFIX   0
C39   1    1.180342    0.502255    0.514032    11.00000    0.10239    0.17331 =
         0.07699   -0.01273    0.03438   -0.01777
AFIX 137
H39A  2    1.124230    0.544438    0.489189    11.00000   -1.50000
H39B  2    1.157773    0.457539    0.469129    11.00000   -1.50000
H39C  2    1.270842    0.515818    0.506279    11.00000   -1.50000
AFIX   0
C40   1    1.115444    0.575902    0.775013    11.00000    0.05538    0.07465 =
         0.06063   -0.00093    0.00686   -0.00691
C41   1    1.103806    0.663822    0.762705    11.00000    0.05974    0.07500 =
         0.06889    0.00152    0.01301   -0.01045
AFIX  13
H41   2    1.186545    0.684837    0.738399    11.00000   -1.20000
AFIX   0
C42   1    0.928465    0.607190    0.649636    11.00000    0.05869    0.07176 =
         0.06165   -0.00129    0.01543    0.00390
C43   1    0.979144    0.742778    0.608163    11.00000    0.09918    0.08549 =
         0.10407    0.03052    0.01416   -0.00222
AFIX 137
H43A  2    0.921914    0.733094    0.541746    11.00000   -1.50000
H43B  2    1.062584    0.761638    0.587010    11.00000   -1.50000
H43C  2    0.939517    0.780574    0.653808    11.00000   -1.50000
AFIX   0
C44   1    1.066364    0.706309    0.866987    11.00000    0.08056    0.07662 =
         0.07977   -0.01097    0.02029   -0.01388
AFIX  23
H44A  2    1.058449    0.760992    0.850801    11.00000   -1.20000
H44B  2    0.981368    0.687945    0.887775    11.00000   -1.20000
AFIX   0
HKLF 4

REM  CF solution in P21
REM R1 =  0.0459 for    4243 Fo > 4sig(Fo)  and  0.0656 for all    5693 data
REM    517 parameters refined using   1969 restraints

END

WGHT      0.0495      0.0733

REM Highest difference peak  0.115,  deepest hole -0.138,  1-sigma level  0.032
Q1    1   0.7727  0.3414  0.2072  11.00000  0.05    0.11
Q2    1   0.6389  0.1021  0.3375  11.00000  0.05    0.11
Q3    1   0.7578  0.3959  0.1577  11.00000  0.05    0.11
Q4    1   0.1725  0.2922  0.2395  11.00000  0.05    0.11
Q5    1   0.7449  0.4337  0.6629  11.00000  0.05    0.11
;
_shelx_res_checksum   70816

_shelx_hkl_file
;
   0 -17  -6 2155.60 383.936  14
   0 -17  -7-57.5801 185.485  14
   0 -17  -8-79.1500 161.036  14
   0 -16  -6 1276.09 383.796  14
   0 -16  -7 846.172 349.054  14
   0 -16  -8 3942.00 491.950  14
   0 -16  -9 626.192 214.891  14
   0 -15  -5 7879.95 840.892  14
   0 -15  -6 641.390 386.721  14
   0 -15  -7 4271.12 638.958  14
   0 -15  -8 1961.07 445.100  14
   0 -15  -9 308.783 207.549  14
   0 -15 -10 951.076 257.972  14
   0 -14  -4 1217.29 474.272  14
   0 -14  -5 13497.9 1126.97  14
   0 -14  -6 4355.93 728.437  14
   0 -14  -7 5208.20 789.792  14
   0 -14  -8 3269.20 597.764  14
   0 -14  -9 1040.15 365.096  14
   0 -14 -10 2294.10 410.442  14
   0 -13   0-180.149 328.585   8
   0 -13   1 9362.28 848.881   8
   0 -13   1 8294.65 796.034  11
   0 -13  -1 7162.74 785.241   8
   0 -13   2 25893.8 1454.14  11
   0 -13  -4 28751.0 1564.75  14
   0 -13  -5 7033.38 836.646  14
   0 -13  -6 5499.90 778.219  14
   0 -13  -7 6040.89 814.227  14
   0 -13  -8 738.732 401.425  14
   0 -13  -9 1182.90 462.797  14
   0 -13 -10 663.700 297.020  14
   0 -13 -11 287.215 198.622  14
   0 -12   0 11738.5 861.398  11
   0 -12   1 13557.6 978.269  11
   0 -12   2 11118.3 922.142  11
   0 -12   3 6902.91 711.430   5
   0 -12   3 7684.42 797.338  11
   0 -12  -3 7218.66 774.896   8
   0 -12   4 8687.06 825.169   5
   0 -12  -5 30736.9 1641.52  14
   0 -12  -6 18856.9 1331.37  14
   0 -12  -7 10347.5 1037.99  14
   0 -12  -8 25788.6 1586.53  14
   0 -12  -9-314.063 449.520  14
   0 -12 -10 5393.81 672.224  14
   0 -12 -11 38.6668 201.731  14
   0 -11   0 389.961 217.121  11
   0 -11   1 27596.3 1331.32  11
   0 -11   2 22385.1 1248.18  11
   0 -11   2 22458.0 1166.95   5
   0 -11   3 3362.69 525.699  11
   0 -11   3 2559.48 424.466   5
   0 -11   4 7889.81 771.039   5
   0 -11  -4 9403.46 834.817   8
   0 -11   4 8729.77 842.245  11
   0 -11   5 14234.2 1071.86   5
   0 -11  -5 16348.0 1135.11   8
   0 -11  -6 544.737 405.606  14
   0 -11  -7 2048.78 576.486  14
   0 -11  -8 8699.70 959.120  14
   0 -11  -9 1203.39 472.202  14
   0 -11 -10 7955.21 846.417  14
   0 -11 -11 6630.11 672.491  14
   0 -11 -12 5310.32 486.962  14
   0 -10   0 116936. 2764.93  11
   0 -10  -1 5274.97 486.461  11
   0 -10   1 4277.16 492.907  11
   0 -10   2 29554.4 1275.51   5
   0 -10   2 27460.6 1296.93  11
   0 -10   3 6897.34 658.129   5
   0 -10   3 6177.08 665.773  11
   0 -10   4 10404.6 866.704  11
   0 -10   4 10585.5 830.266   5
   0 -10  -4 9868.50 818.229   8
   0 -10   5 56519.7 2142.64  11
   0 -10   5 54424.7 2077.17   5
   0 -10  -5 54888.2 2039.15   8
   0 -10  -6 2640.74 514.246  14
   0 -10  -6 2545.83 442.048   8
   0 -10  -7 8629.96 892.018  14
   0 -10  -8 274.407 414.881  14
   0 -10  -9 5086.56 750.342  14
   0 -10 -10 4644.37 699.092  14
   0 -10 -10 4262.60 888.445  17
   0 -10 -11 946.839 330.029  14
   0 -10 -11 1124.41 543.210  17
   0 -10 -12 1832.51 380.704  17
   0 -10 -12 1514.29 303.133  14
   0  -9   0-59.5835 213.326  11
   0  -9   1 99501.1 2485.23  11
   0  -9  -1 101634. 2295.86  11
   0  -9   1 104553. 2390.30   5
   0  -9   2 54975.0 1701.33   5
   0  -9   2 53529.4 1792.72  11
   0  -9   3 55337.0 1791.37   5
   0  -9   3 53935.1 1861.25  11
   0  -9   4 5932.85 613.493   5
   0  -9   4 5226.36 616.349  11
   0  -9   5 24156.7 1285.07   5
   0  -9  -5 24678.3 1256.45   8
   0  -9   5 25439.3 1344.09  11
   0  -9   5 24806.6 1220.72   6
   0  -9   6 41647.3 1734.72   6
   0  -9  -6 42110.5 1723.83   8
   0  -9   6 41487.0 1800.91  11
   0  -9   6 41083.2 1785.62   5
   0  -9  -7 980.194 446.016  14
   0  -9  -8 4190.82 675.454  14
   0  -9  -9-810.212 885.463  17
   0  -9  -9 758.263 470.019  14
   0  -9 -10 4020.21 1017.50  17
   0  -9 -10 4061.34 641.201  14
   0  -9 -11 61.1555 732.487  17
   0  -9 -11 1130.57 384.964  14
   0  -9 -12 45.0259 204.989  14
   0  -9 -12 565.735 446.819  17
   0  -9 -13 1136.87 269.807  17
   0  -8   0 556094. 8114.37  11
   0  -8   1 25116.9 1008.18   5
   0  -8   1 25551.0 1084.15  11
   0  -8  -1 26434.8 959.455  11
   0  -8   2 187437. 3141.48   6
   0  -8   2 178893. 3451.29   5
   0  -8   2 175391. 3610.75  11
   0  -8   3 27552.1 1043.32   6
   0  -8   3 27444.8 1248.29  11
   0  -8   3 28088.9 1161.14   5
   0  -8   4 29323.1 1284.29   5
   0  -8   4 32391.8 1264.95   6
   0  -8   4 30152.5 1351.83  11
   0  -8   5 10540.5 777.212   6
   0  -8   5 10889.2 836.313  11
   0  -8  -5 10568.0 781.865   8
   0  -8   6 456.133 271.709   6
   0  -8   6 749.432 284.351  11
   0  -8  -6 442.672 238.723   8
   0  -8   7 2159.02 442.719   6
   0  -8   7 1346.70 367.506  11
   0  -8  -8 111.740 309.055  14
   0  -8  -9 4241.94 662.957  14
   0  -8 -10-117.077 970.723  17
   0  -8 -10 168.685 295.179  14
   0  -8 -11 409.929 278.014  14
   0  -8 -11 1353.44 932.382  17
   0  -8 -12-14.6561 609.613  17
   0  -8 -13 566.308 309.246  17
   0  -7   0 234.933 188.293  11
   0  -7   0 50.4627 156.360   4
   0  -7   1 437869. 6484.58   5
   0  -7  -1 442327. 6348.80  11
   0  -7  -1 436757. 6546.19   4
   0  -7   1 441880. 6687.66  11
   0  -7   2 58669.7 1412.14   6
   0  -7   2 56179.5 1680.70  11
   0  -7   2 55300.1 1545.58   5
   0  -7  -2 61214.4 1339.70  11
   0  -7  -2 58588.5 1635.81   4
   0  -7  -3 85367.8 2185.42   4
   0  -7   3 88205.1 2001.58   6
   0  -7   3 84310.0 2222.66  11
   0  -7   4 3792.32 420.552   6
   0  -7   4 3413.98 485.434  11
   0  -7   5 44593.0 1596.22   6
   0  -7  -5 45881.1 1564.85   8
   0  -7   5 44997.1 1638.87  11
   0  -7  -6 44444.0 1587.25   8
   0  -7   6 40569.5 1655.32   6
   0  -7   6 43810.1 1683.32  11
   0  -7   7 2760.05 447.842  11
   0  -7   7 1852.95 413.055   6
   0  -7  -8 27894.8 1529.21  14
   0  -7  -9 1599.14 508.796  14
   0  -7 -10 6034.59 754.486  14
   0  -7 -11 2973.13 505.866  14
   0  -7 -11 2660.71 1112.62  17
   0  -7 -12 134.228 759.788  17
   0  -7 -13-15.6178 392.122  17
   0  -6   0 236731. 3834.73  11
   0  -6   0 241974. 3733.73   5
   0  -6  -1 440333. 6439.35   4
   0  -6  -1 442115. 6233.54  11
   0  -6   1 450973. 6057.67   6
   0  -6   1 447586. 6035.97   4
   0  -6   1 448564. 6364.44   5
   0  -6  -2 40911.8 949.999  11
   0  -6  -2 36623.8 1209.56   4
   0  -6   2 39456.7 1074.25   6
   0  -6   2 36606.1 1231.03  11
   0  -6   3 265281. 4257.45   6
   0  -6   3 257626. 4511.17  11
   0  -6  -3 258980. 4471.92   4
   0  -6   4 38967.6 1402.06  11
   0  -6   5 3475.18 457.300  11
   0  -6  -5 3113.22 385.003   8
   0  -6   6 6434.01 606.626  11
   0  -6   6 6733.67 584.017  13
   0  -6  -6 5833.35 521.573   8
   0  -6   7 13281.1 894.779  11
   0  -6   8 18538.6 1220.72   6
   0  -6  -9 1745.01 404.476  14
   0  -6 -10-41.0071 240.850  14
   0  -6 -11 1915.30 1072.10  17
   0  -6 -12 2198.67 968.984  17
   0  -6 -13 648.973 569.829  17
   0  -6 -14 488.043 187.386  17
   0  -5   0 257.420 143.780  11
   0  -5   0 870.258 179.617   5
   0  -5   1 7671.61 473.199  11
   0  -5  -1 8486.90 397.951  11
   0  -5   1 7863.04 334.189   4
   0  -5   1 7682.97 431.277   5
   0  -5   1 8120.29 363.406   6
   0  -5   2 49800.4 1363.91  11
   0  -5  -2 49431.7 1336.71   4
   0  -5  -2 50883.7 1001.27  11
   0  -5  -3 25241.7 992.838   4
   0  -5   3 25184.0 981.447  11
   0  -5   4 32473.1 1191.32  11
   0  -5  -4 32704.1 1210.27   4
   0  -5   4 34546.7 1092.02  13
   0  -5   5 60900.1 1685.63  13
   0  -5   5 60438.5 1751.08  11
   0  -5  -5 59050.1 1611.55   8
   0  -5   6 135926. 2996.16  11
   0  -5   6 137849. 3041.25  13
   0  -5   7 77052.8 2304.51  13
   0  -5   8 27081.7 1384.67  13
   0  -5  -9 196.027 276.231  14
   0  -5 -11 418.904 999.396  17
   0  -5 -12-587.239 1015.31  17
   0  -5 -13 2331.22 707.878  17
   0  -5 -14 492.514 250.653  17
   0  -4   0 250525. 3595.17   5
   0  -4   0 245635. 3579.55   4
   0  -4  -1 132789. 2079.41  11
   0  -4   1 130821. 1943.64   4
   0  -4   1 133374. 2066.54   6
   0  -4  -2 216212. 2949.66  11
   0  -4  -3 55959.4 1449.33   4
   0  -4   3 56752.0 1300.36  13
   0  -4   3 53774.0 1414.20  11
   0  -4  -4 2926.28 403.156   4
   0  -4   4 3682.58 441.737  10
   0  -4   4 3743.93 355.658  13
   0  -4   4 3325.63 378.496  11
   0  -4   5 47278.8 1443.77  13
   0  -4   5 44857.5 1557.65  10
   0  -4   5 47014.1 1427.41  11
   0  -4  -5 46143.8 1286.96   8
   0  -4   6 29437.7 1152.26  11
   0  -4   6 29565.3 1338.19  10
   0  -4   6 29163.7 1225.11  13
   0  -4   7 3823.16 492.637  13
   0  -4   8 10745.7 869.043  13
   0  -4 -12 2345.56 1035.20  17
   0  -4 -13 571.900 647.651  17
   0  -4 -14 3116.35 460.463  17
   0  -3   0 247.399 104.568   4
   0  -3   0 514.320 104.845   5
   0  -3   1 300321. 3839.18   4
   0  -3  -1 289818. 3958.61  11
   0  -3  -2 515156. 6474.93  11
   0  -3   2 521663. 6879.10  13
   0  -3   3 132202. 2285.70  13
   0  -3  -3 125192. 2391.34   4
   0  -3   4 220583. 3868.06  10
   0  -3   4 225491. 3670.30  11
   0  -3  -4 217436. 3738.34   4
   0  -3   4 221274. 3696.67  13
   0  -3   5 325422. 5011.44  11
   0  -3   5 306438. 5321.41  10
   0  -3  -5 321227. 4776.34   8
   0  -3   5 315343. 5188.38  13
   0  -3   6 322548. 5660.13  10
   0  -3   6 325509. 5138.81  11
   0  -3   6 313057. 5455.60  13
   0  -3   7 1049.20 324.046  10
   0  -3   7 1104.69 320.638  13
   0  -3   8 883.619 364.594  10
   0  -3   8 1006.26 288.447  13
   0  -3  10 14132.7 1221.14  18
   0  -3 -12-1027.78 954.196  17
   0  -3 -13 2173.05 765.519  17
   0  -3 -14-122.205 269.444  17
   0  -2   0 40666.8 722.145   5
   0  -2   0 39436.6 623.438   6
   0  -2   1 11727.6 337.006  13
   0  -2  -1 12430.7 275.554  11
   0  -2   2 180242. 2700.42  13
   0  -2  -3 478383. 6637.60   4
   0  -2   3 482091. 6621.05  13
   0  -2   3 471414. 6364.63   1
   0  -2   4 114378. 2332.55  13
   0  -2  -4 119720. 2016.19   8
   0  -2   4 119600. 2422.82  10
   0  -2   4 120840. 2212.77   1
   0  -2   4 121648. 2209.25  11
   0  -2   5 5575.84 503.826  10
   0  -2   5 5153.51 384.085  11
   0  -2  -5 5567.44 334.329   8
   0  -2   5 5088.93 475.221  13
   0  -2   6 3774.26 486.487  10
   0  -2   6 3307.81 431.138  13
   0  -2   7 969.949 290.779  13
   0  -2   7 793.765 287.968  10
   0  -2   8 341.136 270.808  10
   0  -2   8 867.406 266.964  13
   0  -2   9 9786.04 897.662  13
   0  -2   9 10195.3 916.099  10
   0  -2  10 123.856 603.001  18
   0  -2 -12 2096.86 990.421  17
   0  -2 -13 4881.10 867.845  17
   0  -2 -14 1134.37 346.944  17
   0  -1   1 591962. 7512.97  13
   0  -1  -2 2206.65 190.105   4
   0  -1   3 751125. 10217.8   1
   0  -1  -3 767993. 10011.3   4
   0  -1  -3 764068. 9723.25   8
   0  -1   4 61213.8 1541.98  10
   0  -1   4 62169.3 1620.44   1
   0  -1  -4 63436.4 1153.12   8
   0  -1   5 10901.0 695.905   1
   0  -1   5 9839.70 643.812  10
   0  -1   5 9148.36 629.757  13
   0  -1   6 3591.37 441.603  10
   0  -1   6 3645.72 459.313  13
   0  -1   7 3928.46 509.162  13
   0  -1   7 3906.21 498.614  10
   0  -1   8 1260.13 322.348  13
   0  -1   8 567.405 263.009  10
   0  -1   9 13600.5 1029.75  10
   0  -1   9 11018.6 953.934  13
   0  -1  10 745.265 641.486  18
   0  -1 -12 1203.93 767.563  17
   0  -1 -13 1157.04 576.148  17
   0  -1 -14 872.986 290.660  17
   0   0   1 7466.70 193.748  12
   0   0  -1 7504.30 205.098   4
   0   0   3 563.954 177.389   1
   0   0   3 657.026 151.094   7
   0   0   3 658.688 107.285  11
   0   0   4 12172.8 728.038   1
   0   0   4 12501.9 431.741  11
   0   0   5 2026.59 265.922   7
   0   0   5 2654.30 383.461   1
   0   0   6 7667.60 607.708  10
   0   0   7 174.404 229.334  13
   0   0   7-50.5604 204.665  10
   0   0   8 1097.06 353.504  10
   0   0   8 817.228 313.655  13
   0   0   9 1663.71 442.133  10
   0   0   9 830.799 300.939  13
   0   0  10 13668.0 1208.91  18
   0   0 -11 1304.49 698.194  17
   0   0  11 2439.29 820.678  18
   0   0 -12 1276.85 782.667  17
   0   0 -13 398.475 535.538  17
   0   0 -14 3648.07 427.937  17
   0   1   2 2593.34 133.749  12
   0   1   2 2242.46 162.800   7
   0   1   3 754151. 9726.55  12
   0   1   3 767039. 9890.09   7
   0   1   3 766145. 10794.9   1
   0   1   4 65643.9 1049.77  11
   0   1   4 61048.6 1892.01   1
   0   1   5 10590.9 554.128   7
   0   1   5 10394.7 800.386   1
   0   1   6 4184.30 397.815   7
   0   1   7 3654.90 467.825  10
   0   1   8 1489.54 360.173  10
   0   1   8 553.923 290.931  13
   0   1   9 10402.2 940.457  13
   0   1  10 503.495 628.159  18
   0   1 -11 953.063 718.489  17
   0   1  11 1348.83 835.415  18
   0   1 -12 992.367 628.038  17
   0   1 -13 1336.69 448.588  17
   0   2   0 39665.7 906.695   1
   0   2   2 174682. 3273.14   1
   0   2   2 177258. 2547.57   7
   0   2   3 484575. 7499.31   1
   0   2   3 476961. 6426.97   7
   0   2   3 480304. 6181.67  12
   0   2   4 114150. 1826.35  12
   0   2  -4 115786. 1644.79   2
   0   2   5 4157.06 563.076   1
   0   2   5 5881.03 397.367   7
   0   2   6 4197.41 381.358   7
   0   2   7 1952.98 349.428  10
   0   2   8 984.713 271.975  10
   0   2   8 648.560 255.295  13
   0   2   9 9093.40 929.551  18
   0   2  10 115.827 588.007  18
   0   2 -11 1407.05 641.046  17
   0   2  11 1934.11 811.716  18
   0   2 -12 2740.74 629.882  17
   0   3   0 542.631 173.405   1
   0   3   1 292566. 4709.04   1
   0   3   2 505825. 7822.34   1
   0   3   2 519228. 6834.74   7
   0   3   3 130339. 3056.61   1
   0   3   4 217664. 4637.51   1
   0   3   4 226599. 3120.19  12
   0   3   5 323695. 4864.65   7
   0   3   9 9928.60 1017.36  18
   0   3  10 15214.2 1282.78  18
   0   3  11 13058.0 1300.40  18
   0   4   0 261765. 4205.86   1
   0   4   1 130076. 2752.93   1
   0   4   2 216609. 4199.68   1
   0   4   3 54530.8 1928.18   1
   0   4   4 4214.72 318.998   7
   0   4   4 3153.20 510.870   1
   0   4   5 45363.7 1234.58   7
   0   4   9 14464.3 1154.14  18
   0   4  10 21795.1 1507.30  18
   0   4  11 1487.45 718.421  18
   0   5   0 184.613 150.569   1
   0   5   1 8360.53 652.031   1
   0   5   2 51586.7 1832.80   1
   0   5   3 25227.1 809.693   7
   0   5   3 22447.0 1293.90   1
   0   5   4 33151.7 994.378   7
   0   5   9 929.752 574.375  18
   0   5  10 183.449 596.500  18
   0   6   0 234605. 4302.16   1
   0   6   1 438866. 7265.35   1
   0   6   2 38250.0 1666.50   1
   0   6   3 265761. 4194.10   7
   0   6   4 39623.5 1162.64   7
   0   6   9 2115.49 631.718  18
   0   6  10-805.313 669.368  18
   0   7   0-114.299 197.139   1
   0   7   1 442666. 7570.67   1
   0   7   3 87405.3 1957.44   7
   0   7   4 2962.57 347.144   7
   0   7   8 27492.3 1491.81  18
   0   7   8 28737.6 1578.62  20
   0   7   9 819.390 512.346  18
   0   7  10 5448.28 873.520  18
   0   8   3 28682.1 1077.88   7
   0   8   8 575.870 298.716  20
   0   8   8 82.6935 396.986  18
   0   8   9 5076.63 742.381  18
   0   9   3 55694.5 1665.46   7
   0   9   7 181.429 217.188  20
   0   9   8 3435.57 578.223  20
   0  10   3 6680.39 574.410   7
   0  10   6 3145.91 535.199  20
   0  10   7 10089.6 962.585  20
   0  10   8 862.408 370.800  20
   0  11   6 889.025 342.033  20
   0  11   7 2927.90 558.042  20
   0  11   8 9877.85 987.976  20
   0  12   4 9390.60 897.650  20
   0  12   5 32403.4 1722.17  20
   0  12   6 18844.0 1346.95  20
   0  12   7 11709.7 1072.52  20
   0  12   8 23946.0 1518.01  20
   0  13   2 27737.2 1554.34  20
   0  13   3 3093.54 546.741  20
   0  13   4 27770.1 1603.24  20
   0  13   5 7552.65 869.517  20
   0  13   6 5025.50 713.066  20
   0  13   7 7969.62 910.580  20
   0  13   8 1090.81 471.918  20
   0  14   0 12024.5 1056.91  20
   0  14   1 34363.9 1788.70  20
   0  14   2 1301.20 381.441  20
   0  14  -2 1794.47 391.083  15
   0  14   3 781.926 316.782  20
   0  14  -3 712.923 314.267  15
   0  14   4 822.488 383.863  20
   0  14   5 11584.0 1086.54  20
   0  14   6 4334.05 677.516  20
   0  14   7 5472.31 752.527  20
   0  14   8 2633.80 540.585  20
   0  15   0-164.272 262.211  20
   0  15  -1 11001.8 1036.59  20
   0  15   1 11265.9 1060.49  20
   0  15  -2 24639.4 1488.66  15
   0  15   2 23915.7 1529.98  20
   0  15   3 1042.86 371.282  20
   0  15  -3 1324.29 391.123  15
   0  15   4 1217.97 418.020  20
   0  15  -4 1767.08 470.126  15
   0  15   5 8477.16 925.509  20
   0  15   6 718.173 387.431  20
   0  15   7 3063.41 584.242  20
   0  15   8 2230.76 463.374  20
   0  15 -10 1193.80 268.920  15
   0  16   0 2115.38 538.682  20
   0  16   1 5378.44 772.710  20
   0  16  -1 4634.64 694.954  20
   0  16   2 291.785 288.258  20
   0  16  -2 141.151 283.727  20
   0  16  -3 4406.76 658.882  15
   0  16   3 4295.29 709.702  20
   0  16   4 4912.99 726.476  20
   0  16  -4 4432.60 658.508  15
   0  16  -5 1652.18 449.235  15
   0  16   5 1973.48 530.917  20
   0  16  -6 1536.29 388.762  15
   0  16   6 1162.84 396.094  20
   0  16   7 687.947 361.488  20
   0  16  -7 552.684 300.643  15
   0  16   8 3968.78 550.783  20
   0  16  -8 3643.75 498.869  15
   0  16  -9 416.648 212.450  15
   0  17   0-97.3802 311.396  20
   0  17  -1 394.675 336.932  20
   0  17   1 251.532 301.468  20
   0  17  -2 1320.78 416.016  20
   0  17   2 942.868 390.389  20
   0  17  -3-122.993 261.999  20
   0  17   3 183.748 298.081  20
   0  17  -4 587.040 297.129  15
   0  17   4 767.971 426.813  20
   0  17  -5 886.989 309.831  15
   0  17   5 644.788 387.291  20
   0  17   6 1421.68 408.013  20
   0  17  -6 2392.59 427.767  15
   0  17  -7 262.281 206.792  15
   0  17   7 376.953 292.124  20
   0  17  -8-7.07354 159.222  15
   0  18   0 485.934 308.302  20
   0  18  -1-74.6885 241.136  20
   0  18   1 38.2255 267.106  20
   0  18  -2 489.195 314.607  20
   0  18   2 194.679 276.762  20
   0  18   3 133.726 270.239  20
   0  18  -3 941.957 368.422  20
   0  18   4 1319.20 412.797  20
   0  18  -4 1396.07 348.830  20
   0  18  -5 2728.15 454.026  20
   0  18   5 3568.41 550.902  20
   0  18   6-104.801 253.309  20
   0  18   7-186.411 232.817  20
   0  19   0 183.222 253.483  20
   0  19   1 1773.05 437.238  20
   0  19  -1 1627.28 413.677  20
   0  19   2 1475.29 396.322  20
   0  19  -2 2228.80 432.480  20
   0  19  -3 642.179 300.152  20
   0  19   3 786.964 301.505  20
   0  19   4 475.947 269.013  20
   0  19  -4 380.220 234.187  20
   0  19   5 631.677 248.610  20
   0  19   6 894.038 253.479  20
   0  20   0 973.405 293.598  20
   0  20  -1 56.9579 200.266  20
   0  20   1 253.942 245.484  20
   0  20   2 445.029 249.781  20
   0  20  -2-34.5837 196.858  20
   0  20   3-63.9134 234.461  20
   0  20  -3 101.519 151.872  20
   0  20   4 170.622 175.667  20
   1 -17  -8 18.1041 154.172  14
   1 -17  -7 1388.76 315.109  14
  -1 -17  -6 523.821 252.304  14
  -1 -17  -7-228.528 244.903  14
  -1 -17  -8 706.284 235.001  14
   1 -16  -9 564.508 242.279  14
   1 -16  -8 187.975 203.144  14
   1 -16  -7 100.651 234.623  14
   1 -16  -6 244.202 243.036  14
  -1 -16  -5 2271.97 471.639  14
  -1 -16  -6 1098.26 388.574  14
  -1 -16  -7 630.592 337.196  14
  -1 -16  -8 1123.99 313.489  14
  -1 -16  -9 358.135 240.994  14
   1 -15 -10 312.936 182.218  14
   1 -15  -9 603.288 248.957  14
   1 -15  -8 884.787 365.606  14
   1 -15  -7 1064.53 340.040  14
   1 -15  -6-95.6181 344.278  14
   1 -15  -5 1654.35 429.092  14
  -1 -15  -5 1912.86 498.175  14
  -1 -15  -6 1469.71 542.979  14
  -1 -15  -7 1369.00 490.960  14
  -1 -15  -8 87.4614 319.237  14
  -1 -15  -9 54.3981 225.886  14
  -1 -15 -10-288.561 205.782  14
   1 -14 -11 170.595 156.649  14
   1 -14 -10 1314.44 314.466  14
   1 -14  -9 119.687 283.690  14
   1 -14  -8 6371.71 769.645  14
   1 -14  -7 2319.77 535.538  14
   1 -14  -6 3212.96 596.057  14
   1 -14  -5 2157.94 510.357  14
  -1 -14  -4 1386.23 508.541  14
  -1 -14  -5 29398.8 1648.56  14
  -1 -14  -6 47.9471 455.565  14
  -1 -14  -7 2884.33 666.436  14
  -1 -14  -8 262.756 385.321  14
  -1 -14  -9 284.049 344.045  14
  -1 -14 -10 593.636 253.953  14
   1 -13 -11-28.4781 197.156  14
   1 -13 -10 2352.06 474.476  14
   1 -13  -9 2663.60 534.825  14
   1 -13  -8 6405.93 786.567  14
   1 -13  -7 842.458 422.423  14
   1 -13  -6 2788.03 612.673  14
   1 -13  -5 14.8430 366.721  14
   1 -13  -4 3481.60 549.593  14
  -1 -13   2 16655.2 1179.08  11
   1 -13  -1 3629.45 558.262   8
  -1 -13   1 3406.90 524.081  11
   1 -13   0 8150.44 815.104   8
   1 -13   1 7154.76 751.654  11
   1 -13   1 8126.80 803.778   8
  -1 -13  -4 2508.94 528.749  14
  -1 -13  -5 411.729 376.567  14
  -1 -13  -6 5755.26 869.988  14
  -1 -13  -7 300.749 556.585  14
  -1 -13  -8 6758.86 891.909  14
  -1 -13  -9 3130.75 590.176  14
  -1 -13 -10 1651.38 384.670  14
  -1 -13 -11-60.1130 174.845  14
   1 -12 -11 887.903 293.476  14
   1 -12 -10 1572.83 420.213  14
   1 -12  -9 173.602 321.006  14
   1 -12  -8 1521.40 459.799  14
   1 -12  -7 3564.28 650.349  14
   1 -12  -6 8677.17 930.951  14
   1 -12  -5 8848.71 898.481  14
  -1 -12   4 3892.00 559.666   5
  -1 -12   3 20163.6 1274.34  11
   1 -12  -3 19382.3 1256.22   8
   1 -12  -2 10400.5 902.264   8
  -1 -12   2 9170.19 838.072  11
  -1 -12   1 3460.03 498.362  11
   1 -12  -1 4321.12 577.008   8
   1 -12   0 9004.02 808.152   8
   1 -12   0 9543.10 777.189  11
   1 -12   1 5817.97 628.589   8
   1 -12   1 5429.06 633.068  11
   1 -12   2 19460.9 1219.66  11
   1 -12   3 1491.71 349.481  11
  -1 -12  -4 1006.45 408.493  14
  -1 -12  -5 15265.6 1180.28  14
  -1 -12  -6 439.428 470.800  14
  -1 -12  -7 3114.02 663.180  14
  -1 -12  -8 2751.46 677.561  14
  -1 -12  -9 171.071 430.709  14
  -1 -12 -10 623.992 385.225  14
  -1 -12 -11 710.615 266.350  14
   1 -11 -12 216.126 164.925  14
   1 -11 -11 163.669 241.835  14
   1 -11 -10 1278.49 417.307  14
   1 -11  -9 698.159 375.162  14
   1 -11  -8 6957.64 850.796  14
   1 -11  -7 11541.5 1071.15  14
   1 -11  -6 22234.8 1416.21  14
   1 -11  -5 12863.5 1028.56   8
  -1 -11   5 11814.2 951.644   5
   1 -11  -4 8580.52 815.618   8
  -1 -11   4 7291.06 708.173   5
  -1 -11   4 7256.88 758.199  11
   1 -11  -3 12689.4 967.644   8
  -1 -11   3 14904.9 957.851   5
  -1 -11   3 11733.6 958.542  11
  -1 -11   2 6242.37 671.315  11
  -1 -11   2 6566.10 601.021   5
   1 -11  -2 5860.47 657.889   8
   1 -11  -1 8000.78 737.427   8
  -1 -11   1 7898.85 715.701  11
   1 -11   0 19158.5 1049.15  11
  -1 -11   0 19831.1 1063.99  11
   1 -11   0 19608.7 1117.44   8
   1 -11   1 24445.3 1228.50   8
   1 -11   1 24183.3 1246.24  11
   1 -11   2 46700.1 1865.85  11
   1 -11   3 1255.62 333.149   5
   1 -11   3 1233.91 330.925  11
   1 -11   4 1256.40 363.799  11
   1 -11   4 1536.75 401.080   5
  -1 -11  -6 4125.10 676.588  14
  -1 -11  -7 2203.79 545.690  14
  -1 -11  -8 4781.89 782.907  14
  -1 -11  -9 1835.89 566.673  14
  -1 -11 -10 2261.06 518.883  14
  -1 -11 -11 2998.47 466.144  14
  -1 -11 -12 66.3104 142.332  14
   1 -10 -12 1095.86 262.222  14
   1 -10 -12 910.474 257.196  17
   1 -10 -11 732.743 337.664  14
   1 -10 -11 1128.34 446.722  17
   1 -10 -10-86.1154 556.411  17
   1 -10 -10 293.429 327.568  14
   1 -10  -9 8390.97 923.269  14
   1 -10  -8 4762.36 726.258  14
   1 -10  -7 9185.08 947.125  14
   1 -10  -6 9022.33 896.560  14
  -1 -10   6 8740.61 836.154   5
   1 -10  -6 10094.4 890.350   8
  -1 -10   5 5052.93 658.057  11
  -1 -10   5 5230.84 622.763   5
   1 -10  -5 4565.49 597.813   8
   1 -10  -4 4968.36 601.071   8
  -1 -10   4 4386.06 592.835  11
  -1 -10   4 3298.20 463.664   5
  -1 -10   3 34475.6 1408.98   5
   1 -10  -3 31134.2 1446.78   8
  -1 -10   3 33296.5 1536.40  11
   1 -10  -2 5544.67 620.111   8
  -1 -10   2 6448.04 655.361  11
  -1 -10   2 6622.70 576.869   5
   1 -10  -1 42528.5 1453.51  11
   1 -10  -1 38635.0 1560.23   8
  -1 -10   1 40950.8 1586.54  11
   1 -10   0 4584.14 526.546   8
   1 -10   0 3944.47 461.924  11
  -1 -10   0 4157.22 478.350  11
   1 -10   1 53771.9 1743.18   8
   1 -10   1 49575.1 1747.93  11
  -1 -10  -1 50850.9 1719.09   4
  -1 -10  -1 52072.2 1608.69  11
  -1 -10  -2 39167.6 1572.77   4
   1 -10   2 40985.0 1454.41   8
   1 -10   2 38236.9 1538.08   5
   1 -10   2 38180.2 1573.23  11
   1 -10   3 12070.6 921.313  11
   1 -10   3 13721.9 936.358   5
  -1 -10  -3 14300.0 964.757   4
   1 -10   4 1723.13 402.981  11
   1 -10   4 2081.38 429.048   5
   1 -10   5 11155.7 948.207  11
   1 -10   5 12999.6 990.317   5
  -1 -10  -6 6827.98 735.347   8
  -1 -10  -7 6293.85 829.749  14
  -1 -10  -8 1064.87 484.687  14
  -1 -10  -9 9087.21 972.968  14
  -1 -10 -10 2367.69 861.297  17
  -1 -10 -10 4572.01 694.962  14
  -1 -10 -11 4530.93 588.131  14
  -1 -10 -11 4770.53 782.419  17
  -1 -10 -12 335.028 329.091  17
  -1 -10 -12 646.408 204.587  14
   1  -9 -13 689.835 207.611  17
   1  -9 -12-269.418 322.753  17
   1  -9 -12 270.570 169.479  14
   1  -9 -11 1691.79 413.144  14
   1  -9 -11 1353.78 572.295  17
   1  -9 -10 16174.7 1345.26  17
   1  -9 -10 15923.7 1199.93  14
   1  -9  -9 1768.36 791.509  17
   1  -9  -9 2003.73 505.164  14
   1  -9  -8 8298.98 895.535  14
   1  -9  -7 1861.34 489.495  14
  -1  -9   6 14508.2 1050.90  11
   1  -9  -6 15020.7 1028.40   8
  -1  -9   5 670.287 272.900  11
   1  -9  -5 818.015 287.397   8
   1  -9  -4 24475.1 1242.91   8
  -1  -9   4 27339.6 1351.64  11
  -1  -9   4 24314.8 1186.65   5
   1  -9  -3 28064.3 1291.02   8
  -1  -9   3 29869.1 1373.33  11
  -1  -9   3 28441.2 1217.74   5
  -1  -9   2 6295.29 535.605   5
  -1  -9   2 5981.24 603.543  11
   1  -9  -2 5937.54 584.108   8
   1  -9  -1 104597. 2629.04   8
  -1  -9   1 111105. 2407.33   5
   1  -9  -1 114015. 2475.29  11
  -1  -9   1 109840. 2660.60  11
  -1  -9   0 6881.52 546.202   4
  -1  -9   0 6496.35 559.307  11
   1  -9   0 8058.00 617.225  11
   1  -9   0 7261.62 609.187   8
   1  -9   1 17059.1 934.709  11
  -1  -9  -1 18295.0 864.813  11
   1  -9   1 18188.8 926.863   8
  -1  -9  -1 16154.0 906.130   4
   1  -9   2 8217.97 669.404   5
   1  -9   2 9361.81 740.756  11
   1  -9   2 8684.26 601.274   8
  -1  -9  -2 8707.78 694.948   4
  -1  -9  -3 75247.7 2246.86   4
   1  -9   3 77291.2 2226.96   5
   1  -9   3 70536.3 2216.61  11
   1  -9   4 9628.63 716.869   6
  -1  -9  -4 9983.20 816.883   4
   1  -9   4 9638.51 786.863   5
   1  -9   4 9324.41 798.289  11
   1  -9   5 1571.12 346.202   6
   1  -9   5 1666.62 384.203   5
   1  -9   5 1471.15 377.428  11
   1  -9   6 15101.1 1089.39   5
   1  -9   6 15233.8 1060.68   6
  -1  -9  -6 15754.6 1030.94   8
   1  -9   6 15368.0 1089.20  11
  -1  -9  -7 3455.32 600.109  14
  -1  -9  -8 3466.23 627.398  14
  -1  -9  -9 4418.47 700.765  14
  -1  -9 -10 15197.4 1174.98  14
  -1  -9 -11 2576.02 486.317  14
  -1  -9 -11 3301.10 924.754  17
  -1  -9 -12 2616.31 610.488  17
  -1  -9 -12 1989.64 331.158  14
   1  -8 -13 1015.36 294.523  17
   1  -8 -12 1075.81 299.582  14
   1  -8 -12-212.257 505.943  17
   1  -8 -11 1337.99 405.645  14
   1  -8 -11 1111.76 706.847  17
   1  -8 -10 1483.76 843.088  17
   1  -8 -10 1082.67 390.167  14
   1  -8  -9 3149.30 595.094  14
   1  -8  -9 1870.62 878.017  17
   1  -8  -8 544.173 649.146  17
   1  -8  -8 278.134 303.793  14
  -1  -8   7 20873.5 1248.17   6
  -1  -8   7 23014.1 1304.14  11
   1  -8  -6 1353.15 326.817   8
  -1  -8   6 1080.03 364.777  11
   1  -8  -5 33391.9 1423.38   8
  -1  -8   5 33117.1 1480.14  11
  -1  -8   4 56595.5 1922.77  11
   1  -8  -4 54965.1 1815.68   8
  -1  -8   4 58185.5 1684.39   6
   1  -8  -3 35348.7 1374.62   8
  -1  -8   2 52471.9 1524.39   5
   1  -8  -2 55294.2 1419.61  11
   1  -8  -2 54431.1 1700.13   8
  -1  -8   1 239951. 4037.23   5
  -1  -8   1 248682. 3947.73   4
   1  -8  -1 236267. 4056.52  11
   1  -8   0 48266.3 1468.13  11
  -1  -8   0 50339.4 1453.32   4
   1  -8   1 88624.6 2162.78   5
  -1  -8  -1 93809.6 2200.15   4
   1  -8   1 88981.5 2216.53  11
  -1  -8  -1 91253.7 2049.70  11
   1  -8   1 87762.4 2129.55   8
  -1  -8  -2 22975.9 1057.35   4
   1  -8   2 22068.4 1067.97  11
   1  -8   2 20799.9 869.692   8
   1  -8   2 20775.1 991.156   5
   1  -8   3 22577.1 1098.37   5
   1  -8   3 23923.0 1164.93  11
  -1  -8  -3 24201.8 1157.89   4
   1  -8   3 22800.8 986.077   6
   1  -8   4 64875.0 1962.85   6
   1  -8   4 67617.8 2105.45  11
   1  -8   4 66735.2 2061.98   5
  -1  -8  -4 68490.7 2135.02   4
   1  -8   5 43707.4 1704.66  11
  -1  -8  -5 39929.5 1666.88   4
   1  -8   5 41676.0 1669.91   5
   1  -8   5 41705.4 1644.22   6
   1  -8   6 18077.4 1128.16   6
   1  -8   6 17675.9 1142.55   5
   1  -8   6 18677.6 1141.95  11
   1  -8   7 9375.72 866.346   6
   1  -8   7 8897.21 807.657  11
   1  -8   7 10896.1 943.171   5
  -1  -8  -8 5478.65 734.393  14
  -1  -8  -9 1846.93 482.425  14
  -1  -8 -10 4315.71 684.355  14
  -1  -8 -11 341.690 946.768  17
  -1  -8 -11 966.864 344.947  14
  -1  -8 -12 298.731 686.444  17
  -1  -8 -13 1200.07 373.871  17
   1  -7 -13 1459.93 384.169  17
   1  -7 -12 2484.02 732.816  17
   1  -7 -11 660.980 813.521  17
   1  -7 -11 1117.83 331.688  14
   1  -7 -10 770.823 933.341  17
   1  -7 -10 119.928 258.358  14
   1  -7  -9 533.578 286.860  14
   1  -7  -9 1762.47 880.552  17
   1  -7  -8 2114.50 484.645  14
  -1  -7   7 12001.1 907.760  11
   1  -7  -6 9294.98 727.070   8
  -1  -7   6 9401.57 785.742  11
  -1  -7   5 15577.1 964.692  11
   1  -7  -5 15910.9 921.944   8
   1  -7  -4 13953.4 820.528   8
   1  -7  -3 68171.4 1865.04   8
   1  -7  -2 169363. 2903.58  11
  -1  -7   2 171470. 2828.89   6
  -1  -7   1 19959.5 749.616   4
  -1  -7   1 19024.0 754.118   5
   1  -7  -1 18887.6 770.251  11
  -1  -7   0 82177.7 1869.03   4
   1  -7   0 79866.7 1882.26  11
  -1  -7   0 83156.0 1692.21   5
   1  -7   1 81007.8 2013.54  11
   1  -7   1 84733.7 1979.57   5
  -1  -7  -1 85991.7 2023.45   4
   1  -7   2 404407. 6370.05   5
   1  -7   2 414668. 6053.40   8
   1  -7   2 401848. 6127.80   6
   1  -7   2 403418. 6468.14  11
  -1  -7  -2 396601. 6448.96   4
  -1  -7  -3 21217.0 1039.14   4
   1  -7   3 19587.0 1000.94  11
   1  -7   3 20961.4 929.242   6
   1  -7   3 20163.8 961.215   5
  -1  -7  -4 36579.4 1440.61   4
   1  -7   4 36015.1 1349.49   6
   1  -7   4 34510.9 1396.65  11
   1  -7   4 35983.4 1387.88   5
   1  -7   5 6244.28 625.910   6
   1  -7   5 6080.20 601.500  11
  -1  -7  -5 6970.68 687.305   4
   1  -7   6 16286.3 1020.14  11
   1  -7   6 15437.0 1029.51   6
   1  -7   7 12364.7 900.699  11
   1  -7   7 8948.81 847.631   6
  -1  -7  -8 12936.6 1045.63  14
  -1  -7  -9 1401.39 436.478  14
  -1  -7 -10 458.376 298.650  14
  -1  -7 -11-217.696 279.435  14
  -1  -7 -12 1411.77 886.473  17
  -1  -7 -13 1311.85 504.143  17
   1  -6 -14-243.902 185.293  17
   1  -6 -13 37.2560 402.016  17
   1  -6 -12 1586.96 790.506  17
   1  -6 -11 1281.00 909.766  17
   1  -6 -10 251.185 241.634  14
   1  -6 -10 785.250 902.586  17
   1  -6  -9 693.659 299.716  14
   1  -6  -8 13960.8 997.572   2
  -1  -6   7 3800.95 490.384  11
   1  -6  -6 67425.7 1942.43   8
  -1  -6   6 63726.4 2017.35  11
  -1  -6   5 90207.4 2372.55  11
   1  -6  -5 90272.3 2263.39   8
   1  -6  -4 651.348 245.155   8
   1  -6  -3 24931.1 1002.49   8
   1  -6  -2 39576.2 1016.32  11
  -1  -6   2 39439.2 930.693   4
   1  -6  -1 10691.3 527.161  11
  -1  -6   1 10459.8 510.845   5
  -1  -6   1 11601.5 400.742   6
  -1  -6   0 197108. 3091.84   5
   1  -6   0 192638. 3313.29  11
  -1  -6  -1 95989.0 2075.69   4
   1  -6   1 91949.7 2056.04  11
   1  -6   1 93409.2 2025.37   5
   1  -6   2 66929.1 1717.49   5
   1  -6   2 69033.7 1617.51   6
   1  -6   2 70076.2 1786.79  11
  -1  -6  -2 71632.4 1824.54   4
   1  -6   2 70943.9 1521.56   8
   1  -6   3 15894.4 781.596   6
   1  -6   3 15115.4 821.997  11
   1  -6   3 16248.6 817.585   5
  -1  -6  -3 15307.1 858.573   4
   1  -6   4 3062.34 418.564  11
  -1  -6  -4 3610.42 448.664   4
   1  -6   4 3840.48 447.486   6
  -1  -6  -5 47871.7 1680.92   4
   1  -6   5 45270.1 1623.64   6
   1  -6   5 45860.6 1589.97  11
   1  -6   6 53969.8 1802.52  11
   1  -6   6 51665.7 1893.19   6
   1  -6   7 44.3898 241.742   6
   1  -6   7 447.093 213.821  11
  -1  -6  -9 2878.22 539.106  14
  -1  -6 -10 186.491 258.917  14
  -1  -6 -12 2203.43 1006.71  17
  -1  -6 -13 632.878 604.958  17
   1  -5 -14 589.502 232.597  17
   1  -5 -13 2010.73 554.414  17
   1  -5 -12 533.640 790.755  17
   1  -5 -11 7731.04 1247.27  17
   1  -5 -10 1970.76 934.261  17
   1  -5  -9 47.7717 246.365  14
   1  -5  -8 8727.31 771.696   2
  -1  -5   7 10165.7 749.363  11
  -1  -5   7 10306.4 878.078  10
  -1  -5   6 7752.24 719.917  10
  -1  -5   6 7621.82 586.789  13
   1  -5  -6 8514.45 611.180   8
  -1  -5   6 7629.32 634.386  11
   1  -5  -5 49787.3 1508.46   8
  -1  -5   5 51529.1 1469.33  13
  -1  -5   5 50742.4 1704.95  10
  -1  -5   4 34082.6 1272.10  10
   1  -5  -4 37013.3 1196.41   8
  -1  -5   4 37184.8 1057.57  13
  -1  -5   3 19850.7 627.888   1
  -1  -5   3 19460.8 628.225  13
   1  -5  -3 18262.3 794.220   8
  -1  -5   3 19294.4 847.676  10
   1  -5  -2 41445.7 1203.01   8
   1  -5  -2 42155.8 979.950  11
  -1  -5   2 43789.1 933.795   4
  -1  -5   2 43482.5 1198.09   1
  -1  -5   1 171981. 2701.16   4
   1  -5  -1 165963. 2716.58  11
  -1  -5   1 167928. 3214.80   1
   1  -5   0 290693. 4358.51  11
  -1  -5   0 289215. 4092.76   5
   1  -5   1 37682.0 1112.91  11
   1  -5   1 39067.2 1099.67   5
  -1  -5  -1 38769.2 1127.84   4
  -1  -5  -2 5360.05 453.931   4
   1  -5   2 5650.47 403.431   6
   1  -5   2 5817.57 452.507  11
   1  -5   2 5988.55 237.216   2
   1  -5   2 5513.34 420.588   5
   1  -5   3 69331.2 1782.34  11
   1  -5   3 71372.9 1748.46   6
  -1  -5  -3 72304.5 1855.74   4
   1  -5   3 75649.8 1363.95   8
   1  -5   4 10218.8 659.430  11
   1  -5   4 9461.77 649.096   6
  -1  -5  -4 10151.4 696.993   4
  -1  -5  -5 69163.1 1984.98   4
   1  -5   5 66976.3 1871.61  11
   1  -5   5 68571.2 1916.34  13
   1  -5   5 65202.5 1968.19   6
   1  -5   6 18046.8 1055.11   6
  -1  -5  -6 17799.7 1003.02   4
   1  -5   6 17544.9 939.559  11
   1  -5   6 16532.2 960.273  13
   1  -5   7 4712.90 601.223   6
   1  -5   7 5865.38 626.502  13
   1  -5   8 7380.29 769.817   6
   1  -5   8 6999.97 742.969  13
  -1  -5  -9 2226.42 444.240  14
  -1  -5 -12-427.306 1060.70  17
  -1  -5 -13 1439.37 721.536  17
  -1  -5 -14-99.0829 253.279  17
   1  -4 -14 786.408 267.042  17
   1  -4 -13 255.063 510.848  17
   1  -4 -12 782.780 834.591  17
   1  -4 -11 6929.93 1112.60  17
   1  -4 -10 2099.74 946.016  17
  -1  -4   8 7577.18 761.243  10
  -1  -4   8 6904.88 674.901  13
  -1  -4   7 26497.3 1239.30  13
  -1  -4   7 24951.4 1325.97  10
  -1  -4   6 31651.9 1399.24  10
  -1  -4   6 31601.2 1243.30  11
  -1  -4   6 34744.7 1285.63  13
  -1  -4   5 16826.1 940.939  10
  -1  -4   5 17923.7 816.213  13
   1  -4  -5 18572.7 806.465   8
   1  -4  -4 29240.9 990.930   8
  -1  -4   4 27361.9 1094.93  10
  -1  -4   4 30338.3 949.432  13
  -1  -4   3 139835. 2328.85  13
  -1  -4   3 141152. 2667.60  10
   1  -4  -3 140277. 2538.71   8
  -1  -4   2 5816.68 406.969  10
  -1  -4   2 5808.05 257.190  13
   1  -4  -2 5639.43 289.561  11
   1  -4  -2 6375.71 412.440   8
  -1  -4   1 91348.6 1586.62   4
  -1  -4   1 86198.6 1939.72   1
   1  -4  -1 90021.5 1596.47  11
  -1  -4   0 17209.9 483.609   5
  -1  -4   0 17326.9 300.279   6
   1  -4   0 17391.0 606.577  11
  -1  -4   0 17005.2 607.707   4
  -1  -4   0 16628.5 822.649   1
   1  -4   1 29558.2 800.223   6
   1  -4   1 31100.5 675.472   2
   1  -4   2 16071.0 652.548   6
   1  -4   2 16699.8 686.418  11
   1  -4   2 17426.3 522.724   8
   1  -4   3 156955. 2933.40   6
   1  -4   3 164323. 2937.34  11
  -1  -4  -3 162242. 3025.97   4
   1  -4   3 167672. 2915.57  13
   1  -4   4 4395.42 419.139  11
   1  -4   4 4284.60 416.049  13
  -1  -4  -4 3623.29 438.970   4
   1  -4   5 20755.9 917.387  11
   1  -4   5 19413.1 948.434  13
  -1  -4  -5 20556.5 981.305   4
   1  -4   6 1186.91 257.812  11
   1  -4   6 1538.61 334.069  13
  -1  -4  -6 1106.14 317.850   4
   1  -4   7 14383.3 994.328   6
   1  -4   7 16765.7 1036.18  13
   1  -4   8 8042.97 780.878  13
   1  -4   8 7768.88 787.508   6
  -1  -4 -12 560.166 1024.25  17
  -1  -4 -13 602.193 721.573  17
  -1  -4 -14 11.6208 290.739  17
   1  -3 -14 815.277 282.444  17
   1  -3 -13 966.752 519.887  17
   1  -3 -12 6094.56 1125.31  17
   1  -3 -11 872.884 986.379  17
   1  -3 -10 8105.72 1106.87  17
  -1  -3   9 3001.71 497.953  13
  -1  -3   8 2715.27 457.668  13
  -1  -3   8 2617.93 474.171  10
  -1  -3   7 17693.6 1091.47  10
  -1  -3   7 17534.0 1002.25  13
   1  -3  -7 18115.9 962.933   2
  -1  -3   6 14827.5 936.062  10
  -1  -3   6 16455.6 869.486  13
  -1  -3   6 15936.1 801.126  11
  -1  -3   5 36011.1 1189.02  13
  -1  -3   5 32689.4 1283.40  10
   1  -3  -5 35558.7 1074.55   8
  -1  -3   4 107134. 2113.32  13
   1  -3  -4 110885. 2092.54   8
   1  -3  -3 13292.3 566.665   8
  -1  -3   3 13963.7 653.917  10
  -1  -3   3 14089.4 529.181  13
  -1  -3   2 14777.2 429.332  13
  -1  -3   2 14622.0 594.497  10
   1  -3  -2 14981.1 567.096   8
  -1  -3   1 89527.3 1559.32  10
   1  -3  -1 88381.0 1508.85  11
  -1  -3   0 1702.20 247.810   1
   1  -3   0 1965.91 202.068  11
   1  -3   1 396423. 5501.08   6
   1  -3   1 405330. 5376.09   8
   1  -3   1 403333. 5242.87   2
   1  -3   2 121031. 1800.53   8
   1  -3   2 119323. 1626.60   3
   1  -3   2 115613. 2099.26  13
   1  -3   2 115344. 2110.86   6
   1  -3   3 49527.2 1256.11  11
   1  -3   3 50642.8 784.177   9
   1  -3   3 46658.6 1260.37  13
  -1  -3  -3 48181.3 1327.31   4
   1  -3   4 139293. 2746.81  13
  -1  -3  -4 138643. 2744.35   4
   1  -3   4 141051. 2618.47  11
  -1  -3  -5 62966.3 1750.14   4
   1  -3   5 66399.0 1645.10  11
   1  -3   5 65137.2 1834.02  13
  -1  -3  -6 13844.1 813.435   4
   1  -3   6 12661.1 847.002  13
   1  -3   6 13728.2 722.707  11
   1  -3   7 11309.6 864.178  13
   1  -3   8 835.111 299.426   6
   1  -3   8 714.277 295.777  13
   1  -3   9 1800.42 526.114  18
   1  -3  10 9912.84 1033.53  18
  -1  -3 -12 2455.85 947.857  17
  -1  -3 -13 1520.53 717.359  17
  -1  -3 -14 615.872 313.875  17
   1  -2 -14-61.9664 232.815  17
   1  -2 -13 790.593 546.847  17
   1  -2 -12 2097.48 816.599  17
   1  -2 -11 5774.98 1136.26  17
   1  -2 -10 1212.24 728.468  17
  -1  -2   9 6890.72 780.690  10
  -1  -2   9 6987.58 762.042  13
  -1  -2   8 10231.2 847.367  13
  -1  -2   8 9817.42 854.371  10
  -1  -2   7 10543.4 780.559  13
  -1  -2   7 9721.62 794.916  10
   1  -2  -7 12091.7 728.361   2
  -1  -2   6 42268.9 1559.63  10
  -1  -2   6 43877.7 1499.91  13
  -1  -2   5 49173.3 1557.54  10
   1  -2  -4 11082.5 505.410   8
   1  -2  -3 235460. 3520.87   8
   1  -2  -2 989218. 12716.6   8
   1  -2  -1 481935. 6294.18  11
  -1  -2   1 481878. 6338.10  10
   1  -2   0 984291. 12383.0   2
   1  -2   0 980708. 12395.1  12
   1  -2   1 556193. 7147.56   8
  -1  -2  -2 602965. 8166.22   4
   1  -2   2 601196. 8111.41  13
  -1  -2  -2 623086. 8879.64   1
  -1  -2  -3 204816. 3343.89   4
   1  -2   3 201153. 3353.13  13
   1  -2   4 13856.2 717.914  13
  -1  -2  -4 13392.1 664.561   4
   1  -2   4 14361.1 714.662  10
   1  -2   4 14106.4 602.863  11
   1  -2   5 15010.8 662.546  11
  -1  -2  -5 15308.3 758.738   4
   1  -2   5 15721.8 823.910  10
   1  -2   5 14870.1 816.127  13
   1  -2   6 34455.2 1352.43  10
   1  -2   6 30714.4 1316.38  13
   1  -2   7 7978.22 724.004  13
   1  -2   8 8946.66 840.538  13
   1  -2   9 8757.06 911.992  18
   1  -2  10 221.220 623.716  18
   1  -2  11 9703.14 1124.73  18
  -1  -2 -12-878.934 913.004  17
  -1  -2 -13 2140.93 752.955  17
  -1  -2 -14 1264.66 373.080  17
   1  -1 -14 1009.38 262.774  17
   1  -1 -13 1055.43 496.308  17
   1  -1 -12 1660.61 777.558  17
   1  -1 -11 2791.87 850.188  17
   1  -1 -10 8282.49 1042.44  17
  -1  -1   9 261.132 232.635  13
  -1  -1   9 565.885 243.481  10
  -1  -1   8 16112.3 1074.62  10
  -1  -1   8 15716.0 1057.34  13
  -1  -1   7 19283.3 1074.02  13
  -1  -1   7 20393.5 1117.50  10
   1  -1  -6 7317.88 501.541   2
  -1  -1   6 6660.98 605.131  10
  -1  -1   5 55351.3 1537.32   7
  -1  -1   4 4177.43 377.931   7
   1  -1  -2 96015.1 1583.29   8
  -1  -1   0 182616. 2439.66   7
   1  -1   1 794847. 9975.94   9
   1  -1   1 789887. 9977.87   3
   1  -1   2 278564. 3970.06  12
  -1  -1  -2 277435. 4009.00   4
   1  -1   2 283791. 3907.88  11
  -1  -1  -2 279385. 4521.41   1
  -1  -1  -3 158548. 2637.72   4
   1  -1   3 158029. 2483.91  11
   1  -1   3 157613. 2600.77  12
   1  -1   4 12226.6 656.557  13
  -1  -1  -4 12099.0 585.935   4
   1  -1   4 13134.1 662.084  10
   1  -1   4 11330.1 578.006  12
  -1  -1  -5 72816.1 1738.17   4
   1  -1   5 73249.3 1959.19  13
   1  -1   5 77347.3 1576.57  11
   1  -1   5 72685.1 1897.98  10
   1  -1   6 6047.35 582.368  13
   1  -1   6 5710.15 541.232  10
   1  -1   7 12916.5 917.098  13
   1  -1   7 14169.9 935.389  10
   1  -1   8 13405.2 1002.73  13
   1  -1   9 483.655 473.788  18
   1  -1  10 17100.3 1399.45  18
   1  -1  11 1200.71 761.549  18
  -1  -1 -12 3737.05 979.782  17
  -1  -1 -13 529.026 598.142  17
  -1  -1 -14 3089.77 441.655  17
   1   0 -14-178.802 173.350  17
   1   0 -13 4238.94 654.922  17
   1   0 -12-915.845 683.098  17
   1   0 -11 3897.83 833.725  17
   1   0 -10 157.358 551.408  17
  -1   0   9 1160.44 364.336  13
  -1   0   9 532.349 218.345  10
  -1   0   8 12377.1 951.247  13
  -1   0   8 14463.5 1021.17  10
  -1   0   7 715.448 270.206  10
  -1   0   6 8694.68 616.609   7
   1   0  -5 17990.9 673.646   2
  -1   0   5 17797.4 792.071   7
   1   0  -4 443850. 6197.74   2
   1   0  -4 454561. 5978.66   9
  -1   0   4 449073. 6444.64   7
   1   0  -3 108420. 1806.86   2
   1   0  -3 107247. 1703.89   9
   1   0  -2 125921. 1888.60   9
   1   0  -2 126412. 1932.56   2
   1   0  -1 4703.22 206.261   9
  -1   0   0 42039.0 682.830   7
   1   0   1 4182.95 196.986  11
   1   0   2 1212.98 152.965  10
  -1   0  -2 1185.58 215.677   1
   1   0   2 1189.35 133.350  11
  -1   0  -2 1035.25 144.064   4
   1   0   3 110249. 1749.45  11
   1   0   3 107921. 1905.64  12
  -1   0  -3 107882. 1891.28   4
  -1   0  -4 164715. 2768.41   4
   1   0   4 167976. 2818.32  12
   1   0   4 165425. 3113.55  13
   1   0   4 164067. 2957.06  10
   1   0   4 175641. 2598.32  11
   1   0   5 7653.31 546.710  10
   1   0   5 6273.54 564.342  13
   1   0   6 980.154 260.682  10
   1   0   6 777.060 245.843  13
   1   0   7 377.429 225.659  13
   1   0   7 792.613 225.598  10
   1   0   8 5534.79 611.123  10
   1   0   8 5337.73 674.646  13
   1   0   9 2830.77 690.462  18
   1   0   9 2135.83 427.550   6
   1   0  10 666.249 670.083  18
   1   0  11 4132.02 945.467  18
  -1   0 -12 512.496 727.605  17
  -1   0 -13 3397.14 699.256  17
  -1   0 -14 158.555 211.113  17
   1   1 -13 679.275 350.704  17
   1   1 -12 1524.12 599.289  17
   1   1 -11 2492.54 735.680  17
   1   1 -10 12166.5 1081.43  17
  -1   1   9 1771.87 441.146  13
  -1   1   9 556.032 294.965  10
  -1   1   8 15536.1 1029.11  10
  -1   1   7 22095.0 1056.44   7
  -1   1   6 7286.67 546.475   7
   1   1  -5 56397.9 1226.47   2
  -1   1   5 54005.4 1456.65   7
   1   1  -4 4372.98 273.355   2
  -1   1   4 3989.44 348.462   7
   1   1  -3 12284.2 411.513   2
   1   1  -2 95530.1 1498.61   2
   1   1  -1 844679. 10649.5   3
   1   1   1 804883. 9517.27   6
   1   1   1 748053. 9581.78  13
  -1   1  -2 279415. 3791.83   4
  -1   1  -2 273446. 4110.25   1
   1   1   2 287809. 3820.67  10
   1   1   3 150421. 2454.14  12
  -1   1  -3 152543. 2340.93   4
   1   1   3 157177. 2489.23  10
  -1   1  -4 12527.1 486.529   4
   1   1   4 11541.9 514.313  12
   1   1   4 12484.1 588.432  10
   1   1   5 73312.8 1644.11  12
   1   1   5 77149.3 1818.89  10
   1   1   6 6128.66 602.122  13
   1   1   6 6710.62 550.792  10
   1   1   7 11983.0 889.276  13
   1   1   7 15150.5 893.500  10
   1   1   8 13058.9 996.607  13
   1   1   9 234.310 188.896   6
   1   1   9-266.047 498.614  18
   1   1  10 17725.0 1442.15  18
   1   1  11 2223.73 919.556  18
  -1   1 -12 4655.28 867.171  17
  -1   1 -13 222.283 459.212  17
   1   2 -12 1395.32 509.429  17
   1   2 -11 6576.26 842.396  17
  -1   2  10 1362.10 637.757  18
   1   2 -10 960.292 476.433  17
  -1   2   9 7799.96 890.789  18
  -1   2   9 8218.66 804.387  10
  -1   2   7 11918.3 764.426   7
  -1   2   6 46353.6 1437.96   7
  -1   2   5 51519.8 1405.54   7
  -1   2   4 11994.5 577.618   7
   1   2  -2 999999. 12574.5   3
   1   2   1 578031. 7279.57   6
   1   2   2 610897. 7667.68   7
   1   2   3 209666. 2881.55   7
  -1   2  -3 208935. 2871.86   4
   1   2   3 204211. 3135.88  12
   1   2   3 206893. 4075.93   1
   1   2   4 14602.7 485.243   7
   1   2   4 14250.1 552.082  12
  -1   2  -4 13748.4 437.589   4
   1   2   4 14743.9 955.094   1
   1   2   5 15452.6 623.998  12
   1   2   5 15438.2 727.071  10
   1   2   6 35004.9 1242.10  10
   1   2   6 32664.0 1382.11  13
   1   2   7 6903.19 691.831  13
   1   2   8 8541.35 813.940  13
   1   2   9 8575.08 939.565  18
   1   2  10 793.146 754.514  18
   1   2  11 8655.71 1172.42  18
   1   2  12 1361.02 888.327  18
  -1   2 -12 1375.97 601.860  17
  -1   3  10 9540.28 1045.05  18
  -1   3   9 2681.45 601.207  18
  -1   3   6 15515.8 800.928   7
  -1   3   5 33166.0 1102.01   7
  -1   3   4 106335. 2096.26   7
  -1   3   3 14232.4 589.866   7
   1   3   2 118401. 1749.07   7
   1   3   2 122380. 2770.78   1
   1   3   3 49634.8 920.911   7
   1   3   3 49879.6 1796.36   1
   1   3   4 143761. 2413.18  12
   1   3   4 143408. 3589.28   1
   1   3   4 145368. 2255.48   7
   1   3   5 67984.6 1471.31  12
   1   3   7 10934.6 869.991  13
   1   3   8 952.551 341.699  13
   1   3   9 2392.91 665.326  18
   1   3  10 7667.12 1100.89  18
   1   3  11 1468.48 929.179  18
   1   3  12 3869.33 1041.87  18
  -1   4   9 4936.78 742.507  18
  -1   4   6 33321.8 1226.76   7
  -1   4   5 17587.0 798.890   7
  -1   4   4 28313.2 956.100   7
  -1   4   3 139320. 2508.95   7
  -1   4   2 5695.39 373.964   7
   1   4   2 16343.8 976.460   1
   1   4   2 17814.1 398.271   6
   1   4   3 169526. 2517.06   7
   1   4   3 163816. 3856.71   1
   1   4   7 15775.5 1046.10  13
   1   4   8 6772.65 751.273  13
   1   4   9 9079.17 978.287  18
   1   4  10 9148.98 1130.74  18
   1   4  11 802.844 808.253  18
  -1   5   9 806.112 508.337  18
  -1   5   6 8137.72 592.712   7
  -1   5   5 52840.9 1509.36   7
  -1   5   4 35637.0 1134.82   7
  -1   5   3 18181.4 755.409   7
  -1   5   2 42051.2 1156.44   7
   1   5   2 4458.03 549.775   1
  -1   5  -2 5697.64 242.240   1
   1   5   3 73328.1 2478.34   1
   1   5   8 7379.23 769.715  13
   1   5   9 2398.91 645.752  18
   1   5  10 2716.42 880.113  18
   1   5  11 12277.2 1299.51  18
  -1   6   9 341.881 405.468  18
  -1   6   5 87468.4 2115.04   7
  -1   6   4 1106.37 245.832   7
  -1   6   3 23573.6 912.221   7
  -1   6  -1 97413.7 2143.93   1
   1   6   8 11453.1 989.382  16
   1   6   8 11148.8 955.195  13
   1   6   8 9678.82 884.886  20
   1   6   9 2313.98 686.345  18
   1   6  10-542.971 703.926  18
   1   6  11 3771.39 947.084  18
  -1   7   8 1687.70 444.589  18
  -1   7   8 1448.15 425.965  20
  -1   7   5 15815.0 846.549   7
  -1   7   4 12419.2 721.024   7
  -1   7   3 71357.2 1804.84   7
  -1   7   1 18355.5 1127.50   1
  -1   7   0 80036.7 2281.21   1
  -1   7  -1 88665.2 2148.18   1
   1   7   8 12804.1 1047.49  18
   1   7   8 15872.7 1166.34  20
   1   7   9 758.682 546.308  18
   1   7  10 1812.54 717.908  18
   1   7  11 180.674 620.345  18
  -1   8   8 211.452 269.275  20
  -1   8   5 33051.1 1297.75   7
  -1   8   4 58019.1 1727.18   7
  -1   8   3 36566.1 1304.31   7
  -1   8   0 49811.4 1847.56   1
   1   8   8 5624.24 728.719  20
   1   8   8 5209.97 719.450  18
   1   8   9 1454.29 612.437  18
   1   8  10 5529.27 894.807  18
  -1   9   8 8132.59 878.393  20
  -1   9   7 2374.07 491.485  20
  -1   9   4 27234.6 1191.35   7
  -1   9   3 31133.7 1259.50   7
   1   9   7 3214.46 543.137  20
   1   9   7 2462.72 433.277  15
   1   9   8 4243.52 619.336  15
   1   9   8 3881.71 613.057  20
   1   9   9 4656.13 744.845  18
   1   9  10 15527.7 1187.82  18
  -1  10   8 3480.15 587.482  20
  -1  10   7 8873.12 913.358  20
  -1  10   6 7654.52 818.701  20
  -1  10   4 4268.77 501.585   7
  -1  10   3 33021.4 1375.30   7
   1  10   6 6363.28 750.640  20
   1  10   7 5160.74 670.558  15
   1  10   7 6414.10 773.059  20
   1  10   8 1763.09 412.135  15
   1  10   8 820.370 319.306  20
  -1  11   8 5839.16 767.933  20
  -1  11   7 8708.97 919.902  20
  -1  11   6 20043.2 1343.24  20
  -1  11   3 13522.6 913.733   7
  -1  11   2 6554.56 649.979   7
   1  11   5 7023.76 780.427  20
   1  11   6 4805.93 639.533  15
   1  11   6 5136.96 712.773  20
   1  11   7 3487.64 586.822  20
   1  11   8 4178.28 647.443  20
  -1  12   8 932.557 380.630  20
  -1  12   7 3150.40 608.590  20
  -1  12   6 7548.72 855.788  20
  -1  12   5 8857.93 892.896  20
  -1  12   4 3589.48 548.095  20
  -1  12   3 20810.6 1178.95   7
  -1  12   2 10279.8 860.298   7
   1  12   4 101.155 242.079  20
   1  12   5 13580.0 1116.31  20
   1  12   6 310.886 292.660  20
   1  12   7 4793.47 702.691  20
   1  12   8 1542.62 439.993  20
  -1  13   8 7024.23 852.441  20
  -1  13   7 782.483 371.134  20
  -1  13   6 3552.72 624.700  20
  -1  13   5 148.125 272.619  20
  -1  13   4 3775.59 598.730  20
  -1  13   3 1491.03 395.611  20
  -1  13   2 15933.2 1105.14   7
   1  13   2 7701.76 832.750  20
   1  13   3 8467.02 824.801  15
   1  13   3 8586.20 896.889  20
   1  13   4 2013.82 543.351  20
   1  13   5 242.683 291.302  20
   1  13   6 6018.69 796.340  20
   1  13   7 216.937 298.855  20
   1  13   8 6081.63 760.598  20
   1  14 -11 253.186 177.401  15
  -1  14   8 4151.80 640.291  20
  -1  14   7 2972.86 591.126  20
  -1  14   6 3856.72 666.426  20
  -1  14   5 3088.69 583.693  20
  -1  14   4 1409.88 400.391  20
  -1  14   3 15409.7 1194.99  20
   1  14  -3 14878.4 1188.53  15
  -1  14   2 2179.93 481.269  20
   1  14  -2 1838.49 427.094  15
  -1  14   1 13161.9 1089.88  20
   1  14  -1 13882.3 1116.81  15
  -1  14   0 1374.54 422.905  20
   1  14   0 1679.84 436.990  15
   1  14   1 1025.95 361.321  15
   1  14   1 654.837 334.664  20
  -1  14  -1 964.896 354.312  20
   1  14   2-17.8575 301.047  20
   1  14   2 297.327 218.269  15
   1  14   3 37802.3 1918.43  20
   1  14   4 1482.03 477.553  20
   1  14   5 29090.7 1675.98  20
   1  14   6 84.6091 341.180  20
   1  14   7 3040.01 578.666  20
   1  14   8 608.922 382.963  20
   1  15 -10 342.080 209.803  15
  -1  15   8 466.933 341.546  20
  -1  15   7 1462.45 448.056  20
  -1  15   6 207.983 329.889  20
   1  15  -5 1356.44 451.704  15
  -1  15   5 1545.99 450.198  20
   1  15  -4 3823.98 632.171  15
  -1  15   4 3699.66 602.143  20
   1  15  -3 2709.01 554.481  15
  -1  15   3 1753.23 468.453  20
   1  15  -2 2071.07 487.749  15
  -1  15   2 2031.80 517.574  20
   1  15  -1 16146.6 1232.90  15
  -1  15   1 15543.4 1191.40  20
  -1  15   0 2372.31 499.822  20
   1  15   0 2245.81 527.180  20
   1  15   0 3430.73 591.022  15
   1  15   1 5551.33 770.289  20
  -1  15  -1 5534.38 771.337  20
   1  15   1 6790.87 783.593  15
   1  15   2 4127.35 695.200  20
   1  15   2 4226.41 639.014  15
   1  15   3 764.197 325.021  20
   1  15   4 4591.77 707.956  20
   1  15   5 1431.92 451.117  20
   1  15   6 1255.63 432.251  20
   1  15   7 1056.48 405.085  20
   1  15   8-225.577 299.002  20
   1  16  -9 230.280 188.718  15
   1  16  -8-42.4624 247.233  15
  -1  16   7 235.273 315.927  20
   1  16  -7 170.017 244.404  15
  -1  16   6 31.3363 321.535  20
   1  16  -6 387.065 315.139  15
   1  16  -5-249.591 279.383  15
  -1  16   5-271.757 408.948  20
  -1  16   4 715.437 366.928  20
   1  16  -4 1478.94 433.732  15
   1  16  -3 641.189 310.049  15
  -1  16   3 849.532 341.371  20
   1  16  -2 6482.69 800.482  15
  -1  16   2 5940.39 773.083  20
   1  16  -1-8.70544 352.778  20
   1  16  -1 649.855 270.596  15
  -1  16   1 614.830 307.054  20
  -1  16   0 5023.75 690.069  20
   1  16   0 5583.34 730.856  15
   1  16   0 5558.58 783.876  20
  -1  16  -1 427.925 239.320  20
   1  16   1-430.775 353.951  20
   1  16   1-91.4440 270.362  15
   1  16   2 2248.94 503.052  20
  -1  16  -2 1613.66 468.075  20
   1  16   3 3171.87 597.357  20
  -1  16  -3 3014.75 566.216  20
   1  16   4 265.090 326.580  20
   1  16   5 1381.29 470.297  20
   1  16   6 742.448 355.441  20
  -1  16  -7 317.288 190.481  15
   1  16   7 876.662 385.317  20
  -1  16  -8 1554.05 319.877  15
   1  16   8 1281.28 335.179  20
   1  17  -8-138.294 208.403  15
  -1  17   7 1025.66 296.237  20
   1  17  -7 1039.07 330.072  15
   1  17  -6 377.179 261.076  15
  -1  17   6 942.090 304.564  20
  -1  17   5 4905.21 679.433  20
   1  17  -5 5526.03 700.006  15
   1  17  -4 819.029 316.910  15
  -1  17   4 1463.61 417.278  20
   1  17  -3-84.7577 237.193  15
  -1  17   3 184.891 244.214  20
   1  17  -2-17.8312 327.675  20
   1  17  -2 802.874 357.830  15
  -1  17   2 170.539 304.026  20
   1  17  -1 257.635 240.146  15
  -1  17   1 489.437 302.590  20
   1  17  -1-80.7385 310.103  20
   1  17   0 195.683 346.552  20
  -1  17   0 160.993 241.307  20
   1  17   0 104.102 202.655  15
   1  17   1 1247.51 481.693  20
  -1  17  -1 997.076 388.203  20
   1  17   2-52.9888 379.601  20
  -1  17  -2-2.17257 196.632  20
   1  17   3 80.8916 300.560  20
   1  17   4 756.017 394.075  20
   1  17   5 517.763 316.006  20
   1  17   6 357.095 308.376  20
   1  17   7-407.098 307.810  20
   1  18  -7 764.384 227.111  20
   1  18  -7 1453.23 300.426  15
   1  18  -6 231.946 207.346  20
  -1  18   6 767.095 284.798  20
   1  18  -6 286.438 224.563  15
  -1  18   5 641.750 275.150  20
   1  18  -5 432.460 297.117  20
   1  18  -5-190.256 247.469  15
  -1  18   4 1180.87 380.423  20
   1  18  -4 174.308 264.649  20
   1  18  -4 607.810 293.415  15
   1  18  -3-253.832 288.281  20
   1  18  -3 537.846 264.359  15
  -1  18   3 433.270 291.426  20
  -1  18   2 2010.17 463.086  20
   1  18  -2 3097.56 588.938  20
   1  18  -2 2755.14 515.231  15
  -1  18   1 619.209 285.394  20
   1  18  -1 1006.93 273.156  15
   1  18  -1 943.870 374.309  20
   1  18   0 1249.46 452.505  20
  -1  18   0 495.816 286.327  20
   1  18   1 542.284 340.688  20
  -1  18  -1 550.008 278.541  20
   1  18   2 106.501 313.929  20
  -1  18  -2-53.1358 202.712  20
   1  18   3 576.654 313.726  20
   1  18   4 671.443 314.287  20
   1  18   5 2628.95 482.374  20
   1  18   6 348.205 264.593  20
   1  18   7 490.384 199.544  20
  -1  19   6 654.782 237.989  20
   1  19  -5 371.273 229.362  20
   1  19  -5 55.7184 151.585  15
  -1  19   5-289.094 212.112  20
   1  19  -4 898.370 301.025  20
   1  19  -4 1671.78 335.945  15
  -1  19   4 1744.62 378.272  20
   1  19  -3-114.607 235.209  20
  -1  19   3-157.205 242.889  20
  -1  19   2 271.179 212.395  20
   1  19  -2-126.201 276.302  20
   1  19  -1 62.5845 254.051  20
  -1  19   1-292.875 234.452  20
   1  19   0 30.1933 303.829  20
  -1  19   0 1249.12 389.519  20
   1  19   1 2.88374 284.191  20
  -1  19  -1 71.6419 207.812  20
   1  19   2 1845.74 457.446  20
   1  19   3 3.48647 256.392  20
   1  19   4-30.9977 247.187  20
   1  19   5 456.461 270.054  20
   1  19   6 739.740 222.835  20
   1  20  -4 62.9838 156.445  20
  -1  20   4-114.860 177.253  20
   1  20  -3 264.857 179.444  20
  -1  20   3 495.596 243.408  20
  -1  20   2 41.5283 166.241  20
   1  20  -2 5.09843 203.386  20
  -1  20   1 1568.48 335.631  20
   1  20  -1 1465.59 352.010  20
  -1  20   0-686.793 240.466  20
   1  20   0 310.495 239.294  20
   1  20   1 445.030 240.827  20
   1  20   2 3315.03 474.031  20
   1  20   3 629.574 284.174  20
   1  20   4-286.419 232.523  20
   1  21  -1-506.856 212.799  20
   1  21   0 1158.51 269.984  20
   1  21   1 214.559 184.434  20
   2 -17  -8 174.573 158.035  14
   2 -17  -7 336.515 192.341  14
  -2 -17  -6 382.340 226.380  14
  -2 -17  -7 563.846 225.372  14
   2 -16  -9 25.1386 169.627  14
   2 -16  -8 274.216 193.596  14
   2 -16  -7 1137.21 323.633  14
   2 -16  -6 578.153 275.156  14
  -2 -16  -5 1286.87 454.660  14
  -2 -16  -6 135.107 324.878  14
  -2 -16  -7 830.160 351.803  14
  -2 -16  -8-235.506 264.001  14
  -2 -16  -9 431.997 183.426  14
   2 -15 -10-53.2747 145.592  14
   2 -15  -9 337.253 257.790  14
   2 -15  -8 123.530 212.517  14
   2 -15  -7 477.132 312.358  14
   2 -15  -6-262.518 270.023  14
   2 -15  -5 1522.99 378.487  14
  -2 -15  -5 531.154 489.525  14
  -2 -15  -6 851.476 514.620  14
  -2 -15  -7 1288.45 521.474  14
  -2 -15  -8 771.470 419.775  14
  -2 -15  -9 821.230 304.689  14
   2 -14 -10 379.241 238.311  14
   2 -14  -9 1115.09 339.941  14
   2 -14  -8 168.703 272.625  14
   2 -14  -7 1281.74 428.611  14
   2 -14  -6 179.071 309.784  14
   2 -14  -5 2366.82 530.481  14
  -2 -14  -4 784.580 459.853  14
  -2 -14  -5 1623.46 592.591  14
  -2 -14  -6-287.207 523.452  14
  -2 -14  -7 2948.39 679.184  14
  -2 -14  -8 298.469 414.403  14
  -2 -14  -9 2167.29 472.076  14
  -2 -14 -10 267.059 189.701  14
   2 -13 -11 292.683 213.038  14
   2 -13 -10 498.793 296.040  14
   2 -13  -9-29.7436 302.616  14
   2 -13  -8 955.099 374.121  14
   2 -13  -7 1955.93 509.987  14
   2 -13  -6 1566.45 456.917  14
   2 -13  -5 18729.3 1317.01  14
   2 -13  -4 2309.77 477.887  14
   2 -13   0 11856.3 993.828   8
  -2 -13  -5 1460.90 552.348  14
  -2 -13  -6-119.173 520.307  14
  -2 -13  -7 917.680 539.861  14
  -2 -13  -8 1030.32 568.530  14
  -2 -13  -9 257.123 426.781  14
  -2 -13 -10-294.245 317.652  14
  -2 -13 -11 1564.20 278.769  14
   2 -12 -11 630.535 287.164  14
   2 -12 -10 78.0940 247.019  14
   2 -12  -9 4093.94 655.211  14
   2 -12  -8 1372.85 450.437  14
   2 -12  -7 6160.68 794.933  14
   2 -12  -6 2865.88 565.912  14
   2 -12  -5 15076.7 1183.99  14
   2 -12  -4 1492.47 380.993  14
  -2 -12   3 3957.04 582.803  11
   2 -12  -3 2957.27 490.887   2
   2 -12  -3 3753.13 591.639   8
  -2 -12   2 17393.5 1195.83  11
   2 -12  -2 17904.9 1229.54   8
   2 -12  -2 18289.0 1140.69   2
  -2 -12   1 4875.51 618.723  11
   2 -12  -1 5072.81 625.825   8
   2 -12   0 6172.14 688.464   8
   2 -12   0 5606.84 630.517  11
   2 -12   1 9846.07 876.094  11
   2 -12   1 9384.02 815.738   8
  -2 -12  -2 10459.0 889.802   4
   2 -12   2 9017.27 869.343  11
  -2 -12  -3 2240.36 444.790   4
  -2 -12  -7 2553.42 691.910  14
  -2 -12  -8 5254.74 799.027  14
  -2 -12  -9 3058.32 686.231  14
  -2 -12 -10 705.617 375.362  14
  -2 -12 -11 984.662 261.305  14
   2 -11 -12 493.103 196.769  14
   2 -11 -11 1121.76 326.229  14
   2 -11 -10 1115.76 412.509  14
   2 -11  -9 5783.25 741.375  14
   2 -11  -8 8350.03 937.917  14
   2 -11  -7 10653.0 991.708  14
   2 -11  -6 1299.78 452.680  14
   2 -11  -5 13263.2 1069.66  14
   2 -11  -4 28239.2 1519.43   8
  -2 -11   4 27915.3 1517.88  11
   2 -11  -4 28036.9 1508.12   2
   2 -11  -3 7720.57 795.370   8
   2 -11  -3 8996.67 822.043   2
  -2 -11   3 9948.58 897.534  11
   2 -11  -2 24899.3 1380.05   8
  -2 -11   2 23626.0 1333.67  11
   2 -11  -2 25837.0 1320.90   2
   2 -11  -1 8736.65 800.979   8
   2 -11  -1 7780.83 668.235   2
  -2 -11   1 6526.45 683.685  11
   2 -11   0 2421.53 428.623  11
  -2 -11   0 2550.33 398.690  11
   2 -11   0 2494.70 454.343   8
   2 -11   1 26280.5 1359.83  11
   2 -11   1 30973.0 1411.04   8
  -2 -11  -1 30407.0 1403.40   4
  -2 -11  -2 10613.9 870.185   4
   2 -11   2 10115.5 867.444  11
  -2 -11  -3 819.110 343.755   4
   2 -11   3 1605.66 366.247  11
   2 -11   4 2464.14 472.466  11
   2 -11   4 3094.93 512.724   5
  -2 -11  -4 3110.20 520.548   4
  -2 -11  -7 4598.57 735.682  14
  -2 -11  -8 2060.09 631.028  14
  -2 -11  -9 2608.59 680.211  14
  -2 -11 -10 1290.44 483.208  14
  -2 -11 -11 2441.73 407.408  14
   2 -10 -12 326.070 199.921  17
   2 -10 -12 854.340 250.964  14
   2 -10 -11 128.470 238.365  14
   2 -10 -11 83.6262 235.043  17
   2 -10 -10-289.298 297.208  14
   2 -10 -10-131.045 325.239  17
   2 -10  -9-61.4984 348.556  14
   2 -10  -8 1454.20 468.825  14
   2 -10  -7 7630.53 850.242  14
   2 -10  -6 56.9965 310.090  14
   2 -10  -5 5103.01 647.993   2
  -2 -10   5 5322.74 603.281   5
  -2 -10   5 7188.97 775.056  11
   2 -10  -5 5238.05 647.334   8
  -2 -10   4-317.181 277.210  11
   2 -10  -4 165.744 228.918   8
  -2 -10   4 68.6686 166.001   5
   2 -10  -3 11108.0 882.258   8
  -2 -10   3 9689.50 723.072   5
   2 -10  -2 17867.9 1104.09   8
   2 -10  -2 18269.6 1059.88   2
   2 -10  -1 31761.3 1317.11  11
   2 -10  -1 34413.1 1493.81   8
   2 -10  -1 30731.7 1297.60   2
   2 -10   0 4981.34 549.083   8
  -2 -10   0 4959.26 526.167   4
   2 -10   0 4465.76 509.555  11
   2 -10   1 33756.6 1385.02   8
  -2 -10  -1 32908.3 1410.20   4
   2 -10   1 31117.9 1412.09  11
  -2 -10  -2 3662.95 543.803   4
   2 -10   2 4437.03 554.497  11
   2 -10   3 8646.82 782.435  11
   2 -10   3 7285.56 709.325   5
  -2 -10  -3 8353.20 778.609   4
  -2 -10  -4 592.800 294.227   4
   2 -10   4 780.388 330.930   5
   2 -10   4 790.931 307.241  11
   2 -10   5 3432.94 557.054   5
   2 -10   5 3840.95 561.377  11
  -2 -10  -5 3738.63 614.512   4
  -2 -10  -8 5935.68 816.925  14
  -2 -10  -9 115.385 442.035  14
  -2 -10 -10 785.950 424.065  14
  -2 -10 -11 891.035 643.203  17
  -2 -10 -11 915.708 313.173  14
  -2 -10 -12 696.432 197.059  14
  -2 -10 -12 1296.44 385.390  17
   2  -9 -12 1100.91 276.606  14
   2  -9 -12 1025.60 278.230  17
   2  -9 -11 758.030 352.449  14
   2  -9 -11 684.491 378.596  17
   2  -9 -10 1340.84 595.144  17
   2  -9 -10 794.628 348.181  14
   2  -9  -9 4065.73 812.743  17
   2  -9  -9 2813.97 573.520  14
   2  -9  -8 333.313 357.938  14
   2  -9  -7 1984.60 479.350  14
   2  -9  -6 8304.79 785.498   8
   2  -9  -6 9872.61 888.473   2
  -2  -9   6 8533.70 827.038  11
   2  -9  -5 1547.66 401.567   8
  -2  -9   5 1501.12 366.886  11
   2  -9  -4 17485.2 1071.24   8
  -2  -9   3 6125.72 549.334   5
   2  -9  -3 7057.10 677.525   8
   2  -9  -2 54663.4 1872.22   8
  -2  -9   2 54968.8 1597.76   5
   2  -9  -1 37877.0 1477.73   8
   2  -9  -1 35047.9 1320.23  11
   2  -9  -1 36789.1 1348.01   2
   2  -9   0 127942. 2892.39  11
  -2  -9   0 128807. 2892.28   4
   2  -9   0 131676. 2705.69   2
   2  -9   0 128334. 2959.09   8
   2  -9   1 26313.4 1142.62   8
   2  -9   1 23014.3 1139.26  11
  -2  -9  -1 22570.6 1124.36   4
  -2  -9  -2 27978.6 1311.29   4
   2  -9   2 25786.4 1259.50  11
   2  -9   3 5890.75 608.583   5
  -2  -9  -3 5888.24 644.642   4
   2  -9   3 4665.28 571.378  11
   2  -9   4 4910.67 589.149   5
   2  -9   4 5451.49 619.069  11
  -2  -9  -4 5585.78 636.170   4
  -2  -9  -5 14484.9 1065.73   4
   2  -9   5 14617.7 1050.95   5
   2  -9   5 12651.5 976.552  11
   2  -9   6 2107.34 468.317   5
   2  -9   6 1727.25 376.923  11
  -2  -9  -9 1010.68 479.635  14
  -2  -9 -10 260.084 352.203  14
  -2  -9 -11 238.805 799.152  17
  -2  -9 -11 424.951 286.500  14
  -2  -9 -12-325.786 514.826  17
   2  -8 -13-106.670 184.132  17
   2  -8 -12 137.987 166.546  14
   2  -8 -12 70.4832 280.108  17
   2  -8 -11 859.764 302.539  14
   2  -8 -11 352.508 532.387  17
   2  -8 -10 843.250 664.684  17
   2  -8 -10 875.826 313.780  14
   2  -8  -9 5278.35 730.012  14
   2  -8  -9 3733.41 856.212  17
   2  -8  -8 4334.44 650.556  14
   2  -8  -8 3854.04 792.195  17
   2  -8  -7 1767.78 439.683   2
  -2  -8   7 1680.09 383.628  11
   2  -8  -6 7624.57 736.045   8
   2  -8  -6 8346.04 798.127   2
  -2  -8   6 7944.10 774.720  11
   2  -8  -5 14840.3 975.468   8
   2  -8  -4 36811.0 1504.29   8
   2  -8  -3 4260.80 516.488   8
  -2  -8   2 75397.1 1839.42   5
   2  -8  -2 72065.3 2103.26   8
   2  -8  -2 77516.9 1875.17  11
  -2  -8   1 39993.0 1152.53   5
   2  -8  -1 37400.8 1292.53  11
   2  -8  -1 39653.1 1439.13   8
   2  -8  -1 38892.2 1310.69   2
  -2  -8   1 40189.8 1300.59   4
   2  -8   0 8621.63 629.795  11
   2  -8   0 9322.59 662.705   8
   2  -8   0 9097.05 567.249   2
  -2  -8   0 10206.2 664.755   4
   2  -8   1 14196.0 792.508   8
   2  -8   1 15553.4 873.082  11
  -2  -8  -1 14622.0 865.117   4
   2  -8   2 13631.0 870.982  11
   2  -8   2 15102.6 760.177   8
  -2  -8  -2 13516.3 863.373   4
   2  -8   2 14023.2 850.338   5
  -2  -8  -3 1303.31 369.746   4
   2  -8   3 906.058 283.870  11
   2  -8   3 648.506 294.545   5
   2  -8   4 37293.1 1546.53   5
   2  -8   4 36580.5 1544.02  11
  -2  -8  -4 34692.7 1515.86   4
  -2  -8  -5 8300.17 769.812   4
   2  -8   5 8768.80 788.671  11
   2  -8   5 7658.14 724.183   6
   2  -8   5 9055.33 791.409   5
  -2  -8  -6 10376.1 897.488   4
   2  -8   6 8610.92 830.611   5
   2  -8   6 8795.54 804.036  11
   2  -8   6 8361.21 802.374   6
  -2  -8  -9 764.134 408.096  14
  -2  -8 -10 401.377 343.965  14
  -2  -8 -11 1421.46 377.283  14
  -2  -8 -12 555.212 682.105  17
  -2  -8 -13 196.490 299.818  17
   2  -7 -13-90.1553 229.253  17
   2  -7 -12 379.251 398.921  17
   2  -7 -11 3920.78 816.730  17
   2  -7 -11 4362.21 595.483  14
   2  -7 -10 2990.32 535.420  14
   2  -7 -10 1588.34 760.462  17
   2  -7  -9 1116.20 368.021  14
   2  -7  -9 1454.91 685.221  17
   2  -7  -8 1276.28 364.754  14
   2  -7  -8 1019.43 690.409  17
   2  -7  -7 4375.02 580.326   2
  -2  -7   7 4248.18 582.308  11
   2  -7  -6 13242.0 898.127   8
   2  -7  -6 13109.9 945.981   2
   2  -7  -5 12979.7 869.802   8
   2  -7  -4 22264.3 1097.68   8
   2  -7  -3 29079.1 1217.04   8
   2  -7  -2 2461.81 398.143   8
   2  -7  -2 2123.09 288.909  11
  -2  -7   1 67857.1 1515.20   5
  -2  -7   1 73286.3 2323.00   1
   2  -7  -1 68805.0 1854.06   8
   2  -7  -1 66806.2 1716.37  11
  -2  -7   1 72490.2 1752.39   4
   2  -7  -1 66649.8 1724.86   2
  -2  -7   0 45804.4 1397.31   4
   2  -7   0 44438.4 1388.48  11
   2  -7   0 44178.2 1387.66   8
   2  -7   0 45820.3 1269.76   2
   2  -7   1 108415. 2038.70   2
   2  -7   1 101432. 2373.95  11
   2  -7   1 103670. 2264.24   8
  -2  -7  -1 100331. 2381.84   4
   2  -7   2 1780.02 332.640   5
  -2  -7  -2 1991.38 370.368   4
   2  -7   2 1886.67 380.795  11
  -2  -7  -3 29657.7 1278.98   4
   2  -7   3 30032.9 1251.53   5
   2  -7   3 30217.6 1275.77  11
  -2  -7  -4 26903.9 1275.31   4
   2  -7   4 26806.0 1234.24  11
   2  -7   4 25867.9 1192.46   6
   2  -7   4 26467.4 1234.79   5
  -2  -7  -5 45621.0 1787.97   4
   2  -7   5 45699.0 1738.06   5
   2  -7   5 46128.3 1726.01  11
   2  -7   5 44884.4 1725.81   6
   2  -7   6 8054.81 760.324   5
  -2  -7  -6 8223.52 796.578   4
   2  -7   6 8707.77 763.654  11
   2  -7   6 8456.68 786.130   6
   2  -7   7 7353.92 765.704   5
   2  -7   7 7305.85 719.174  11
   2  -7   7 7139.27 780.068   6
  -2  -7  -9 340.846 317.450  14
  -2  -7 -10 847.332 429.535  14
  -2  -7 -11 478.838 280.479  14
  -2  -7 -12 484.705 888.898  17
  -2  -7 -13 321.703 448.063  17
   2  -6 -13 275.415 268.514  17
   2  -6 -12 1210.59 544.574  17
   2  -6 -11 3775.14 928.376  17
   2  -6 -11 3547.87 554.260  14
   2  -6 -10-215.434 333.209  14
   2  -6 -10-703.740 836.305  17
   2  -6  -9 3417.40 897.582  17
   2  -6  -9 4909.25 665.958  14
   2  -6  -8 3954.84 556.458   2
   2  -6  -8 3310.35 700.959  17
   2  -6  -7 7002.90 703.218   2
  -2  -6   7 8302.33 752.301  11
  -2  -6   7 9354.79 854.680  10
   2  -6  -6 1505.95 323.152   2
  -2  -6   6 2029.71 423.018  10
   2  -6  -5 60375.8 1843.83   8
  -2  -6   5 59871.9 1935.37  10
   2  -6  -4 6633.41 565.574   8
  -2  -6   4 6213.99 558.604  10
   2  -6  -3 111624. 2517.60   8
   2  -6  -2 122258. 2653.99   8
   2  -6  -2 124652. 2388.46  11
  -2  -6   2 127922. 2350.68   4
   2  -6  -1 110154. 2391.22   8
  -2  -6   1 117816. 2282.50   4
   2  -6  -1 112332. 2288.74  11
   2  -6  -1 113059. 2304.82   2
  -2  -6   0 2920.60 340.925   4
   2  -6   0 2710.40 334.567   8
  -2  -6   0 2694.40 459.182   1
  -2  -6   0 2963.30 217.890   5
   2  -6   0 3027.92 300.292   2
   2  -6   0 2586.88 325.249  11
   2  -6   1 13249.6 549.971   2
   2  -6   1 12098.9 617.715   8
  -2  -6  -1 11683.5 692.022   4
   2  -6   1 11347.5 686.332  11
  -2  -6  -1 12467.2 973.723   1
   2  -6   1 11463.9 666.510   5
   2  -6   2 27543.8 914.991   8
  -2  -6  -2 28263.2 1144.36   4
   2  -6   2 28710.4 1118.71  11
   2  -6   2 29878.6 1115.61   5
  -2  -6  -3 43706.6 1523.93   4
   2  -6   3 42869.7 1459.29  11
   2  -6   3 42647.0 1411.60   6
   2  -6   3 43326.5 1457.54   5
  -2  -6  -4 19301.7 1024.60   4
   2  -6   4 18199.7 970.767   5
   2  -6   4 19323.1 999.538  11
   2  -6   4 17871.7 962.797   6
   2  -6   5 28703.0 1312.59   5
  -2  -6  -5 29412.5 1339.29   4
   2  -6   5 31037.0 1322.56  11
   2  -6   5 29420.0 1342.85   6
   2  -6   6 2664.73 451.812   5
   2  -6   6 3771.85 503.049  11
   2  -6   6 2320.46 451.285   6
  -2  -6  -6 2923.52 457.306   4
   2  -6   7 64.7641 193.749   6
   2  -6   7 124.698 246.709   5
  -2  -6  -9 12266.5 1033.24  14
  -2  -6 -10 2565.58 496.611  14
  -2  -6 -12-464.230 950.208  17
  -2  -6 -13-155.918 561.370  17
   2  -5 -14 672.855 223.573  17
   2  -5 -13 841.666 391.478  17
   2  -5 -12-41.6059 589.511  17
   2  -5 -11 542.319 781.397  17
   2  -5 -10 10312.9 929.976  14
   2  -5 -10 10212.3 1180.56  17
   2  -5  -9 6708.03 985.919  17
   2  -5  -9 8463.44 834.528  14
  -2  -5   8 16510.1 1169.80  10
   2  -5  -8 16387.0 1069.41   2
  -2  -5   7 2981.65 518.379  10
   2  -5  -7 2297.69 386.787   2
  -2  -5   7 2414.89 402.660  11
   2  -5  -6 2741.72 411.642   2
  -2  -5   6 2940.90 489.935  10
   2  -5  -5 52723.9 1626.40   8
  -2  -5   5 54680.4 1796.05  10
  -2  -5   4 31266.1 1209.91  10
   2  -5  -4 29084.0 1122.17   8
  -2  -5   3 85499.8 1990.03  10
   2  -5  -3 82875.5 1985.75   8
   2  -5  -2 77447.7 1838.44   8
  -2  -5   2 78080.0 1714.74  10
   2  -5  -1 102528. 2133.70   8
   2  -5  -1 102844. 2026.85  11
   2  -5  -1 103987. 2048.30   2
  -2  -5   1 101545. 2573.80   1
  -2  -5   0 172465. 3024.78   4
   2  -5   0 169857. 2983.65   8
  -2  -5   0 179835. 3781.74   1
  -2  -5   0 173238. 2519.96   5
   2  -5   0 170576. 3000.27  11
   2  -5   0 175133. 2855.31   2
   2  -5   1 21536.9 854.369   5
   2  -5   1 22848.8 793.974   8
   2  -5   1 21988.0 870.127  11
  -2  -5  -1 23208.9 908.995   4
   2  -5   2 194800. 3446.48   5
  -2  -5  -2 193713. 3543.02   4
   2  -5   2 191434. 3454.93  11
   2  -5   3 22152.6 951.024   5
   2  -5   3 23639.0 993.715  11
   2  -5   3 23550.0 984.265   6
  -2  -5  -3 22815.7 1030.25   4
  -2  -5  -4 5129.74 523.424   4
   2  -5   4 4816.70 484.414   5
   2  -5   4 5501.90 552.031   6
   2  -5   5 28246.5 1235.59   5
   2  -5   5 30039.0 1232.25  11
   2  -5   5 30809.1 1346.26   6
  -2  -5  -5 30312.5 1326.21   4
   2  -5   6 748.806 307.233   6
  -2  -5  -6 751.577 306.260   4
   2  -5   6 353.777 221.728  11
   2  -5   7 10908.4 925.037   6
  -2  -5  -7 11941.8 921.072   4
   2  -5   8 6290.25 706.451   5
  -2  -5  -9 3258.63 528.345  14
  -2  -5 -13 1721.26 693.315  17
   2  -4 -14 835.794 265.657  17
   2  -4 -13 626.146 376.928  17
   2  -4 -12 1667.69 768.199  17
   2  -4 -11 5649.78 1052.44  17
   2  -4 -10 443.306 762.639  17
   2  -4  -9 5133.87 849.571  17
  -2  -4   8 599.812 343.148  10
  -2  -4   7 22383.0 1261.15  10
   2  -4  -7 21667.6 1132.57   2
  -2  -4   6 29902.5 1378.60  10
   2  -4  -6 30479.8 1280.73   2
  -2  -4   5 31506.2 1079.07  13
   2  -4  -5 32204.2 1243.95   2
  -2  -4   5 32559.2 1310.47  10
   2  -4  -4 139431. 2757.40   8
  -2  -4   4 144078. 2473.95  13
  -2  -4   4 135461. 2869.19  10
  -2  -4   3 15298.6 497.058  13
  -2  -4   3 14619.7 708.688  10
   2  -4  -3 14039.7 690.929   8
   2  -4  -2 121681. 2339.12   2
   2  -4  -2 124079. 2368.91   8
  -2  -4   2 121864. 2276.29  10
  -2  -4   2 123046. 1660.39  13
   2  -4  -1 93861.5 1836.68  11
   2  -4  -1 90686.3 1894.63   8
  -2  -4   1 95603.6 1705.64  10
   2  -4   0 383522. 5526.40   8
   2  -4   0 384846. 5569.48  11
   2  -4   1 65974.0 1521.69  11
   2  -4   1 63283.1 1503.35   5
  -2  -4  -1 63999.0 1546.12   4
  -2  -4  -1 68745.5 2072.24   1
  -2  -4  -2 23616.8 1246.05   1
   2  -4   2 22536.7 595.866   3
  -2  -4  -2 23087.6 910.639   4
   2  -4   2 21315.7 851.011  11
   2  -4   2 21865.8 840.619   6
   2  -4   2 21667.2 835.981   5
   2  -4   3 6396.39 487.583   5
   2  -4   3 6124.13 482.036  11
  -2  -4  -3 6817.84 530.537   4
   2  -4   3 6555.76 504.259   6
   2  -4   3 6707.42 319.224   9
   2  -4   4 17163.3 821.922  11
  -2  -4  -4 16322.2 877.507   4
   2  -4   4 16558.8 873.719   6
   2  -4   5 6166.29 602.336   6
  -2  -4  -5 6496.85 588.250   4
   2  -4   5 6178.04 587.813  13
   2  -4   5 6727.69 551.060  11
   2  -4   6 17.7082 227.914  13
   2  -4   6 374.617 279.073   6
   2  -4   6 459.507 225.751  11
  -2  -4  -6 494.191 267.032   4
  -2  -4  -7 20076.5 1140.22   4
   2  -4   7 17952.7 1158.51   6
   2  -4   7 18187.4 1140.36  13
   2  -4   8 3780.93 612.380   6
   2  -4   8 3480.33 569.805  13
  -2  -4 -13-215.065 689.241  17
   2  -3 -14 216.710 184.005  17
   2  -3 -13 1877.50 491.115  17
   2  -3 -12 4295.73 882.981  17
   2  -3 -11 411.661 746.395  17
   2  -3 -10 3852.04 845.109  17
   2  -3  -9 2493.75 720.968  17
  -2  -3   8 15948.4 1119.19  10
  -2  -3   7 4986.72 602.705  10
   2  -3  -7 4717.17 515.147   2
  -2  -3   7 4380.19 505.110  13
  -2  -3   6 1222.93 316.856  10
   2  -3  -6 1321.89 302.199   2
  -2  -3   6 1489.00 296.928  13
   2  -3  -5 11062.1 677.674   2
  -2  -3   5 10206.8 723.948  10
   2  -3  -4 40749.6 1250.79   2
  -2  -3   4 40749.2 1315.75  10
   2  -3  -3 21001.3 793.948   8
   2  -3  -3 20639.8 803.293   2
   2  -3  -2 46957.5 1209.29   8
   2  -3  -1 500815. 6496.42  12
  -2  -3   1 481191. 6566.76  10
   2  -3   0 43056.1 1092.39  11
  -2  -3   0 45582.6 778.795  10
   2  -3   2 46400.6 1221.18  11
   2  -3   2 47408.3 1014.63   9
   2  -3   2 48967.8 1258.42  12
  -2  -3  -2 51630.7 1768.28   1
   2  -3   2 46306.3 956.543   3
   2  -3   2 46162.8 1199.45   5
  -2  -3  -2 48771.6 1301.85   4
   2  -3   2 47183.2 1247.96   6
  -2  -3  -3 47588.8 1842.44   1
   2  -3   3 44114.5 895.247   9
   2  -3   3 44024.0 1299.87  13
   2  -3   3 45535.4 1254.72  11
   2  -3   3 42986.6 1290.57  12
   2  -3   3 44092.7 1227.66   5
  -2  -3  -3 43506.6 1321.84   4
   2  -3   3 43705.0 1297.75   6
   2  -3   4 34409.1 1244.75  13
   2  -3   4 35450.9 1149.50  11
   2  -3   4 35856.3 1277.72   6
  -2  -3  -4 37138.3 1282.23   4
  -2  -3  -5 38831.0 1390.11   4
   2  -3   5 36822.3 1224.37  11
   2  -3   5 35554.9 1377.27  13
   2  -3   5 35366.1 1391.95   6
   2  -3   6 12521.6 870.065  13
   2  -3   6 11039.7 837.310   6
  -2  -3  -6 10869.4 761.113   4
   2  -3   7 18277.6 1138.27   6
  -2  -3  -7 20285.8 1093.79   4
   2  -3   7 18020.8 1145.56  13
   2  -3   8 6125.33 698.631  13
   2  -3   8 5898.97 677.638   6
   2  -3   9 635.498 530.277  18
   2  -3  10 1396.87 689.087  18
   2  -3  11 892.486 712.326  18
  -2  -3 -13-475.015 686.486  17
  -2  -3 -14 692.138 309.299  17
   2  -2 -14 1034.71 271.238  17
   2  -2 -13 1079.81 447.631  17
   2  -2 -12 2313.72 723.999  17
   2  -2 -11-11.7991 695.119  17
   2  -2 -10 1375.76 638.578  17
   2  -2  -9 11049.5 1055.64  17
  -2  -2   8 45434.5 1803.27  13
  -2  -2   8 47380.7 1945.75  10
   2  -2  -7 40358.7 1440.38   2
  -2  -2   7 37603.4 1608.13  10
   2  -2  -6 23916.4 1024.76   2
  -2  -2   6 24882.5 1190.04  10
   2  -2  -5 154249. 2958.68   2
  -2  -2   5 151859. 3117.07   7
   2  -2  -4 158452. 2885.02   2
  -2  -2   4 160510. 3035.92   7
  -2  -2   3 16993.9 720.810   7
   2  -2  -3 15901.4 667.937   2
  -2  -2   2 1425.97 233.815   7
   2  -2  -2 1612.15 116.747  12
  -2  -2   1 13026.8 500.432   7
   2  -2  -1 13519.8 417.179  12
  -2  -2   0 106960. 1709.95   7
   2  -2   0 107477. 1816.60  12
   2  -2   0 110151. 1851.02   2
   2  -2   1 107037. 1764.11   3
   2  -2   1 106806. 1805.92   9
   2  -2   2 6570.21 306.579   9
   2  -2   2 6999.47 314.555   3
  -2  -2  -2 7303.86 467.649   4
  -2  -2  -3 24818.0 1230.20   1
   2  -2   3 23605.0 869.985  12
  -2  -2  -3 23468.2 876.258   4
   2  -2   3 23833.8 819.520  11
   2  -2   3 22284.0 865.748  13
   2  -2   3 23340.2 890.455   6
   2  -2   4 205234. 3775.44  13
   2  -2   4 209470. 3718.79  12
   2  -2   4 201095. 3744.78   6
  -2  -2  -4 214926. 3714.24   4
   2  -2   4 216802. 3543.28  11
  -2  -2  -5 92753.3 2226.25   4
   2  -2   5 92341.9 2365.39  13
   2  -2   5 99280.2 2104.96  11
   2  -2   5 91937.3 2345.00   6
  -2  -2  -6 16298.5 880.114   4
   2  -2   6 15149.5 952.344  13
   2  -2   6 15809.7 955.354   6
   2  -2   7 13465.5 967.490  13
   2  -2   7 12652.5 939.043   6
   2  -2   8 17422.4 1181.12  13
   2  -2   8 16844.7 1149.44   6
   2  -2   9 2641.64 653.555  18
   2  -2  10 587.993 645.011  18
   2  -2  11 4401.77 874.331  18
  -2  -2 -13 137.615 625.504  17
  -2  -2 -14 902.527 308.597  17
   2  -1 -14 2028.43 351.772  17
   2  -1 -13 2520.43 503.471  17
   2  -1 -12 2030.29 643.961  17
   2  -1 -11 2237.11 802.695  17
   2  -1 -10 7599.78 1004.42  17
  -2  -1   9 7058.59 758.346  13
   2  -1  -9 4364.70 749.449  17
  -2  -1   8 7159.84 729.150  13
  -2  -1   8 7297.01 725.260  10
   2  -1  -6 18373.1 852.030   2
  -2  -1   6 17254.0 933.725   7
   2  -1  -5 146619. 2759.84   2
  -2  -1   5 142560. 2932.82   7
   2  -1  -5 143213. 2567.96   9
   2  -1  -4 148026. 2656.89   2
  -2  -1   4 146375. 2801.78   7
   2  -1  -4 147107. 2557.40   9
  -2  -1   3 7406.95 463.473   7
   2  -1  -3 7109.04 424.225   2
  -2  -1   2 53577.1 1216.02   7
   2  -1  -2 55610.0 1213.00   2
  -2  -1   1 61433.3 1199.97   7
  -2  -1   0 216091. 2999.71   7
   2  -1   1 158681. 2403.06   5
   2  -1   1 156667. 2414.70   3
  -2  -1  -1 156154. 2076.47   7
   2  -1   1 157774. 2405.64   9
   2  -1   2 70665.6 1355.51   5
  -2  -1  -3 9652.81 716.899   1
   2  -1   3 9632.66 556.468  13
   2  -1   3 8734.98 502.245  12
  -2  -1  -3 9194.76 517.343   4
   2  -1   3 9516.36 544.451   6
  -2  -1  -4 118155. 2386.87   4
   2  -1   4 116499. 2538.96  13
   2  -1   4 117436. 2395.17  12
   2  -1   4 123509. 2241.96  11
   2  -1   4 114986. 2465.39   6
  -2  -1  -4 124554. 3127.06   1
  -2  -1  -5 32816.0 1148.49   4
   2  -1   5 33780.2 1201.69  12
   2  -1   5 31990.5 1285.74  13
   2  -1   5 34149.5 1040.48  11
   2  -1   5 31168.4 1224.35   6
   2  -1   6 3293.80 486.416  13
  -2  -1  -6 4701.71 458.884   4
   2  -1   6 3565.86 458.448   6
   2  -1   7 7110.52 684.528   6
   2  -1   7 5866.89 662.352  13
   2  -1   8 8456.95 809.946   6
   2  -1   8 9281.48 859.611  13
   2  -1   9 4642.15 776.313  18
   2  -1  10 361.531 702.945  18
   2  -1  11 1867.14 834.303  18
   2  -1  12 2790.08 825.205  18
  -2  -1 -13 87.6102 586.749  17
   2   0 -14 654.349 203.476  17
   2   0 -13 412.245 298.839  17
   2   0 -12 3275.17 687.830  17
   2   0 -11 5037.86 857.733  17
   2   0 -10 4176.65 779.825  17
  -2   0   9 12276.2 1013.03  13
  -2   0   8 258.927 260.289  10
  -2   0   7 7076.01 650.455   7
   2   0  -6 1958.75 275.928   2
  -2   0   6 1401.13 314.355   7
   2   0  -5 26794.5 839.205   9
  -2   0   5 26681.1 1057.05   7
   2   0  -5 27679.2 945.833   2
   2   0  -4 3537.72 319.376   2
   2   0  -4 3932.87 307.140   9
  -2   0   4 3806.49 388.287   7
   2   0  -3 57826.6 1252.85   9
   2   0  -3 57834.2 1290.02   2
   2   0  -2 513207. 6942.39   9
   2   0  -2 517472. 6970.62   2
  -2   0   1 192674. 2861.76   7
  -2   0   0 607040. 7821.27   7
   2   0   1 42234.2 930.395   3
  -2   0  -1 40691.4 726.624   7
   2   0   2 143383. 2491.02  12
   2   0   2 151688. 2252.39   5
   2   0   3 133650. 2538.90  13
  -2   0  -3 137837. 2972.49   1
  -2   0  -3 135189. 2399.14   4
   2   0   3 135597. 2454.81  12
   2   0   3 137538. 2490.98   6
  -2   0  -4 61561.5 1479.61   4
   2   0   4 58564.6 1642.45  13
  -2   0  -4 60922.0 1963.10   1
   2   0   4 60424.7 1506.38  12
   2   0   4 59260.4 1561.66   6
   2   0   5 7215.12 539.098  12
   2   0   5 7825.83 636.619  13
   2   0   5 7620.67 581.325   6
  -2   0  -5 8037.65 515.941   4
   2   0   6 394.124 209.415  13
   2   0   6 119.432 161.850  12
   2   0   6-123.475 208.869   6
   2   0   7 32175.3 1518.17  13
   2   0   7 29666.3 1392.34   6
   2   0   8 2530.35 457.915   6
   2   0   8 2708.54 501.490  13
   2   0   9 22059.6 1453.33  18
   2   0  10 3181.45 859.151  18
   2   0  11 2582.89 929.473  18
   2   0  12-189.667 783.489  18
  -2   0 -13 652.261 507.290  17
   2   1 -13 2117.21 430.432  17
   2   1 -12 3411.80 617.903  17
   2   1 -11 1666.78 616.631  17
   2   1 -10 7678.96 908.438  17
  -2   1   9 6143.22 725.462  10
  -2   1   8 6709.25 657.842   7
  -2   1   7 3838.36 474.273   7
  -2   1   6 27749.8 1162.43   7
  -2   1   5 144241. 2878.78   7
   2   1  -5 145053. 2586.03   2
  -2   1   4 143597. 2731.73   7
   2   1  -4 148547. 2517.43   2
  -2   1   3 7379.56 451.822   7
   2   1  -1 64053.6 1255.98   3
  -2   1   1 61658.1 1242.20   7
  -2   1   0 220691. 3155.77   7
   2   1   1 157985. 2443.03  13
   2   1   2 74745.4 1199.45   5
   2   1   3 9699.61 511.379  12
  -2   1  -3 9663.35 617.628   1
   2   1   3 10054.3 557.142  13
   2   1   3 10072.1 506.773   6
  -2   1  -3 9373.54 449.755   4
  -2   1  -4 119872. 2224.45   4
  -2   1  -4 124179. 2811.69   1
   2   1   4 124467. 2422.15   6
   2   1   4 117604. 2550.87  13
   2   1   4 120842. 2345.41  12
  -2   1  -5 32283.6 1001.15   4
   2   1   5 32450.7 1102.35  12
   2   1   5 31635.0 1270.01  13
   2   1   5 33118.8 1196.21   6
   2   1   6 3669.60 505.405  13
   2   1   6 4032.00 430.783  12
   2   1   6 4630.89 499.414   6
   2   1   7 6128.52 670.340  13
   2   1   7 5503.26 569.930   6
   2   1   8 10072.6 830.859   6
   2   1   8 8060.06 810.351  13
   2   1   9 4399.54 834.690  18
   2   1  10 165.592 696.800  18
   2   1  11 1629.23 881.420  18
   2   1  12 2888.80 992.483  18
  -2   1 -13 257.638 435.569  17
   2   2 -12 1156.59 392.360  17
   2   2 -11 1016.01 500.103  17
   2   2 -10 840.443 442.998  17
  -2   2   8 48191.1 1817.78   7
  -2   2   7 43259.9 1597.77   7
  -2   2   6 24642.2 1090.46   7
  -2   2   5 157966. 3067.85   7
  -2   2   4 152571. 2866.07   7
   2   2  -3 15859.0 567.516   3
  -2   2   3 17387.5 700.204   7
   2   2  -2 1261.50 183.201   3
   2   2  -1 12832.4 501.354   3
   2   2   1 111292. 1805.58  13
   2   2   2 7147.82 187.987   5
   2   2   2 7398.41 345.227   6
  -2   2  -3 22500.2 892.374   1
   2   2   3 23063.0 860.202  13
   2   2   4 203556. 3778.10  13
   2   2   4 207705. 3518.15  12
  -2   2  -4 213182. 3259.75   4
   2   2   5 98036.9 2188.06   6
   2   2   5 96628.4 2088.31  12
   2   2   6 16615.0 1010.34  13
   2   2   6 15694.7 797.378  12
   2   2   6 16924.2 898.007   6
   2   2   7 13983.1 995.268  13
   2   2   7 15454.8 936.490   6
   2   2   8 18415.4 1234.33  13
   2   2   9 1365.02 616.230  18
   2   2   9 2110.59 616.874  16
   2   2  10 1023.40 799.739  18
   2   2  11 4353.27 1070.16  18
   2   2  12 3387.14 1013.80  18
  -2   3   7 4841.65 525.385   7
  -2   3   6 1329.29 323.002   7
  -2   3   5 10320.4 650.238   7
   2   3  -4 39905.3 971.883   3
  -2   3   4 41464.0 1248.66   7
  -2   3   3 19939.5 776.645   7
   2   3  -3 19336.8 624.946   3
   2   3  -2 45793.4 1048.90   3
   2   3   1 399531. 5350.80  13
  -2   3  -3 45538.5 1222.04   1
   2   3   3 50094.4 1326.98  13
   2   3   4 39280.7 1100.19   6
   2   3   4 37426.4 1127.10  12
   2   3   4 39565.5 1301.29  13
   2   3   5 36262.9 1393.51  13
   2   3   5 38818.3 1202.50  12
   2   3   5 40637.5 1247.26   6
   2   3   6 11644.8 849.130  13
   2   3   6 11717.2 716.202   6
   2   3   7 19708.9 1179.97  13
   2   3   8 5505.29 679.184  13
   2   3   9 678.855 589.863  18
   2   3   9 1392.91 578.434  16
   2   3  10 1209.86 795.769  18
   2   3  11 65.9632 881.798  18
   2   3  12-236.950 930.016  18
  -2   4   7 21376.3 1110.78   7
  -2   4   6 32328.0 1285.71   7
  -2   4   5 33510.6 1218.61   7
  -2   4   4 136883. 2731.58   7
  -2   4   3 14437.9 702.970   7
  -2   4   2 123704. 2340.72   7
   2   4   1 66788.0 1202.88  13
  -2   4  -3 6651.55 371.787   1
   2   4   3 7622.89 496.204  13
   2   4   3 7008.01 338.854   6
   2   4   4 16094.4 828.464  13
   2   4   5 6928.46 604.468  13
   2   4   5 6841.87 480.524  12
   2   4   6 423.747 248.786  13
   2   4   7 18705.5 1169.83  13
   2   4   8 2590.23 471.362  13
   2   4   9 7215.29 1003.66  18
   2   4   9 6814.36 904.122  16
   2   4  10 1783.00 850.815  18
   2   4  11 929.647 874.152  18
   2   4  12 516.571 856.256  18
  -2   5   7 1982.38 354.033   7
  -2   5   6 2354.01 373.619   7
  -2   5   5 53789.7 1632.06   7
  -2   5   4 27407.4 1067.20   7
  -2   5   3 81907.5 1914.98   7
  -2   5   2 76483.3 1773.96   7
   2   5   1 24513.6 614.340  13
   2   5   5 30111.6 1275.16  13
   2   5   6 154.213 232.646  13
   2   5   7 10862.8 891.172  13
   2   5   8 5704.62 757.172  18
   2   5   8 6304.15 735.207  13
   2   5   8 6851.07 759.614  16
   2   5   9 3675.29 822.065  18
   2   5   9 3226.10 696.696  16
   2   5  10 12404.5 1296.74  18
   2   5  11-533.189 877.928  18
   2   5  12-364.553 797.796  18
  -2   6   6 2039.89 365.017   7
  -2   6   5 58810.9 1786.49   7
  -2   6   4 5721.83 514.018   7
  -2   6   3 106072. 2369.81   7
  -2   6   2 124666. 2561.44   7
   2   6   5 30597.4 1308.37  13
   2   6   6 2701.32 445.170  13
   2   6   7 36.7656 193.549  13
   2   6   8 9071.63 922.596  18
   2   6   8 7924.75 855.709  16
   2   6   9 11493.8 1157.18  18
   2   6  10 1336.02 780.623  18
   2   6  11 882.427 863.601  18
   2   6  12 179.075 686.165  18
  -2   7   6 14068.3 903.981   7
  -2   7   5 11777.3 787.192   7
  -2   7   4 21406.4 1018.31   7
  -2   7   3 27593.1 1127.84   7
  -2   7   2 2410.57 351.058   7
   2   7   5 47621.3 1688.65  13
   2   7   6 9076.65 774.728  13
   2   7   7 7118.17 742.182  13
   2   7   8 3039.90 542.553  20
   2   7   8 2144.75 540.273  16
   2   7   8 2828.79 636.513  18
   2   7   8 2350.04 495.136  15
   2   7   9 674.334 607.292  18
   2   7  10 1324.03 779.573  18
   2   7  11 913.986 772.577  18
  -2   8   6 8619.89 728.250   7
  -2   8   5 15415.2 935.899   7
  -2   8   4 35902.1 1398.27   7
  -2   8   3 4354.05 486.754   7
  -2   8   2 73321.9 2020.08   7
   2   8   7 561.821 279.884  16
   2   8   7 341.778 242.025  15
   2   8   7 343.617 249.705  20
   2   8   8 1062.25 476.646  18
   2   8   8 1327.45 420.169  20
   2   8   8 1448.92 411.752  15
   2   8   8 1745.26 479.783  16
   2   8   9 1366.50 707.267  18
   2   8  10 872.808 648.860  18
   2   8  11 1539.60 674.924  18
  -2   9   8 112.380 286.043  20
  -2   9   7 3088.05 538.410  20
  -2   9   5 1652.87 344.477   7
  -2   9   4 17450.0 1003.52   7
  -2   9   3 5611.48 550.121   7
  -2   9   2 53086.3 1760.71   7
   2   9   7 4570.05 649.277  20
   2   9   7 2920.21 525.345  16
   2   9   7 2902.45 519.549  15
   2   9   8 1939.53 523.348  16
   2   9   8 2480.56 516.530  15
   2   9   8 1280.27 380.226  20
   2   9   9 968.212 651.160  18
   2   9  10 277.930 586.399  18
  -2  10   8 1598.97 436.306  20
  -2  10   7 6144.73 748.591  20
  -2  10   6 225.848 236.793  20
  -2  10   5 6090.04 628.033   7
  -2  10   4 542.542 277.981   7
  -2  10   3 10755.5 808.848   7
  -2  10   2 17734.9 1039.87   7
   2  10   6 7314.17 797.825  20
   2  10   6 8635.29 864.665  15
   2  10   7 1207.53 397.397  15
   2  10   7 1634.74 411.473  20
   2  10   8 7014.96 810.273  15
   2  10   8 6618.02 791.922  20
  -2  11   8 7813.58 887.710  20
  -2  11   7 10726.4 1011.05  20
  -2  11   6 475.995 281.470  20
  -2  11   5 14644.2 1119.24  20
  -2  11   4 27250.9 1381.82   7
  -2  11   3 8691.57 777.204   7
  -2  11   2 23132.9 1257.05   7
   2  11   5 5861.14 712.198  20
   2  11   5 6270.51 724.828  15
   2  11   6 6925.79 793.251  15
   2  11   6 9004.71 908.916  20
   2  11   7 6039.14 744.878  20
   2  11   7 5893.33 734.266  15
   2  11   8 3158.25 563.524  20
   2  11   8 2780.54 506.303  15
  -2  12   8 1631.86 464.423  20
  -2  12   7 7391.72 866.096  20
  -2  12   6 1953.20 453.850  20
  -2  12   5 13856.1 1116.50  20
  -2  12   4 1731.98 429.267  20
  -2  12   3 3109.99 482.253   7
  -2  12   2 18094.9 1166.06   7
   2  12   3 2508.91 501.761  20
   2  12   4 137.242 214.460  15
   2  12   4 424.055 300.432  20
   2  12   5 5889.17 748.053  15
   2  12   5 4396.61 673.017  20
   2  12   6 573.709 280.478  20
   2  12   6 772.500 353.169  15
   2  12   7 3397.66 592.542  20
   2  12   7 1842.94 494.999  15
   2  12   8 6496.70 748.086  15
   2  12   8 5465.05 706.964  20
  -2  13   8 1208.17 418.718  20
  -2  13   7 1781.34 486.634  20
  -2  13   6 1166.45 382.791  20
  -2  13   5 17451.2 1276.43  20
  -2  13   4 3213.93 537.507  20
  -2  13   3 1868.72 457.526  20
   2  13  -3 2180.60 494.528  15
  -2  13   2 20455.9 1311.83  20
   2  13  -2 20548.1 1360.12  15
   2  13  -1 9449.36 922.099  15
   2  13   0 12329.2 1028.00  15
   2  13   1 2604.91 495.620  15
   2  13   1 2413.57 492.593  20
   2  13   2 865.623 316.066  20
   2  13   2 760.792 375.763  15
   2  13   3 1615.39 399.967  20
   2  13   3 2760.58 505.478  15
   2  13   4 3414.98 581.611  20
   2  13   4 4549.23 652.482  15
   2  13   5 1297.25 448.806  20
   2  13   5 1274.58 386.193  15
   2  13   6-115.581 275.863  15
   2  13   6 627.277 348.806  20
   2  13   7 1371.60 411.708  20
   2  13   7 515.484 268.340  15
   2  13   8 379.939 278.931  20
  -2  14   7 716.886 368.747  20
  -2  14   6 306.594 376.149  20
  -2  14   5 2034.57 515.564  20
   2  14  -4 2104.32 519.081  15
  -2  14   4 2490.80 500.964  20
  -2  14   3 5416.80 708.241  20
   2  14  -3 3888.34 630.466  15
   2  14  -2 9666.86 965.742  15
  -2  14   2 9522.05 929.156  20
  -2  14   1 4410.33 619.948  20
   2  14  -1 3891.02 651.383  15
   2  14   0 7894.53 886.158  15
   2  14   1 3218.07 582.156  20
   2  14   1 3626.95 586.254  15
   2  14   2 511.532 292.170  20
   2  14   2 1481.65 398.684  15
   2  14   3 6181.53 758.410  15
   2  14   3 6083.02 772.845  20
   2  14   4 1268.33 412.478  20
   2  14   4 634.725 291.769  15
   2  14   5 2296.25 507.835  20
   2  14   5 2282.70 502.130  15
   2  14   6-201.416 355.950  20
   2  14   6 191.976 218.696  15
   2  14   7 3261.19 590.667  20
   2  14   7 2199.48 442.225  15
   2  14   8 12.1850 241.802  20
   2  15 -10 140.341 179.100  15
   2  15  -9 49.0239 256.371  15
   2  15  -8-181.809 291.088  15
  -2  15   7 1133.73 371.711  20
   2  15  -7 566.386 352.065  15
   2  15  -6 286.637 332.143  15
  -2  15   6-25.2383 251.193  20
  -2  15   5 585.674 360.181  20
   2  15  -5 740.320 364.937  15
  -2  15   4 1610.51 450.880  20
   2  15  -4 1000.85 403.039  15
   2  15  -3 4208.24 685.019  15
  -2  15   3 5848.89 740.459  20
   2  15  -2 2790.98 572.311  15
  -2  15   2 2420.40 517.784  20
   2  15  -1 5428.85 725.235  15
  -2  15   1 4611.20 653.221  20
   2  15   0 1021.05 395.623  20
   2  15   0 1656.72 451.157  15
   2  15   1 206.536 346.364  20
   2  15   1 52.7111 241.007  15
   2  15   2 20675.0 1390.33  15
   2  15   2 20542.5 1428.05  20
   2  15   3 1444.88 479.919  20
   2  15   3 1210.88 417.895  15
   2  15   4 12366.9 1046.69  15
   2  15   4 12262.1 1082.25  20
   2  15   5 947.806 395.977  20
   2  15   5 403.746 262.591  15
   2  15   6 110.119 290.349  20
   2  15   6-15.7370 265.168  15
   2  15   7 387.928 279.328  20
   2  15   8 365.536 284.134  20
   2  16  -9 138.425 207.251  15
   2  16  -8 512.129 244.801  15
   2  16  -7 436.508 305.080  15
  -2  16   7 1133.75 358.150  20
  -2  16   6 675.308 283.235  20
   2  16  -6 520.895 378.563  15
   2  16  -5 1628.39 461.239  15
  -2  16   5 2775.28 525.143  20
  -2  16   4-35.1780 297.516  20
   2  16  -4 283.574 314.451  15
   2  16  -3 4416.27 701.296  15
  -2  16   3 3004.58 552.214  20
   2  16  -2 2188.47 524.873  15
  -2  16   2 2177.10 499.714  20
   2  16  -1 4312.59 659.340  15
   2  16  -1 4120.71 681.851  20
  -2  16   1 3827.09 604.976  20
   2  16   0 7540.74 870.140  15
   2  16   0 7924.90 910.519  20
   2  16   1 1186.26 451.518  20
   2  16   1 2259.26 504.655  15
   2  16   2 3583.62 662.056  20
   2  16   2 4348.81 654.389  15
   2  16   3 9573.45 976.053  20
   2  16   3 9462.35 917.293  15
   2  16   4 315.724 300.750  20
   2  16   4 782.789 309.762  15
   2  16   5 838.256 405.992  20
   2  16   5 1579.69 403.886  15
   2  16   6 348.876 282.314  20
   2  16   7 557.850 290.331  20
   2  17  -8 367.406 253.023  15
   2  17  -7 875.718 294.343  15
  -2  17   6 985.980 322.049  20
   2  17  -6 1301.43 394.153  15
   2  17  -5 1062.32 341.615  15
  -2  17   5 830.148 314.963  20
  -2  17   4-133.541 258.220  20
   2  17  -4 92.3387 269.626  15
   2  17  -3 432.144 349.423  15
  -2  17   3 734.122 371.797  20
   2  17  -2 3001.39 606.779  20
   2  17  -2 2098.68 503.570  15
  -2  17   2 2324.18 467.811  20
   2  17  -1 796.668 404.807  20
  -2  17   1 949.585 288.106  20
   2  17   0-494.920 428.916  20
   2  17   0 51.2324 264.376  15
   2  17   1 1088.04 451.878  20
   2  17   1 867.800 351.909  15
   2  17   2 729.429 416.688  20
   2  17   2 395.255 260.702  15
   2  17   3 271.251 324.237  20
   2  17   3-285.851 266.421  15
   2  17   4-301.851 319.678  15
   2  17   4 148.257 324.524  20
   2  17   5 1116.32 419.248  20
   2  17   6 625.580 326.622  20
   2  17   7 199.865 207.784  20
   2  18  -7-406.213 212.515  20
   2  18  -7 60.8179 205.924  15
  -2  18   6 822.848 263.548  20
   2  18  -6 1107.95 308.403  15
  -2  18   5 429.145 229.094  20
   2  18  -5 1073.17 324.424  15
   2  18  -4 737.076 347.198  20
  -2  18   4 682.270 307.764  20
   2  18  -4 543.056 315.348  15
   2  18  -3 3087.69 586.927  20
   2  18  -3 3086.37 540.494  15
  -2  18   3 3187.13 495.432  20
  -2  18   2 610.124 315.187  20
   2  18  -2 1200.26 461.015  20
   2  18  -2 888.344 336.723  15
   2  18  -1-111.809 406.345  20
   2  18  -1 718.792 354.259  15
   2  18   0 737.519 398.071  20
   2  18   0-520.597 334.769  15
   2  18   1 1447.89 340.635  15
   2  18   1 790.056 393.251  20
   2  18   2-217.252 253.786  15
   2  18   2-99.8759 338.915  20
   2  18   3 329.988 324.851  20
   2  18   4 152.664 265.901  20
   2  18   5 16.8488 218.048  20
   2  18   6 308.428 228.379  20
   2  19  -6 282.631 178.997  20
   2  19  -5 182.686 204.026  20
   2  19  -5-28.3116 189.394  15
  -2  19   5-45.0640 163.197  20
   2  19  -4 1330.73 360.786  20
   2  19  -4 907.724 278.168  15
  -2  19   3 440.519 230.543  20
   2  19  -3-27.5999 282.195  20
   2  19  -3-19.9390 199.587  15
   2  19  -2 975.376 381.958  20
   2  19  -2 460.632 228.177  15
   2  19  -1 452.559 337.890  20
   2  19  -1 22.8151 232.876  15
   2  19   0 1067.73 407.623  20
   2  19   0 777.220 258.923  15
   2  19   1 749.027 308.881  20
   2  19   1 1634.61 357.782  15
   2  19   2 232.452 288.908  20
   2  19   3 139.175 259.558  20
   2  19   4 1512.52 367.801  20
   2  19   5-286.164 230.979  20
   2  20  -4 112.097 180.403  20
   2  20  -3 391.408 230.292  20
   2  20  -3 4.96033 164.120  15
   2  20  -2 1822.90 387.211  20
   2  20  -2 1444.90 294.569  15
   2  20  -1 964.275 322.940  20
   2  20   0 267.801 236.962  20
   2  20   1 544.372 249.265  20
   2  20   2 132.070 255.451  20
   2  20   3 348.262 238.368  20
   2  20   4 26.0456 164.793  20
   2  21   0 391.564 202.848  20
   3 -17  -7 662.742 221.945  14
  -3 -17  -6 695.339 275.471  14
  -3 -17  -7 1333.98 278.442  14
   3 -16  -9 149.221 146.908  14
   3 -16  -8 269.512 211.645  14
   3 -16  -7 384.737 213.827  14
   3 -16  -6 547.142 279.161  14
  -3 -16  -5 2213.40 524.894  14
  -3 -16  -6 479.185 358.401  14
  -3 -16  -7 418.953 317.902  14
  -3 -16  -8 88.0745 208.278  14
   3 -15  -9 1039.59 282.481  14
   3 -15  -8 880.566 333.775  14
   3 -15  -7 234.489 245.789  14
   3 -15  -6 2369.25 481.191  14
   3 -15  -5 146.579 227.804  14
  -3 -15  -4 863.235 449.051  14
  -3 -15  -5 2354.95 590.208  14
  -3 -15  -6 1422.38 559.360  14
  -3 -15  -7 763.353 471.099  14
  -3 -15  -8-50.3950 328.523  14
  -3 -15  -9 875.528 274.209  14
   3 -14 -10-24.9581 170.208  14
   3 -14  -9 579.125 280.999  14
   3 -14  -8 127.781 289.917  14
   3 -14  -7 79.1132 240.985  14
   3 -14  -6 5577.71 737.574  14
   3 -14  -5 3463.28 590.870  14
  -3 -14  -5 815.240 547.073  14
  -3 -14  -6 3216.96 700.386  14
  -3 -14  -7 1108.23 565.301  14
  -3 -14  -8-111.775 419.621  14
  -3 -14  -9 314.180 347.998  14
  -3 -14 -10 487.567 206.594  14
   3 -13 -11 668.639 218.543  14
   3 -13 -10-251.939 245.756  14
   3 -13  -9 251.830 283.626  14
   3 -13  -8 991.152 408.578  14
   3 -13  -7 683.085 387.345  14
   3 -13  -6 1020.39 431.264  14
   3 -13  -5 6217.04 771.491  14
   3 -13  -4 1432.91 401.054  14
  -3 -13  -7 1942.19 662.844  14
  -3 -13  -8 1850.48 612.352  14
  -3 -13  -9 4103.33 631.405  14
  -3 -13 -10-185.079 265.961  14
   3 -12 -11 84.0874 204.548  14
   3 -12 -10 200.052 257.435  14
   3 -12  -9 3459.90 581.795  14
   3 -12  -8 616.272 329.550  14
   3 -12  -7 8414.63 923.357  14
   3 -12  -6 2620.97 546.340  14
   3 -12  -5 15892.4 1209.81  14
   3 -12  -4 11571.9 999.133  14
  -3 -12   2 2908.04 558.240  11
   3 -12  -1 13161.2 1053.24   8
  -3 -12   1 12770.1 1000.08  11
   3 -12   0 516.492 235.703   8
   3 -12   0 1136.21 343.311  11
   3 -12   1 6964.88 755.006  11
  -3 -12  -2 769.176 325.424   4
   3 -12   5 10865.3 1011.50  19
  -3 -12  -8 391.404 546.616  14
  -3 -12  -9 1865.63 608.909  14
  -3 -12 -10 408.449 332.575  14
  -3 -12 -11-378.822 188.220  14
   3 -11 -12 2827.81 352.608  14
   3 -11 -11 35.9612 218.577  14
   3 -11 -10 179.337 293.542  14
   3 -11  -9 6903.66 831.517  14
   3 -11  -8 4993.68 726.447  14
   3 -11  -7 11768.0 1086.70  14
   3 -11  -6 4783.70 692.498  14
   3 -11  -5 4598.80 671.393  14
   3 -11  -4 1548.69 422.589   2
   3 -11  -3 11568.6 982.636   8
   3 -11  -3 11971.2 972.777   2
   3 -11  -2 40720.0 1718.62   2
   3 -11  -2 41742.1 1860.67   8
   3 -11  -1 3049.93 456.837  11
   3 -11  -1 3117.26 544.102   8
   3 -11   0 11460.2 908.707   8
   3 -11   0 13923.8 984.370  11
   3 -11   1 7866.95 771.195  11
  -3 -11  -1 9249.40 810.515   4
  -3 -11  -2 33148.2 1600.60   4
   3 -11   2 29319.9 1565.06  11
   3 -11   3 496.315 280.433  11
  -3 -11  -3 2319.00 473.795   4
   3 -11   4 9802.88 906.641  19
   3 -11   5 1522.09 375.893  19
  -3 -11  -8 956.781 595.312  14
  -3 -11  -9 2112.74 601.719  14
  -3 -11 -10 609.831 355.873  14
  -3 -11 -11 1410.90 308.932  14
   3 -10 -12 1145.85 268.620  14
   3 -10 -12 844.563 227.763  17
   3 -10 -11 321.704 232.447  14
   3 -10 -11 786.611 292.208  17
   3 -10 -10 453.452 297.343  14
   3 -10 -10 127.458 251.464  17
   3 -10  -9 7633.47 850.239  14
   3 -10  -8 12568.4 1110.90  14
   3 -10  -7 11714.1 1066.42  14
   3 -10  -6 23461.4 1473.33  14
   3 -10  -5 40588.5 1885.11   2
   3 -10  -4 35240.5 1690.03   8
   3 -10  -4 37420.4 1742.66   2
   3 -10  -3 23851.3 1363.40   8
   3 -10  -3 22995.4 1292.89   2
   3 -10  -2 18064.4 1088.20   2
   3 -10  -2 19586.1 1206.50   8
   3 -10  -1 4243.13 500.734   2
   3 -10  -1 4124.99 507.758  11
   3 -10  -1 4822.04 583.263   8
   3 -10   0 140.021 207.004   8
   3 -10   0 160.124 187.200  11
  -3 -10  -1 19499.7 1146.30   4
   3 -10   1 17504.6 1101.83  11
   3 -10   2 2861.77 501.930  11
  -3 -10  -2 3689.53 541.079   4
   3 -10   3 4224.85 604.521  11
  -3 -10  -3 4065.61 607.780   4
  -3 -10  -4 24438.0 1421.48   4
   3 -10   4 24671.0 1446.44  11
   3 -10   5 15003.5 1145.24  19
   3 -10   6 1799.59 448.793  19
  -3 -10  -9 896.595 537.302  14
  -3 -10 -10 45.3020 384.407  14
  -3 -10 -11 967.283 287.816  14
  -3 -10 -11-797.938 616.285  17
   3  -9 -12 0.68622 184.786  17
   3  -9 -12-936.884 276.209  14
   3  -9 -11 1982.21 417.405  14
   3  -9 -11 2895.22 486.796  17
   3  -9 -10 1126.12 386.207  14
   3  -9 -10 1687.27 427.543  17
   3  -9  -9 3050.01 591.492  14
   3  -9  -9 2234.39 525.115  17
   3  -9  -8 11708.9 1069.01  14
   3  -9  -7 2976.35 538.725  14
   3  -9  -6 14389.9 1117.29  14
   3  -9  -5 16206.5 1131.85   2
   3  -9  -4 1302.46 348.546   2
   3  -9  -4 1774.04 426.872   8
   3  -9  -3 1469.61 379.201   8
   3  -9  -3 2018.87 392.279   2
   3  -9  -2 10989.6 844.396   8
   3  -9  -2 10858.1 794.701   2
   3  -9  -1 11404.4 843.422   8
   3  -9  -1 10415.3 740.784  11
   3  -9  -1 11040.1 749.504   2
   3  -9   0 986.265 283.538   8
  -3  -9   0 1475.38 329.887   4
   3  -9   0 1738.41 300.495   2
   3  -9   0 1752.77 361.325  11
  -3  -9  -1 1948.74 381.356   4
   3  -9   1 2334.22 422.303  11
   3  -9   2 3439.10 501.994  11
  -3  -9  -2 3760.93 532.888   4
   3  -9   3 1321.66 375.352  11
  -3  -9  -3 1074.64 358.045   4
   3  -9   4 1562.20 378.917   5
   3  -9   4 1799.17 417.130  11
  -3  -9  -4 2215.55 472.669   4
   3  -9   5 12775.6 1035.64   5
  -3  -9  -5 13972.2 1076.56   4
   3  -9   5 13436.4 1051.11  11
   3  -9   6 8309.63 881.042  19
  -3  -9  -9 2271.72 553.927  14
  -3  -9 -10 46.9401 375.928  14
  -3  -9 -11-455.081 302.064  14
  -3  -9 -12 737.101 464.068  17
   3  -8 -13 291.828 182.691  17
   3  -8 -12 348.311 238.791  17
   3  -8 -12 154.630 164.499  14
   3  -8 -11 4417.08 615.500  14
   3  -8 -11 4080.44 597.991  17
   3  -8 -10-38.9842 239.432  14
   3  -8 -10 982.315 467.823  17
   3  -8  -9 1140.01 410.311  14
   3  -8  -9 1473.33 530.806  17
   3  -8  -8 3671.74 684.933  17
   3  -8  -8 3445.34 639.437  14
   3  -8  -7 12723.3 1043.86  14
   3  -8  -6 11652.4 946.165   2
   3  -8  -5 472.131 269.464   2
   3  -8  -4 2322.45 418.163   8
   3  -8  -4 1866.49 343.843   2
   3  -8  -3 22443.8 1142.68   2
   3  -8  -3 22644.9 1190.03   8
   3  -8  -2 3177.00 472.957   8
   3  -8  -2 2970.17 423.830   2
   3  -8  -1 48066.1 1666.77   8
   3  -8  -1 46934.5 1531.18   2
  -3  -8   1 48601.6 1595.57   4
   3  -8  -1 47706.3 1578.59  11
   3  -8   0 11071.7 672.796   2
   3  -8   0 11413.3 756.491   8
  -3  -8   0 9725.75 721.836   4
   3  -8   0 11070.1 764.525  11
  -3  -8  -1 68882.1 2100.00   4
   3  -8   1 71349.8 2121.96  11
   3  -8   2 8130.20 719.662  11
  -3  -8  -2 10164.3 813.678   4
   3  -8   3 12279.7 862.279   5
  -3  -8  -3 12751.0 938.822   4
   3  -8   3 11438.6 870.911  11
   3  -8   4 17997.1 1101.00   5
  -3  -8  -4 17396.2 1116.76   4
   3  -8   4 17299.0 1095.98  11
   3  -8   5 208.497 232.455   5
   3  -8   5 974.172 361.791  11
  -3  -8  -5 1263.98 406.310   4
  -3  -8  -6 7239.15 785.434   4
   3  -8   6 6895.65 753.293   5
   3  -8   6 7107.65 767.264  11
  -3  -8  -9 98.6990 361.663  14
  -3  -8 -10 1702.03 507.518  14
  -3  -8 -11 1149.87 343.399  14
  -3  -8 -12-525.596 659.638  17
   3  -7 -13 543.671 273.844  17
   3  -7 -12 298.107 288.464  17
   3  -7 -11 3224.80 541.156  14
   3  -7 -11 3270.26 612.373  17
   3  -7 -10 1383.05 390.938  14
   3  -7 -10 1689.73 598.515  17
   3  -7  -9 22907.7 1523.73  17
   3  -7  -9 23933.2 1480.72  14
   3  -7  -8 7207.66 798.131  14
   3  -7  -8 7028.49 929.722  17
   3  -7  -7 16396.5 1142.29   2
   3  -7  -6 1154.13 323.521   2
   3  -7  -5 16169.1 1043.08   2
   3  -7  -4 3952.00 493.899   2
   3  -7  -3 2949.84 443.170   2
   3  -7  -3 4797.44 531.840   8
   3  -7  -2 28127.3 1236.92   8
   3  -7  -2 26797.3 1143.01   2
  -3  -7   2 29087.0 1101.22   4
   3  -7  -1 26997.2 1161.07   8
   3  -7  -1 26084.1 1058.20   2
   3  -7  -1 26203.6 1092.23  11
  -3  -7   1 28835.2 1134.82   4
   3  -7   0 2516.65 329.282   2
   3  -7   0 2455.60 382.981  11
   3  -7   0 2324.55 350.973   8
  -3  -7   0 2597.78 385.620   4
   3  -7   1 2704.10 414.799  11
   3  -7   1 3289.97 330.992   2
  -3  -7  -1 2975.15 425.755   4
  -3  -7  -2 26980.3 1256.78   4
   3  -7   2 28174.1 1254.79  11
   3  -7   3 5314.92 557.498   5
   3  -7   3 5492.77 579.320  11
  -3  -7  -3 4900.47 576.048   4
   3  -7   4 1819.17 354.269   5
   3  -7   4 1568.39 355.122  11
  -3  -7  -4 1986.17 421.590   4
  -3  -7  -5 8359.42 797.339   4
   3  -7   5 7338.86 727.866   5
   3  -7   5 7251.38 717.585  11
   3  -7   6 5356.06 663.968   5
   3  -7   6 4613.88 580.703  11
  -3  -7  -6 4574.36 625.063   4
  -3  -7 -10 6071.10 752.886  14
  -3  -7 -13 454.561 393.728  17
   3  -6 -13 468.493 277.088  17
   3  -6 -12 3648.29 611.315  17
   3  -6 -11-299.491 245.543  14
   3  -6 -11 521.685 474.299  17
   3  -6 -10 2509.31 512.520  14
   3  -6 -10 2928.11 739.006  17
   3  -6  -9 5360.23 696.304  14
   3  -6  -9 5300.70 917.705  17
   3  -6  -8 12475.0 1041.18  14
   3  -6  -8 11305.0 1124.87  17
   3  -6  -7 11384.4 926.665   2
  -3  -6   7 12527.4 1004.92  10
   3  -6  -6 7442.80 710.021   2
  -3  -6   6 6963.53 703.558  10
   3  -6  -5 11235.0 834.716   2
  -3  -6   5 11395.3 823.498  10
   3  -6  -4 48533.7 1668.86   2
  -3  -6   4 50867.2 1664.93  10
   3  -6  -3 1952.79 354.629   8
   3  -6  -3 2453.31 380.024   2
  -3  -6   3 2065.86 329.966  10
   3  -6  -2 13410.4 796.291   8
   3  -6  -2 10680.1 678.822   2
   3  -6  -1 15637.8 761.924   2
   3  -6  -1 14302.1 791.782   8
   3  -6  -1 14364.8 762.675  11
   3  -6   0 79856.9 1823.32   2
   3  -6   0 75417.1 1967.75  11
  -3  -6   0 77855.2 1987.13   4
   3  -6   1 27520.1 1137.15  11
  -3  -6  -1 27415.9 1142.01   4
  -3  -6  -2 12572.8 831.037   4
   3  -6   2 11999.7 783.763  11
  -3  -6  -3 576.877 301.366   4
   3  -6   3 516.585 224.389   5
   3  -6   3 680.342 256.530  11
   3  -6   4 28563.9 1284.98   5
  -3  -6  -4 27035.3 1323.21   4
   3  -6   4 28176.2 1270.75  11
   3  -6   5 10697.4 842.965   5
  -3  -6  -5 12026.0 891.757   4
   3  -6   5 11292.8 851.385  11
   3  -6   5 13054.8 935.444   6
   3  -6   6 18592.9 1180.38   5
  -3  -6  -6 20510.4 1228.39   4
   3  -6   6 18923.6 1207.61   6
   3  -6   7 4772.65 648.305   5
  -3  -6  -7 3753.66 564.736   4
  -3  -6 -10-167.540 298.965  14
  -3  -6 -13 191.212 482.501  17
   3  -5 -14 245.919 187.076  17
   3  -5 -13 993.486 300.110  17
   3  -5 -12 4330.04 696.433  17
   3  -5 -11 1562.99 628.297  17
   3  -5 -10 27962.7 1542.62  14
   3  -5 -10 23689.2 1615.87  17
   3  -5  -9 4073.11 807.883  17
   3  -5  -9 3538.67 565.797  14
   3  -5  -8 548.872 456.314  17
   3  -5  -8 991.103 318.725   2
   3  -5  -7 5406.96 616.620   2
  -3  -5   7 5933.01 681.706  10
   3  -5  -6 83355.0 2423.51   2
  -3  -5   6 84419.7 2513.85  10
  -3  -5   5 33489.1 1409.09  10
   3  -5  -5 34327.5 1394.40   2
   3  -5  -4 50682.5 1660.43   2
  -3  -5   4 55135.9 1684.13  10
   3  -5  -3 114796. 2595.60   2
  -3  -5   3 121753. 2531.64  10
   3  -5  -2 19709.9 877.127   2
  -3  -5   2 20172.5 785.231  10
   3  -5  -1 55971.1 1492.62   2
   3  -5   0 18028.9 847.435  11
   3  -5   0 19361.4 782.031   2
   3  -5   1 15666.6 811.413  11
  -3  -5  -1 15256.3 816.171   4
   3  -5   2 45275.2 1434.42   5
   3  -5   2 47926.6 1153.12   3
  -3  -5  -2 45291.5 1529.86   4
   3  -5   2 46423.7 1502.32  11
  -3  -5  -3 64147.1 1933.76   4
   3  -5   3 65009.5 1868.09  11
   3  -5   3 65733.6 1837.93   5
   3  -5   4 19258.5 993.369   5
   3  -5   4 17576.2 968.596  11
   3  -5   4 19222.9 1041.28   6
  -3  -5  -4 19858.5 1072.89   4
   3  -5   5 8054.84 693.074   5
  -3  -5  -5 6864.47 691.132   4
   3  -5   5 7696.29 669.040  11
   3  -5   5 7723.34 705.535   6
   3  -5   6 28814.3 1416.94   5
  -3  -5  -6 31612.7 1488.96   4
   3  -5   6 31596.4 1385.34  11
   3  -5   6 28168.5 1444.58   6
   3  -5   7 1211.18 325.072   5
   3  -5   7 976.302 323.733   6
  -3  -5 -13 876.489 575.180  17
   3  -4 -14 368.661 192.686  17
   3  -4 -13 72.5531 233.233  17
   3  -4 -12-365.645 437.415  17
   3  -4 -11 9788.34 1065.86  17
   3  -4 -10 5220.72 886.672  17
   3  -4  -9 24110.9 1550.91  17
   3  -4  -9 23753.4 1392.64  14
   3  -4  -8 55.5075 162.705   2
  -3  -4   8 194.727 271.421  10
   3  -4  -7 23282.7 1228.23   2
  -3  -4   7 22572.4 1312.20  10
   3  -4  -6 45246.0 1660.41   2
  -3  -4   6 47118.0 1776.47  10
   3  -4  -5 48003.3 1619.19   2
  -3  -4   5 49214.9 1678.81  10
   3  -4  -4 40650.7 1400.27   2
  -3  -4   4 40538.9 1401.24  10
   3  -4  -3 246017. 4266.69   2
  -3  -4   3 251515. 4205.49  10
   3  -4  -2 100744. 2189.40   2
  -3  -4   2 103679. 2039.78  10
   3  -4  -1 37648.0 1138.35   2
  -3  -4   1 37336.8 923.756  10
   3  -4   0 18885.1 724.646  12
   3  -4   0 18677.2 813.063  11
   3  -4   0 18096.2 731.625   2
   3  -4   1 13578.0 673.608  12
  -3  -4  -1 14204.1 1007.74   1
   3  -4   1 12344.9 690.187  11
   3  -4   2 130385. 2581.44   5
   3  -4   2 131935. 2351.91   9
   3  -4   2 128513. 2650.56  12
   3  -4   2 126663. 2252.08   3
   3  -4   2 129705. 2668.12  11
  -3  -4  -2 126517. 2725.42   4
   3  -4   3 223833. 4088.84  12
   3  -4   3 225956. 3961.97   5
   3  -4   3 221649. 4008.22  11
  -3  -4  -3 222686. 4131.45   4
  -3  -4  -4 26543.7 1195.71   4
   3  -4   4 25478.4 1107.75  11
   3  -4   4 24144.7 1135.90   6
   3  -4   4 26030.7 1110.93   5
   3  -4   5 45946.7 1645.07   5
  -3  -4  -5 48761.4 1733.76   4
   3  -4   5 49121.1 1639.84  11
   3  -4   5 45119.9 1705.87   6
   3  -4   6 32426.9 1438.60   5
  -3  -4  -6 33196.0 1478.12   4
   3  -4   6 34024.2 1382.06  11
   3  -4   6 30876.7 1482.41   6
   3  -4   7 9610.62 815.220   5
  -3  -4  -7 11286.5 882.245   4
   3  -4   7 9553.44 872.187   6
  -3  -4 -13 898.831 587.630  17
   3  -3 -14 1690.33 304.679  17
   3  -3 -13 1127.22 364.573  17
   3  -3 -12 418.048 409.955  17
   3  -3 -11 2403.69 700.528  17
   3  -3 -10-12.0866 630.085  17
   3  -3  -9 5659.91 866.305  17
  -3  -3   8 4416.52 620.465  10
  -3  -3   7 40619.2 1741.73  10
   3  -3  -7 40410.3 1595.86   2
   3  -3  -6 66428.2 1840.26   9
   3  -3  -6 67093.3 1987.49   2
  -3  -3   6 62569.3 2073.18  10
   3  -3  -5 11449.0 731.603   2
  -3  -3   4 15698.2 853.379   7
   3  -3  -4 14544.7 786.937   2
   3  -3  -3 194128. 3459.79   2
  -3  -3   3 189144. 3457.11   7
   3  -3  -2 46997.1 1330.60   2
  -3  -3   2 49876.8 1331.07   7
   3  -3  -2 49113.5 1027.45  12
   3  -3  -1 172843. 3006.11   2
   3  -3   0 10358.9 505.316  12
  -3  -3   0 10428.6 323.382  10
   3  -3   1 143104. 2513.13   9
   3  -3   1 142717. 2474.48   3
   3  -3   1 139810. 2595.22  12
   3  -3   1 143124. 2698.07  11
   3  -3   2 31845.0 909.700   9
  -3  -3  -2 29650.1 1499.21   1
   3  -3   2 30330.1 1007.82   5
   3  -3   2 31140.0 884.975   3
   3  -3   2 30707.1 1062.88  12
   3  -3   2 32700.1 1108.63  11
   3  -3   3 45282.8 1326.32   5
   3  -3   3 44731.7 1406.06  12
   3  -3   3 45816.9 1389.66  11
  -3  -3  -3 45356.7 1444.74   4
  -3  -3  -4 107.058 250.634   4
   3  -3   4 266.387 192.528   5
   3  -3   4 543.718 255.869  12
   3  -3   4 153.414 172.896  11
   3  -3   4 82.8750 191.402   6
   3  -3   5 3763.38 499.838   6
   3  -3   5 3477.34 426.734   5
   3  -3   5 3781.49 425.685  11
  -3  -3  -5 4079.67 485.463   4
   3  -3   6 14885.4 902.244   5
   3  -3   6 14392.7 993.862  13
  -3  -3  -6 15188.4 961.284   4
   3  -3   6 15640.0 1027.29   6
  -3  -3  -7 10044.1 807.851   4
   3  -3   7 8942.22 834.290   6
   3  -3   7 8310.13 814.348  13
   3  -3   9 291.124 523.347  18
   3  -3  10 2554.95 761.292  18
   3  -3  11 1034.79 691.709  18
  -3  -3 -13-234.076 575.030  17
   3  -2 -14 737.817 241.823  17
   3  -2 -13 806.050 308.715  17
   3  -2 -12 6499.60 824.345  17
   3  -2 -11-223.765 503.243  17
   3  -2 -10 20753.7 1471.73  17
   3  -2  -9 7984.09 929.488  17
  -3  -2   8 4756.87 633.807  10
  -3  -2   7 14205.4 1015.54  10
   3  -2  -7 16110.3 952.996   2
  -3  -2   6 10438.6 798.868   7
   3  -2  -6 9266.40 678.661   2
  -3  -2   5 7035.81 604.977   7
   3  -2  -5 7493.33 586.437   2
   3  -2  -5 6428.57 498.552   9
  -3  -2   4 153823. 3058.18   7
   3  -2  -4 151172. 2957.33   2
   3  -2  -4 149823. 2867.84   9
  -3  -2   3 19423.4 831.394   7
   3  -2  -3 17658.4 794.143   2
  -3  -2   2 205613. 3474.49   7
   3  -2  -2 216413. 3146.12  12
   3  -2  -2 211575. 3532.01   2
  -3  -2   1 189240. 3042.35   7
   3  -2  -1 190389. 3165.52   2
   3  -2  -1 188983. 3164.98   9
  -3  -2   0 569234. 7597.39   7
   3  -2   0 573028. 7880.58   9
   3  -2   0 576439. 7846.44  12
   3  -2   1 51563.2 1212.56   3
   3  -2   1 50753.6 1294.88  12
   3  -2   1 51262.2 1228.84   9
   3  -2   2 297137. 4518.99   5
   3  -2   2 300161. 4419.59   3
   3  -2   2 295350. 4680.23  12
   3  -2   3 2443.83 283.453   5
   3  -2   3 2980.44 375.561  12
   3  -2   3 2639.65 328.159  11
   3  -2   3 2809.33 381.175   6
  -3  -2  -3 2486.07 371.149   4
   3  -2   4 189636. 3357.03   5
   3  -2   4 181195. 3533.01  12
   3  -2   4 191073. 3421.46  11
  -3  -2  -4 186101. 3555.43   4
   3  -2   4 182231. 3615.91  13
   3  -2   4 180152. 3587.45   6
   3  -2   5 21111.1 967.321   5
   3  -2   5 23910.3 1129.09  12
  -3  -2  -5 22885.1 1080.47   4
   3  -2   5 24127.4 998.058  11
   3  -2   5 22663.3 1116.04   6
   3  -2   5 20803.3 1084.86  13
   3  -2   6 22382.0 1066.25   5
   3  -2   6 21826.3 1215.50  13
  -3  -2  -6 24001.0 1163.32   4
   3  -2   6 22674.1 1225.59   6
   3  -2   7 8838.22 824.850  13
   3  -2   7 10657.1 889.440   6
   3  -2   8 1961.67 423.116   6
   3  -2   9 526.494 566.401  18
   3  -2  10 3088.65 855.068  18
   3  -2  11 733.908 697.261  18
   3  -2  12-55.3176 622.363  18
  -3  -2 -13-609.359 570.345  17
   3  -1 -14-46.2926 153.070  17
   3  -1 -13 240.368 234.901  17
   3  -1 -12 810.967 425.508  17
   3  -1 -11 2330.21 650.123  17
   3  -1 -10 277.969 531.528  17
   3  -1  -9 9402.72 992.405  17
  -3  -1   8 39425.8 1825.67  10
  -3  -1   7 22082.1 1215.94   7
  -3  -1   6 49616.5 1740.52   7
   3  -1  -6 51647.2 1606.75   2
  -3  -1   5 6794.27 585.468   7
   3  -1  -5 6373.13 517.935   2
   3  -1  -5 7433.68 510.004   9
  -3  -1   4 17330.3 857.034   7
   3  -1  -4 18760.2 823.488   2
   3  -1  -4 18562.8 777.627   9
  -3  -1   3 152692. 2820.86   7
   3  -1  -3 150093. 2727.38   9
   3  -1  -3 151616. 2793.03   2
  -3  -1   2 160557. 2797.60   7
   3  -1  -2 162393. 2812.13   9
   3  -1  -2 162736. 2849.07   2
  -3  -1   1 193880. 3046.89   7
  -3  -1   0 155696. 2417.96   7
   3  -1   0 155018. 2642.75   3
   3  -1   0 158510. 2675.69   9
   3  -1   1 449287. 6255.94   3
   3  -1   1 446736. 6359.59  12
  -3  -1  -1 441389. 5794.62   7
   3  -1   1 447379. 6246.75   9
   3  -1   2 127481. 2462.60  12
   3  -1   3 17603.2 677.495   5
  -3  -1  -3 17693.5 1098.73   1
   3  -1   3 16297.0 801.213  13
   3  -1   3 16565.8 784.707   6
  -3  -1  -3 17568.6 790.122   4
   3  -1   3 16806.6 783.529  12
   3  -1   4 30826.2 1207.53  13
   3  -1   4 30627.6 1001.73   5
  -3  -1  -4 30349.9 1126.48   4
   3  -1   4 29668.8 1154.60   6
   3  -1   4 29742.3 1138.40  12
   3  -1   5 4633.49 412.972   5
   3  -1   5 4129.26 497.226  13
  -3  -1  -5 4498.37 474.923   4
   3  -1   5 3803.13 459.545  12
   3  -1   5 3113.73 425.416   6
   3  -1   6 13588.0 950.157  13
  -3  -1  -6 15633.9 891.131   4
   3  -1   6 15606.4 962.095  12
   3  -1   6 17478.0 1027.35   6
   3  -1   7 29889.1 1530.11  13
   3  -1   7 32048.3 1513.16   6
   3  -1   8 23126.8 1406.36  13
   3  -1   8 24570.8 1393.89   6
   3  -1   9 5040.03 845.761  18
   3  -1  10 10422.5 1127.53  18
   3  -1  11 5357.35 1002.80  18
   3  -1  12 2148.61 759.342  18
  -3  -1 -13 1058.42 579.004  17
   3   0 -14 2091.87 312.726  17
   3   0 -13 1026.78 308.664  17
   3   0 -12 14037.2 1107.25  17
   3   0 -11 5522.30 787.776  17
   3   0 -10 54539.9 2327.10  17
   3   0  -9 11229.9 1031.91  17
  -3   0   8 33113.9 1589.83   7
  -3   0   7 40824.7 1659.91   7
  -3   0   6 1230.35 340.853   7
   3   0  -6 1068.41 249.925   2
  -3   0   5 66163.6 1898.81   7
   3   0  -5 70906.5 1774.54   2
   3   0  -5 67542.1 1657.90   9
   3   0  -4 1256.78 248.590   9
  -3   0   4 782.552 262.389   7
  -3   0   3 320405. 4990.74   7
   3   0  -3 318809. 4840.24   9
  -3   0   2 158420. 2744.62   7
   3   0  -2 159596. 2766.27   9
  -3   0   1 79943.4 1576.94   7
   3   0  -1 81472.9 1675.90   3
  -3   0   0 47827.4 1029.76   7
   3   0   1 111669. 2071.46   3
  -3   0  -1 108393. 1731.51   7
  -3   0  -2 28012.4 577.955   7
   3   0   2 29636.8 986.165  12
   3   0   3 165870. 3121.46  13
   3   0   3 168384. 3120.13  12
  -3   0  -3 171568. 3813.40   1
   3   0   3 175994. 3108.29   6
  -3   0  -4 2282.33 430.713   1
   3   0   4 2005.50 232.901   5
   3   0   4 2270.15 348.085   6
  -3   0  -4 2079.43 309.682   4
   3   0   4 2121.80 357.068  13
   3   0   4 2029.95 332.007  12
   3   0   5 3307.04 451.160  13
   3   0   5 3370.38 414.826  12
  -3   0  -5 3649.61 394.502   4
   3   0   5 3196.51 421.702   6
   3   0   6 205.841 275.581  13
   3   0   6 250.229 207.233  12
   3   0   6 372.665 230.685   6
   3   0   7 14271.4 1048.30  13
   3   0   7 13502.3 955.327   6
   3   0   8 7200.63 805.964  13
   3   0   8 7875.37 787.464   6
   3   0   9 164.130 539.011  18
   3   0   9-3.28322 427.758  16
   3   0  10 22616.5 1583.20  18
   3   0  11 3445.14 978.138  18
   3   0  12 35.8561 777.202  18
  -3   0 -13 219.838 450.994  17
   3   1 -13 356.941 239.409  17
   3   1 -12 615.611 321.772  17
   3   1 -11 2584.84 578.824  17
   3   1 -10 414.141 389.199  17
   3   1  -9 8100.11 881.654  17
  -3   1   8 40132.4 1748.89   7
  -3   1   7 23081.5 1228.90   7
  -3   1   6 50535.0 1716.64   7
  -3   1   5 7436.76 602.306   7
  -3   1   4 17234.8 848.693   7
  -3   1   3 155658. 2879.76   7
   3   1  -2 164894. 2813.95   3
  -3   1   2 165255. 2849.38   7
   3   1  -1 194188. 3154.15   3
  -3   1   1 193372. 3100.34   7
  -3   1   0 156352. 2520.38   7
  -3   1  -1 447027. 6035.86   7
  -3   1  -2 128017. 2048.58   7
   3   1   2 130396. 2391.86  13
   3   1   3 18343.4 806.013  13
   3   1   3 16189.5 764.553  12
   3   1   4 30117.4 1174.46  13
  -3   1  -4 30539.0 1411.24   1
   3   1   4 28387.4 1090.11  12
  -3   1  -4 30757.7 1032.54   4
   3   1   4 29075.8 1077.83   6
   3   1   5 3349.15 468.564  13
   3   1   5 4039.41 433.202  12
   3   1   5 3757.02 436.876   6
   3   1   6 15750.7 1012.25  13
   3   1   6 15860.0 904.092  12
   3   1   6 15683.4 938.290   6
   3   1   7 31700.7 1579.60  13
   3   1   7 33722.1 1494.88   6
   3   1   8 22976.4 1402.35  13
   3   1   9 4884.46 850.121  18
   3   1   9 5403.89 761.819  16
   3   1  10 13128.6 1291.42  18
   3   1  11 5660.01 1133.70  18
   3   1  12 1672.92 882.747  18
   3   2 -13 789.907 237.515  17
   3   2 -12 6283.16 700.495  17
   3   2 -11 256.383 301.027  17
   3   2 -10 25725.5 1518.19  17
   3   2  -9 5951.50 726.305  17
  -3   2   8 5409.10 631.559   7
  -3   2   7 15455.7 982.432   7
  -3   2   6 8691.29 689.454   7
  -3   2   5 10163.7 702.894   7
   3   2  -5 7079.98 478.926   3
  -3   2   4 152416. 3020.87   7
   3   2  -4 153322. 2754.54   3
   3   2  -3 18018.0 713.780   3
  -3   2   3 17872.7 804.300   7
   3   2  -2 209523. 3406.92   3
  -3   2   2 209737. 3475.86   7
   3   2  -1 188013. 3129.50   3
  -3   2   1 188516. 3102.20   7
  -3   2   0 570959. 7758.32   7
  -3   2  -1 52137.2 1180.92   7
   3   2   2 309448. 4647.50  13
   3   2   3 2756.63 329.080  13
   3   2   4 183656. 3562.56  13
   3   2   4 183822. 3429.30  12
  -3   2  -4 188193. 3191.54   4
   3   2   4 188086. 3342.59   6
   3   2   5 23539.9 1145.91  13
   3   2   5 25201.8 1045.03   6
   3   2   5 21399.8 984.889  12
   3   2   6 22608.1 1225.54  13
   3   2   6 23025.8 1081.27  12
   3   2   6 23510.3 1113.41   6
   3   2   7 10039.3 883.285  13
   3   2   8 2397.99 631.732  18
   3   2   8 2184.82 459.746  13
   3   2   8 2827.73 553.400  16
   3   2   9-126.253 598.525  18
   3   2   9-73.5154 463.399  16
   3   2  10 3767.74 923.886  18
   3   2  11 939.369 966.305  18
   3   2  12 34.4329 827.804  18
   3   3 -10 877.883 330.037  17
   3   3  -9 5941.54 699.995  17
  -3   3   8 4993.70 620.453   7
  -3   3   7 41942.1 1661.12   7
  -3   3   6 66007.1 2028.44   7
  -3   3   5 12608.8 781.265   7
   3   3  -4 16120.8 688.365   3
  -3   3   4 16025.8 839.073   7
   3   3  -3 195681. 3279.81   3
  -3   3   3 196985. 3500.26   7
   3   3  -2 47586.4 1253.66   3
  -3   3   2 50759.5 1351.34   7
  -3   3   1 175509. 3019.58   7
  -3   3   0 9649.03 515.146   7
   3   3   2 32414.3 954.098  13
   3   3   3 47047.1 1351.38  13
   3   3   4 145.451 182.295  13
   3   3   4 129.115 182.025  12
   3   3   5 4311.35 500.547  13
   3   3   5 4814.41 467.246  12
   3   3   6 15876.7 1012.52  13
   3   3   6 15745.4 873.615  12
   3   3   7 10309.5 903.488  13
   3   3   8 7205.07 841.420  18
   3   3   8 7730.70 820.752  16
   3   3   9 635.259 641.986  18
   3   3   9 525.023 470.153  16
   3   3  10 3718.21 980.284  18
   3   3  11 227.426 912.245  18
   3   3  12 481.418 866.825  18
  -3   4   8 1230.62 346.931   7
  -3   4   7 23035.4 1226.43   7
  -3   4   6 47666.6 1706.63   7
  -3   4   5 48276.6 1614.41   7
  -3   4   4 40763.5 1392.11   7
  -3   4   3 248637. 4240.87   7
  -3   4   2 101398. 2191.28   7
  -3   4   1 37521.4 1148.55   7
   3   4   3 233377. 3936.46  13
   3   4   4 26173.2 1095.20  13
   3   4   5 47406.5 1519.07  12
   3   4   5 48955.3 1699.32  13
   3   4   6 33977.0 1520.63  13
   3   4   7 10290.1 896.711  13
   3   4   8 1985.99 544.292  18
   3   4   8 474.879 344.149  16
   3   4   9 4713.41 894.033  18
   3   4   9 3482.48 698.920  16
   3   4  10 2695.50 921.124  18
   3   4  11 934.063 913.601  18
   3   4  12 314.246 816.202  18
  -3   5   8 1210.51 306.905   7
  -3   5   7 7040.70 691.531   7
  -3   5   6 83266.2 2386.28   7
  -3   5   5 33977.5 1346.17   7
  -3   5   4 50696.9 1612.97   7
  -3   5   3 119734. 2589.52   7
  -3   5   2 17409.5 839.124   7
  -3   5   1 54418.3 1514.45   7
   3   5   3 70340.4 1720.09  13
   3   5   4 19868.9 951.757  13
   3   5   5 8560.45 684.256  13
   3   5   5 7175.60 575.653  12
   3   5   6 31447.0 1471.10  13
   3   5   7 1749.51 413.344  13
   3   5   8 11552.4 1082.18  18
   3   5   8 10735.3 979.372  16
   3   5   9 4046.73 881.043  18
   3   5   9 2558.32 676.863  16
   3   5  10 19705.1 1552.74  18
   3   5  11-1500.21 969.053  18
   3   5  12 1745.05 826.150  18
  -3   6   7 13273.1 958.225   7
  -3   6   6 6118.72 627.049   7
  -3   6   5 10906.9 780.348   7
  -3   6   4 49239.3 1634.40   7
  -3   6   3 2060.61 358.077   7
  -3   6   2 11934.7 727.775   7
  -3   6   1 14370.9 776.671   7
   3   6   8 2528.77 638.450  18
   3   6   8 3353.43 620.610  16
   3   6   9 5152.95 886.850  18
   3   6   9 6688.41 919.994  16
   3   6  10-596.128 790.474  18
   3   6  11 1782.99 888.677  18
   3   6  12-0.79399 674.981  18
  -3   7   7 15697.6 1061.63   7
  -3   7   6 913.583 304.134   7
  -3   7   5 16491.8 993.957   7
  -3   7   4 3252.96 458.551   7
  -3   7   3 4031.49 470.675   7
  -3   7   2 28339.6 1186.60   7
  -3   7   1 29219.7 1186.31   7
   3   7   7 3994.83 663.760  18
   3   7   7 3119.16 569.237  16
   3   7   7 4002.36 621.283  15
   3   7   8 7891.22 952.091  18
   3   7   8 6622.67 856.941  16
   3   7   8 7648.72 865.287  15
   3   7   9 1729.01 768.935  18
   3   7   9 1326.17 607.305  16
   3   7  10 6689.50 1040.64  18
   3   7  11-315.156 713.344  18
   3   7  12 1780.80 617.786  18
  -3   8   7 12529.5 1034.01  20
  -3   8   6 12447.8 927.813   7
  -3   8   5 20.8209 227.758   7
  -3   8   4 1835.17 370.648   7
  -3   8   3 21775.3 1109.74   7
  -3   8   2 2440.32 397.575   7
  -3   8   1 46034.3 1601.91   7
   3   8   7 10987.5 993.721  18
   3   8   7 9553.91 936.388  15
   3   8   7 9034.38 906.812  16
   3   8   8 8497.78 944.558  18
   3   8   8 5853.36 814.524  16
   3   8   8 7278.76 831.601  15
   3   8   9-21.6627 647.547  18
   3   8   9 752.449 581.579  16
   3   8  10 716.182 708.026  18
   3   8  11 642.963 663.730  18
  -3   9   7 2752.23 500.716  20
  -3   9   6 14173.4 1030.36   7
  -3   9   5 16953.9 1081.61   7
  -3   9   4 1827.06 399.255   7
  -3   9   3 1000.29 294.060   7
  -3   9   2 9463.28 756.141   7
  -3   9   1 9913.77 776.873   7
   3   9   6 8208.12 814.453  16
   3   9   6 8230.48 847.014  15
   3   9   7 15303.4 1168.33  16
   3   9   7 13776.8 1145.78  15
   3   9   8 2687.48 656.555  18
   3   9   8 2806.12 668.672  16
   3   9   8 2114.91 470.754  15
   3   9   9 2616.48 679.365  18
   3   9  10 66.1762 627.608  18
   3   9  11-25.3154 498.698  18
  -3  10   7 11804.6 1050.50  20
  -3  10   6 24827.5 1455.74  20
  -3  10   5 44478.8 1833.58   7
  -3  10   4 36898.3 1632.35   7
  -3  10   3 23498.1 1261.65   7
  -3  10   2 19297.5 1121.28   7
  -3  10   1 4863.07 586.125   7
   3  10   5 14961.1 1114.70  20
   3  10   5 14585.2 1124.53  15
   3  10   6 1836.06 451.419  15
   3  10   6 1271.37 397.215  20
   3  10   7 2686.69 527.094  20
   3  10   7 2779.82 549.127  16
   3  10   7 3338.60 603.493  15
   3  10   8 770.265 480.351  16
   3  10   8 643.553 352.921  15
  -3  11   7 12418.3 1073.77  20
  -3  11   6 4768.38 658.271  20
  -3  11   5 5368.64 699.608  20
  -3  11   4 444.005 217.627   7
  -3  11   3 12735.4 979.531   7
  -3  11   2 39880.1 1712.32   7
  -3  11   1 3139.89 540.377   7
   3  11   4 9687.10 925.430  15
   3  11   4 8157.65 840.729  20
   3  11   5 2166.24 465.040  15
   3  11   5 2432.16 505.265  20
   3  11   6 6220.14 779.555  15
   3  11   6 8393.40 860.828  20
   3  11   7 6305.84 745.891  20
   3  11   7 7213.06 829.309  15
   3  11   8 736.228 330.289  20
   3  11   8 1323.49 437.708  15
  -3  12   7 7372.11 831.022  20
  -3  12   6 2094.74 480.492  20
  -3  12   5 14194.4 1118.38  20
  -3  12   4 11676.9 985.231  20
   3  12  -3 53643.3 2262.34  15
   3  12  -2 4081.92 627.221  15
  -3  12   1 10667.4 911.085   7
   3  12   2 343.684 243.982  20
   3  12   2 1651.19 457.354  15
   3  12   3 19937.1 1334.71  20
   3  12   3 21458.7 1397.47  15
   3  12   4 6084.27 764.171  15
   3  12   4 6683.86 789.732  20
   3  12   5 10874.4 1010.36  15
   3  12   5 11090.0 1001.75  20
   3  12   6 1608.42 488.002  15
   3  12   6 2871.14 547.671  20
   3  12   7 1214.66 423.419  15
   3  12   7 2544.48 519.446  20
   3  12   8 320.879 230.891  20
   3  12   8 691.682 312.923  15
   3  13 -11 631.704 233.289  15
  -3  13   7 217.434 281.417  20
  -3  13   6 683.586 366.420  20
  -3  13   5 5122.66 688.023  20
  -3  13   4 1495.58 414.566  20
   3  13  -4 955.938 393.159  15
   3  13  -3 17873.7 1307.34  15
   3  13  -2 6211.96 773.310  15
   3  13  -1 5369.15 749.704  15
   3  13   0 31416.3 1716.44  15
   3  13   1 4715.56 696.926  20
   3  13   1 3860.92 601.400  15
   3  13   2 4848.53 689.864  20
   3  13   2 4856.71 720.552  15
   3  13   3 908.455 359.640  20
   3  13   3 194.307 263.110  15
   3  13   4 6070.71 745.668  20
   3  13   4 7149.55 815.983  15
   3  13   5 372.317 259.242  15
   3  13   5 1411.46 428.110  20
   3  13   6 2950.48 553.287  15
   3  13   6 2511.91 557.970  20
   3  13   7 2386.42 511.054  15
   3  13   7 3397.64 564.533  20
   3  13   8 1490.31 394.037  15
   3  13   8 2310.99 446.546  20
   3  14 -10 285.104 253.975  15
   3  14  -9 269.092 280.694  15
  -3  14   7 214.733 257.495  20
   3  14  -6 5826.50 825.383  15
  -3  14   6 7715.00 840.506  20
  -3  14   5 3096.34 555.102  20
   3  14  -5 2282.89 538.884  15
   3  14  -4 12499.3 1117.89  15
  -3  14   4 13879.4 1112.76  20
   3  14  -3 9381.18 991.691  15
   3  14  -2 4631.82 708.211  15
   3  14  -1-70.0083 307.312  15
   3  14   0 2715.08 555.419  15
   3  14   1 13503.7 1146.89  15
   3  14   1 14471.0 1173.37  20
   3  14   2 138.404 248.403  20
   3  14   2 1298.84 442.741  15
   3  14   3 12211.2 1083.53  15
   3  14   3 10259.7 994.489  20
   3  14   4 10361.9 994.388  20
   3  14   4 8510.22 907.895  15
   3  14   5 797.072 362.268  20
   3  14   5 451.712 286.033  15
   3  14   6 3351.37 580.159  15
   3  14   6 2700.89 516.657  20
   3  14   7 894.403 334.331  15
   3  14   7 1306.80 364.402  20
   3  14   8-196.868 194.477  20
   3  15 -10 21.8843 151.214  15
   3  15  -9 1439.10 386.783  15
   3  15  -8 99.2503 253.366  15
   3  15  -7 51.7374 304.816  15
  -3  15   6 1345.16 391.115  20
   3  15  -6 1402.27 427.287  15
  -3  15   5-267.148 246.373  20
   3  15  -5 43.4263 302.367  15
  -3  15   4 788.732 355.341  20
   3  15  -4 1715.87 486.119  15
   3  15  -3 2822.54 594.222  15
   3  15  -2 11787.4 1104.27  15
   3  15  -1 17539.5 1331.90  15
   3  15   0 2278.69 585.599  20
   3  15   0 1904.89 495.968  15
   3  15   1 9540.89 945.981  20
   3  15   1 9631.12 975.029  15
   3  15   2 25404.8 1563.69  20
   3  15   2 24741.1 1549.43  15
   3  15   3 592.932 320.727  15
   3  15   3 548.720 377.496  20
   3  15   4 720.598 314.519  15
   3  15   4 1490.51 462.457  20
   3  15   5 1639.79 444.631  20
   3  15   5 2113.63 479.909  15
   3  15   6 1591.00 399.914  15
   3  15   6 1536.93 392.178  20
   3  15   7-277.487 216.216  15
   3  15   7-216.610 288.169  20
   3  16  -9-196.358 218.762  15
   3  16  -8 499.903 293.391  15
   3  16  -7 858.045 361.194  15
  -3  16   6 276.610 199.885  20
   3  16  -6 619.669 325.121  15
  -3  16   5 3810.02 557.733  20
   3  16  -5 4100.78 673.903  15
  -3  16   4 700.323 302.053  20
   3  16  -4 990.648 456.300  15
   3  16  -3 582.723 402.625  15
   3  16  -2 2092.02 525.413  15
   3  16  -1 5860.90 810.873  20
   3  16  -1 6712.71 860.139  15
   3  16   0 3918.85 650.919  20
   3  16   0 3929.23 657.920  15
   3  16   1 1609.61 467.574  20
   3  16   1 1704.97 487.570  15
   3  16   2 1169.42 388.355  15
   3  16   2 1447.13 452.529  20
   3  16   3 938.574 348.227  15
   3  16   3 1194.52 420.445  20
   3  16   4 1127.24 389.070  15
   3  16   4 1019.50 334.138  20
   3  16   5 1802.84 400.498  15
   3  16   5 1819.57 422.570  20
   3  16   6 500.284 301.880  20
   3  16   6 438.333 236.075  15
   3  16   7 240.153 184.995  15
   3  16   7-1.43254 200.616  20
   3  17  -8-245.827 184.769  15
   3  17  -7 1303.57 354.492  15
   3  17  -6 248.527 262.270  15
  -3  17   5 9.83339 183.719  20
   3  17  -5 473.783 367.281  15
   3  17  -4 173.147 272.444  15
   3  17  -3 180.011 292.845  15
   3  17  -2 4539.89 721.418  20
   3  17  -2 5678.55 767.755  15
   3  17  -1 438.814 413.156  20
   3  17  -1 586.800 306.336  15
   3  17   0 199.801 307.622  20
   3  17   0-146.929 297.371  15
   3  17   1 33.7972 309.808  20
   3  17   1 231.923 319.074  15
   3  17   2 2382.36 548.715  20
   3  17   2 2661.04 514.345  15
   3  17   3 1197.29 387.159  15
   3  17   3 460.312 386.922  20
   3  17   4 805.902 303.159  15
   3  17   4 990.411 348.335  20
   3  17   5-83.1689 244.592  15
   3  17   5 282.919 285.264  20
   3  17   6 251.549 181.512  15
   3  17   6 930.528 266.834  20
   3  17   7 1259.52 265.993  20
   3  18  -7 208.717 180.104  20
   3  18  -7 445.224 209.550  15
   3  18  -6 44.4598 215.893  15
   3  18  -5 204.587 245.767  15
   3  18  -4 472.875 382.705  20
   3  18  -4 630.126 319.411  15
   3  18  -3 35.2695 316.168  20
   3  18  -3 62.2878 282.527  15
   3  18  -2 228.586 333.160  20
   3  18  -2-112.347 269.020  15
   3  18  -1 2127.22 495.686  20
   3  18  -1 1306.71 402.644  15
   3  18   0-2.06851 303.528  20
   3  18   0 292.105 281.280  15
   3  18   1-135.280 309.083  20
   3  18   1-67.5928 256.509  15
   3  18   2 851.443 305.825  15
   3  18   2 1324.40 420.690  20
   3  18   3 417.032 281.471  20
   3  18   3-40.9157 195.410  15
   3  18   4 1361.35 309.522  15
   3  18   4 1388.04 359.877  20
   3  18   5 209.836 199.215  20
   3  18   5 598.076 236.613  15
   3  18   6-339.369 222.847  20
   3  19  -5 823.768 266.218  20
   3  19  -5 420.960 207.661  15
   3  19  -4 1065.13 327.551  20
   3  19  -4 706.899 287.344  15
   3  19  -3 5930.79 668.767  20
   3  19  -3 5243.72 582.794  15
   3  19  -2 1491.16 403.671  20
   3  19  -2 1969.36 406.061  15
   3  19  -1 1606.84 399.760  20
   3  19  -1 1502.35 367.799  15
   3  19   0 397.267 250.737  15
   3  19   0 111.237 234.618  20
   3  19   1 1845.55 373.060  15
   3  19   1 860.235 338.994  20
   3  19   2-85.5453 242.271  20
   3  19   2-235.617 208.237  15
   3  19   3 2060.23 337.997  15
   3  19   3 1517.17 363.910  20
   3  19   4 366.884 202.068  20
   3  19   5 276.089 190.412  20
   3  20  -3 565.378 228.503  20
   3  20  -2 88.3372 192.892  20
   3  20  -2 89.8950 153.212  15
   3  20  -1 1261.08 271.895  15
   3  20  -1 1515.25 335.771  20
   3  20   0 1158.95 291.182  15
   3  20   0 456.480 234.825  20
   3  20   1 1002.56 310.028  20
   3  20   2 813.153 255.676  20
   3  20   3 48.6364 166.447  20
  -4 -17  -6-272.711 202.291  14
   4 -16  -8 923.003 255.366  14
   4 -16  -7 827.662 272.492  14
   4 -16  -6 943.978 294.769  14
  -4 -16  -5 1792.40 467.910  14
  -4 -16  -6 787.257 344.677  14
  -4 -16  -7 439.637 283.864  14
   4 -15  -9-258.785 221.524  14
   4 -15  -8 703.390 271.904  14
   4 -15  -7 110.949 231.680  14
   4 -15  -6 412.902 286.360  14
   4 -15  -5 1779.89 406.560  14
  -4 -15  -4 30.0822 439.620  14
  -4 -15  -5 781.944 504.055  14
  -4 -15  -6 158.859 465.641  14
  -4 -15  -7-147.480 418.404  14
  -4 -15  -8 43.4895 266.678  14
   4 -14 -10 399.728 207.251  14
   4 -14  -9 1492.03 365.697  14
   4 -14  -8 79.9731 228.223  14
   4 -14  -7 433.928 343.006  14
   4 -14  -6 2765.55 538.954  14
   4 -14  -5 2264.46 474.694  14
  -4 -14  -6 276.166 532.536  14
  -4 -14  -7 790.479 546.498  14
  -4 -14  -8 972.521 473.412  14
  -4 -14  -9 289.323 270.356  14
   4 -13 -10 240.290 252.828  14
   4 -13  -9 934.624 366.389  14
   4 -13  -8 428.315 325.934  14
   4 -13  -7 432.491 316.343  14
   4 -13  -6 753.800 388.074  14
   4 -13  -5 1598.14 445.369  14
   4 -13  -4 7981.48 840.406  14
   4 -13   4 9759.95 976.106  19
   4 -13   5 1195.13 397.168  19
  -4 -13  -7 171.583 530.093  14
  -4 -13  -8 997.941 569.776  14
  -4 -13  -9 436.915 400.551  14
  -4 -13 -10 74.4098 190.564  14
   4 -12 -11 1368.72 287.446  14
   4 -12 -10 77.6900 230.940  14
   4 -12  -9 1348.07 372.414  14
   4 -12  -8 733.826 337.786  14
   4 -12  -7 4109.69 654.500  14
   4 -12  -6 4225.45 712.290  14
   4 -12  -5 13033.4 1115.39  14
   4 -12  -4 16163.0 1210.64  14
   4 -12   2 11828.7 998.776  19
   4 -12   3 20865.2 1363.44  19
   4 -12   4 16578.1 1256.60  19
   4 -12   5 5149.81 722.480  19
  -4 -12  -8 1448.22 626.863  14
  -4 -12  -9 3757.29 661.807  14
  -4 -12 -10 747.691 314.817  14
   4 -11 -11 775.732 278.939  14
   4 -11 -10 5382.20 651.558  14
   4 -11  -9 6164.69 782.285  14
   4 -11  -8 753.802 403.843  14
   4 -11  -7 6778.40 852.820  14
   4 -11  -6 16300.4 1276.46  14
   4 -11  -5 402.832 320.545  14
   4 -11  -4 5388.93 704.048  14
   4 -11  -2 2337.00 423.580   2
   4 -11   1 2959.69 518.257  11
  -4 -11  -1 3326.03 563.388   4
  -4 -11  -2 1462.46 439.655   4
   4 -11   3 1283.27 385.673  19
   4 -11   4 6013.77 784.379  19
   4 -11   5 3060.81 560.414  19
   4 -11   6 3707.92 630.878  19
  -4 -11  -9 2339.31 635.076  14
  -4 -11 -10 2104.84 451.478  14
   4 -10 -12 59.5094 148.605  14
   4 -10 -11 982.984 283.909  14
   4 -10 -10 2828.67 525.793  14
   4 -10  -9 9650.23 949.675  14
   4 -10  -8 3003.84 603.552  14
   4 -10  -7 900.935 396.238  14
   4 -10  -6 27388.0 1631.96  14
   4 -10  -5 9454.15 941.445  14
   4 -10  -4 21571.7 1351.73   2
   4 -10  -3 32377.2 1608.38   2
   4 -10  -2 5940.27 658.596   2
  -4 -10   0 24778.7 1354.73   4
  -4 -10  -1 26279.7 1443.92   4
   4 -10   1 23206.3 1348.69  11
  -4 -10  -2 21738.0 1338.77   4
   4 -10   2 19787.3 1265.55  11
  -4 -10  -3 55796.0 2232.46   4
   4 -10   3 53157.0 2182.34  11
   4 -10   4 26008.7 1520.76  19
   4 -10   5 18042.6 1320.28  19
   4 -10   6 20456.1 1437.47  19
  -4 -10  -9 26.3268 475.485  14
  -4 -10 -10-14.3919 358.679  14
  -4 -10 -11 244.216 188.035  14
  -4 -10 -11-247.145 478.469  17
   4  -9 -12 111.804 167.996  14
   4  -9 -12 405.633 204.411  17
   4  -9 -11 669.071 269.484  14
   4  -9 -11 434.673 218.854  17
   4  -9 -10 1779.51 424.522  14
   4  -9 -10 2856.38 515.997  17
   4  -9  -9 9366.57 934.490  14
   4  -9  -9 8945.10 881.545  17
   4  -9  -8 8396.80 899.829  14
   4  -9  -7 54837.7 2340.20  14
   4  -9  -6 1136.39 384.788  14
   4  -9  -5 43121.9 1945.60   2
   4  -9  -4 30625.3 1565.01   2
   4  -9  -3 4163.47 575.832   2
   4  -9  -2 24502.8 1278.42   2
   4  -9  -1 621.881 230.923   2
  -4  -9   1 463.898 218.524   4
  -4  -9   0 30729.6 1471.40   4
  -4  -9  -1 8107.51 770.298   4
   4  -9   1 7074.70 719.408  11
  -4  -9  -2 82530.0 2634.79   4
   4  -9   2 78765.6 2581.28  11
   4  -9   3 6512.28 743.560  11
  -4  -9  -3 5799.41 703.743   4
  -4  -9  -4 18203.5 1262.88   4
   4  -9   4 19892.6 1311.15  11
   4  -9   5 16005.5 1198.29  19
   4  -9   6 6281.06 799.883  19
  -4  -9 -10 403.322 346.021  14
  -4  -9 -11 481.413 259.702  14
   4  -8 -12 861.499 235.585  14
   4  -8 -12 658.234 248.994  17
   4  -8 -11 1982.98 424.979  17
   4  -8 -11 1875.37 412.509  14
   4  -8 -10 1659.37 436.135  14
   4  -8 -10 2202.43 489.557  17
   4  -8  -9 6079.97 791.373  14
   4  -8  -9 5215.48 714.082  17
   4  -8  -8 14685.7 1190.75  14
   4  -8  -8 17005.0 1263.89  17
   4  -8  -7 10917.6 1033.57  14
   4  -8  -7 11752.5 1018.46  17
   4  -8  -6 6771.65 783.753  14
   4  -8  -5 17989.7 1188.06   2
   4  -8  -4 45671.5 1851.26   2
   4  -8  -3 165.187 222.926   2
   4  -8  -2 16224.1 989.271   2
  -4  -8   1 20421.4 1098.16   4
   4  -8  -1 19802.6 1023.85   2
  -4  -8   0 16887.1 1031.75   4
   4  -8   0 15047.7 858.557   2
   4  -8   1 10862.7 847.151  11
  -4  -8  -1 11853.9 892.665   4
  -4  -8  -2 19426.7 1179.70   4
   4  -8   2 18271.6 1125.71  11
  -4  -8  -3 13589.9 1024.85   4
   4  -8   3 11859.7 944.524  11
  -4  -8  -4 8543.20 845.825   4
   4  -8   4 9090.80 852.583  11
   4  -8   5 2265.56 462.084  11
  -4  -8  -5 2554.10 533.489   4
   4  -8   6 2902.08 571.730  19
  -4  -8 -10 329.918 352.198  14
  -4  -8 -11-60.2514 222.460  14
  -4  -8 -12 303.320 506.229  17
   4  -7 -13-118.732 198.645  17
   4  -7 -12 658.524 315.360  17
   4  -7 -11 523.797 250.537  14
   4  -7 -11 1255.08 391.543  17
   4  -7 -10 4202.56 658.428  14
   4  -7 -10 4622.30 674.960  17
   4  -7  -9 3330.28 589.947  14
   4  -7  -9 4374.33 712.442  17
   4  -7  -8 20041.3 1373.29  14
   4  -7  -8 20448.0 1396.32  17
   4  -7  -7 7604.23 840.889  14
   4  -7  -7 8511.12 869.528  17
   4  -7  -6 4918.82 644.870   2
  -4  -7   6 5498.38 647.786  10
   4  -7  -5 15243.4 1068.08   2
  -4  -7   5 17888.4 1064.77  10
   4  -7  -4 18044.2 1091.82   2
   4  -7  -3 31144.5 1376.54   2
   4  -7  -2 4766.15 527.018   2
   4  -7  -1 659.401 245.033   2
  -4  -7   1 736.097 288.332   4
  -4  -7   0 5036.59 553.494   4
   4  -7   1 21487.8 1122.50  11
  -4  -7  -1 20791.4 1122.69   4
   4  -7   2 6647.53 538.142   9
  -4  -7  -2 5915.83 650.857   4
   4  -7   2 5124.09 581.418  11
  -4  -7  -3 37106.6 1635.76   4
   4  -7   3 34063.4 1535.13  11
   4  -7   4 335.002 238.834  11
  -4  -7  -4 863.770 362.285   4
  -4  -7  -5 10879.3 960.011   4
   4  -7   5 11045.7 920.092  11
   4  -7   5 11206.6 932.265   5
   4  -7   6 5528.95 682.292   5
   4  -7   6 5837.36 744.938  19
   4  -7   6 5499.71 669.930  11
  -4  -7 -10 3539.64 539.266  14
   4  -6 -13 2393.75 387.750  17
   4  -6 -12 475.422 309.470  17
   4  -6 -11 702.276 284.351  14
   4  -6 -11 141.395 274.673  17
   4  -6 -10 751.593 329.435  14
   4  -6 -10 1542.61 515.104  17
   4  -6  -9 2263.72 484.719  14
   4  -6  -9 2431.84 569.228  17
   4  -6  -8 686.279 330.842  14
   4  -6  -8-22.5442 377.331  17
   4  -6  -7 742.522 294.762   2
  -4  -6   7 784.251 331.203  10
   4  -6  -6 422.305 242.154   2
   4  -6  -6 1044.99 313.648   9
  -4  -6   6 1506.82 357.814  10
   4  -6  -5 5051.06 608.104   2
  -4  -6   5 7232.51 672.774  10
   4  -6  -4 22555.4 1179.32   2
  -4  -6   4 23151.9 1102.72  10
   4  -6  -3 41365.2 1541.51   2
   4  -6  -2 19226.5 996.971   2
   4  -6  -1 51094.7 1591.34   2
   4  -6   1 58646.5 1869.80  11
  -4  -6  -1 59777.0 1923.03   4
   4  -6   2 17428.5 833.577   9
   4  -6   2 14844.3 923.961  11
  -4  -6  -2 17415.2 1027.67   4
  -4  -6  -3 31417.6 1451.67   4
   4  -6   3 32543.0 1427.28  11
   4  -6   4 15677.7 1010.99  11
  -4  -6  -4 15188.5 1043.16   4
  -4  -6  -5 21459.0 1275.02   4
   4  -6   5 19490.4 1167.30  11
   4  -6   5 18817.3 1156.33   5
   4  -6   6 4586.77 593.322   5
   4  -6   6 3974.98 552.726  11
  -4  -6  -6 5695.30 701.972   4
  -4  -6 -10 1364.16 396.283  14
   4  -5 -13 503.344 238.691  17
   4  -5 -12 1351.33 383.472  17
   4  -5 -11 1177.95 437.646  17
   4  -5 -10 18721.7 1265.97  14
   4  -5 -10 17773.7 1344.82  17
   4  -5  -9 453.320 280.566  14
   4  -5  -9 997.553 515.535  17
   4  -5  -8 28593.4 1574.23  14
   4  -5  -8 29506.2 1663.82  17
   4  -5  -7 2222.20 422.178   2
  -4  -5   7 2388.06 462.061  10
   4  -5  -6 5210.92 569.986   9
  -4  -5   6 5540.80 639.638  10
   4  -5  -6 5169.29 608.337   2
  -4  -5   5 35058.6 1482.82  10
   4  -5  -5 33906.9 1477.81   2
  -4  -5   4 31615.9 1279.24  10
   4  -5  -4 29104.4 1309.39   2
  -4  -5   3 120577. 2570.66  10
   4  -5  -3 113773. 2733.94   2
   4  -5  -2 1282.97 321.990   2
   4  -5  -1 60237.9 1528.27  12
   4  -5  -1 53819.1 1608.97   2
   4  -5   0 38722.2 1271.63  12
   4  -5   1 14772.5 727.756   3
   4  -5   1 13757.4 736.311   9
   4  -5   1 14646.0 815.836  12
   4  -5   2 49409.8 1620.91  12
   4  -5   2 47099.1 1623.15  11
  -4  -5  -2 45089.5 1643.07   4
   4  -5   2 47315.1 1401.34   9
   4  -5   3 56774.8 1871.15  11
  -4  -5  -3 58447.0 1951.71   4
   4  -5   4 3774.56 496.246  11
  -4  -5  -4 3837.23 522.703   4
   4  -5   4 4482.53 526.247   5
   4  -5   5 1857.99 358.420   5
   4  -5   5 1958.52 389.342  11
  -4  -5  -5 2226.27 438.038   4
   4  -5   6 2924.88 473.374   5
  -4  -5  -6 2123.07 439.345   4
  -4  -5 -13 989.605 447.028  17
   4  -4 -13 739.955 301.383  17
   4  -4 -12 160.510 287.842  17
   4  -4 -11 4551.66 703.878  17
   4  -4 -10 6999.39 895.629  17
   4  -4  -9 1428.07 357.005  14
   4  -4  -9 1894.48 567.298  17
   4  -4  -8-24.4702 253.164  14
   4  -4  -8 444.965 382.756  17
   4  -4  -7 6602.93 693.932   2
  -4  -4   7 5894.32 700.869  10
   4  -4  -6 7368.23 635.295   9
  -4  -4   6 6874.59 699.200  10
   4  -4  -6 6593.88 674.638   2
   4  -4  -5 6996.91 625.795   9
  -4  -4   5 9298.61 735.157  10
   4  -4  -5 7815.54 688.447   2
   4  -4  -4 84237.4 2211.20   9
   4  -4  -4 84179.7 2273.88   2
  -4  -4   4 78800.5 2161.29  10
   4  -4  -3 105288. 2509.26   2
   4  -4  -2 5437.10 504.655   2
  -4  -4   2 7576.39 478.810  10
   4  -4  -1 54509.6 1594.99   9
   4  -4  -1 59366.4 1463.93  12
   4  -4   0 121930. 2455.96  12
   4  -4   0 119074. 2516.78   9
   4  -4   1 17702.4 785.825   3
   4  -4   1 17319.8 845.061  12
   4  -4   1 18046.7 826.943   9
   4  -4   2 60748.6 1535.84   3
   4  -4   2 61452.5 1760.99  12
  -4  -4  -2 61071.4 1856.00   4
   4  -4   2 59497.9 1565.01   9
   4  -4   3 30389.7 1310.86  12
  -4  -4  -3 31221.2 1332.00   4
   4  -4   4 102481. 2688.83  12
  -4  -4  -4 98844.4 2660.99   4
   4  -4   4 98504.9 2495.99   5
   4  -4   5 12899.6 862.221   5
  -4  -4  -5 13785.1 976.269   4
  -4  -4  -6 10612.2 902.535   4
  -4  -4  -7 2758.77 479.526   4
  -4  -4 -13 235.542 468.253  17
   4  -3 -14 81.2605 131.839  17
   4  -3 -13 278.926 244.767  17
   4  -3 -12 3411.75 624.222  17
   4  -3 -11 73.7684 328.613  17
   4  -3 -10 26377.4 1630.25  17
   4  -3  -9 5217.73 789.312  17
   4  -3  -8 20074.1 1347.13  17
   4  -3  -7 9073.71 783.607   2
  -4  -3   7 8629.37 831.104  10
   4  -3  -6 623.273 231.208   9
   4  -3  -6 803.132 233.911   2
  -4  -3   5 97305.2 2593.77   7
   4  -3  -5 100023. 2549.49   2
   4  -3  -5 93840.4 2386.12   9
   4  -3  -4 39360.7 1388.70   9
   4  -3  -4 36920.6 1394.04   2
  -4  -3   3 26646.5 1097.56   7
   4  -3  -3 29594.7 1145.11   9
   4  -3  -3 27680.3 1143.25   2
   4  -3  -2 110014. 2441.69   9
  -4  -3   2 112605. 2387.71   7
   4  -3  -2 116792. 2112.22  12
   4  -3  -2 108253. 2445.15   2
   4  -3  -1 18974.1 865.823   9
  -4  -3   1 19507.3 776.283   7
   4  -3  -1 17993.8 734.694  12
   4  -3   0 98609.4 2076.18  12
   4  -3   0 93034.6 2114.77   9
   4  -3   1 140474. 2673.96   3
   4  -3   1 140461. 2790.26  12
   4  -3   1 142938. 2725.19   9
   4  -3   2 53232.6 1418.33   3
   4  -3   2 51065.2 1554.40  12
   4  -3   2 52472.3 1408.73   9
   4  -3   3 142032. 3042.01  12
  -4  -3  -3 142353. 3130.44   4
   4  -3   4 40029.5 1378.67   5
   4  -3   4 37112.3 1477.21  12
  -4  -3  -4 36766.1 1462.85   4
   4  -3   5 18396.1 1110.55  12
  -4  -3  -5 19214.4 1105.62   4
  -4  -3  -6 10088.6 829.991   4
   4  -3   9 8656.62 998.068  18
   4  -3  10 12712.8 1146.16  18
  -4  -3 -13-55.2887 485.079  17
   4  -2 -14 578.442 191.194  17
   4  -2 -13-145.856 230.911  17
   4  -2 -12 1575.71 417.814  17
   4  -2 -11 5183.32 731.818  17
   4  -2 -10 254.047 393.457  17
   4  -2  -9 30816.3 1734.73  17
   4  -2  -7 24552.7 1246.37   2
  -4  -2   6 184423. 4065.63   7
   4  -2  -6 183001. 3842.55   2
   4  -2  -6 185062. 3699.49   9
  -4  -2   5 188943. 3884.34   7
   4  -2  -5 182078. 3729.93   2
   4  -2  -5 185825. 3638.75   9
  -4  -2   4 181388. 3579.61   7
   4  -2  -4 176306. 3492.27   2
   4  -2  -4 176139. 3438.19   9
   4  -2  -3 311724. 5105.84   9
  -4  -2   3 311843. 5144.00   7
   4  -2  -3 314531. 5168.73   2
  -4  -2   2 41631.2 1263.90   7
   4  -2  -2 44502.5 1147.47  12
   4  -2  -2 41852.9 1333.20   9
  -4  -2   1 40455.0 1142.24   7
   4  -2  -1 42176.3 1158.43  12
  -4  -2   0 16042.6 616.790   7
   4  -2   0 17394.8 776.079   3
   4  -2   0 17890.2 761.213  12
   4  -2   0 16976.6 776.692   9
   4  -2   1 48604.8 1349.79   3
   4  -2   1 49048.7 1413.43  12
   4  -2   1 48115.9 1351.52   9
   4  -2   2 88607.4 1949.53   3
   4  -2   2 86791.2 2096.70  12
   4  -2   3 119025. 2691.22  12
  -4  -2  -3 121067. 2731.95   4
   4  -2   4 208403. 4059.87  12
  -4  -2  -4 205384. 4062.53   4
   4  -2   4 211351. 3772.61   5
   4  -2   5 12920.9 878.918  12
  -4  -2  -5 12479.5 855.678   4
   4  -2   6 21999.4 1248.68  12
  -4  -2  -6 22898.9 1214.87   4
   4  -2   8 21594.1 1397.76  18
   4  -2   9 17814.6 1347.51  18
   4  -2  10 8401.40 1019.73  18
   4  -2  11 2207.83 746.585  18
   4  -2  12 1897.39 629.974  18
  -4  -2 -13 966.311 490.218  17
   4  -1 -13 2119.63 408.791  17
   4  -1 -12 2153.99 487.186  17
   4  -1 -11 9897.42 971.126  17
   4  -1 -10 2224.00 538.146  17
   4  -1  -9 25206.0 1533.82  17
  -4  -1   7 31315.5 1551.63   7
  -4  -1   6 182.350 270.916   7
  -4  -1   5 88184.9 2401.97   7
   4  -1  -5 89835.2 2219.87   9
  -4  -1   4 13004.6 802.220   7
   4  -1  -4 13841.9 769.225   9
  -4  -1   3 87634.4 2086.69   7
   4  -1  -3 87925.1 2078.73   9
  -4  -1   2 42957.8 1263.38   7
   4  -1  -2 43444.6 1321.53   9
  -4  -1   1 21893.7 794.247   7
   4  -1  -1 24112.8 922.178   3
   4  -1   0 63195.7 1613.04   3
  -4  -1   0 66777.4 1401.31   7
   4  -1   0 67160.5 1657.19   9
  -4  -1  -1 20760.7 594.982   7
   4  -1   1 22252.6 876.315   3
   4  -1   1 21520.5 889.667  12
   4  -1   2 364015. 5763.81  12
   4  -1   3 67097.9 1860.53  12
   4  -1   4 166821. 3482.50  12
  -4  -1  -4 170537. 3455.88   4
   4  -1   5 101579. 2624.39  12
  -4  -1  -5 101955. 2604.75   4
   4  -1   6 18662.4 1131.36  12
   4  -1   8 4527.99 720.937  18
   4  -1   8 5038.81 674.640  16
   4  -1   9 3249.33 758.384  18
   4  -1   9 3902.83 722.097  16
   4  -1  10 4267.44 929.836  18
   4  -1  11-182.639 721.662  18
   4  -1  12-38.3641 609.673  18
  -4  -1 -13 167.800 404.232  17
   4   0 -13 1423.61 331.054  17
   4   0 -12 546.201 300.502  17
   4   0 -11 3464.79 608.322  17
   4   0 -10 1465.29 434.404  17
   4   0  -9 3478.58 621.201  17
  -4   0   8 18648.7 1247.59   7
  -4   0   7 64069.6 2251.40   7
  -4   0   6 326.419 269.319   7
  -4   0   5 1525.33 398.393   7
  -4   0   4 165432. 3342.38   7
  -4   0   3 25604.7 1024.23   7
   4   0  -3 25055.5 989.524   9
  -4   0   2 141437. 2671.03   7
   4   0  -2 135713. 2700.64   3
   4   0  -2 135193. 2716.41   9
  -4   0   1 10965.8 555.648   7
   4   0  -1 10449.6 612.924   3
   4   0   0 12017.8 648.784   3
  -4   0   0 11760.2 522.933   7
  -4   0  -1 23955.6 684.836   7
   4   0   1 23222.8 913.841   3
   4   0   2 73872.0 1876.11  12
   4   0   3 67381.1 1857.11  12
   4   0   4 3732.71 468.408  12
  -4   0  -4 4031.83 448.601   4
   4   0   5 41346.1 1648.12  13
   4   0   5 44716.6 1615.79  12
  -4   0  -5 44652.3 1548.76   4
   4   0   6 926.047 320.032  13
   4   0   6 1081.14 307.079  12
   4   0   7 28619.2 1556.17  13
   4   0   7 30002.3 1485.69  12
   4   0   8 9009.00 960.967  18
   4   0   8 9754.50 902.744  16
   4   0   9 13983.6 1254.97  18
   4   0   9 15372.8 1220.91  16
   4   0  10 1857.70 791.648  18
   4   0  11 2225.92 888.990  18
   4   0  12 1963.96 733.721  18
  -4   0 -13-553.532 377.523  17
   4   1 -13 2058.57 375.079  17
   4   1 -12 2322.98 446.314  17
   4   1 -11 10870.0 986.188  17
   4   1 -10 2071.63 471.614  17
   4   1  -9 23947.5 1453.47  17
  -4   1   8 11790.7 978.798   7
  -4   1   7 36299.8 1646.90   7
  -4   1   6-38.6047 271.515   7
   4   1  -6 403.862 183.711   3
  -4   1   5 87722.6 2355.34   7
   4   1  -5 85549.4 2140.15   3
  -4   1   4 14115.8 821.491   7
   4   1  -4 12790.3 724.224   3
  -4   1   3 87257.6 2099.58   7
   4   1  -3 89795.5 2053.06   3
   4   1  -2 42435.1 1299.95   3
  -4   1   2 45156.8 1309.12   7
   4   1  -1 22987.2 912.917   3
  -4   1   1 21379.9 807.696   7
  -4   1   0 66172.4 1472.20   7
   4   1   0 63698.3 1640.61   3
  -4   1  -1 21528.4 698.501   7
   4   1   3 64691.4 1808.70  12
   4   1   4 172063. 3550.64  13
   4   1   4 173530. 3509.76  12
  -4   1  -4 172638. 3352.62   4
   4   1   5 102099. 2710.54  13
   4   1   5 99384.7 2541.95  12
   4   1   6 16048.0 1086.01  13
   4   1   6 16025.5 985.835  12
   4   1   7 40234.2 1850.58  13
   4   1   7 40871.7 1723.68  12
   4   1   8 4365.83 715.700  18
   4   1   8 5428.09 708.063  16
   4   1   9 4626.78 889.493  18
   4   1   9 4141.24 706.134  16
   4   1  10 4296.59 989.856  18
   4   1  11 1349.90 886.365  18
   4   1  12 6.62152 703.255  18
   4   2 -13-169.238 213.481  17
   4   2 -12 1787.55 379.012  17
   4   2 -11 4442.87 625.455  17
   4   2 -10 1284.85 407.113  17
   4   2  -9 28308.1 1562.29  17
  -4   2   8 33892.6 1679.54   7
  -4   2   7 24683.7 1340.38   7
  -4   2   6 188384. 4025.85   7
   4   2  -5 181695. 3480.20   3
  -4   2   5 190113. 3841.47   7
   4   2  -4 177265. 3337.59   3
  -4   2   4 178883. 3551.42   7
   4   2  -3 311107. 5041.78   3
  -4   2   3 314927. 5163.18   7
   4   2  -2 40782.6 1269.46   3
  -4   2   2 40536.5 1269.61   7
   4   2  -1 39270.1 1249.38   3
  -4   2   1 40407.8 1186.23   7
  -4   2   0 16092.7 687.355   7
  -4   2  -1 47403.7 1205.35   7
  -4   2  -2 88422.2 1751.00   7
   4   2   4 207572. 3991.23  13
   4   2   4 204066. 3959.65  12
   4   2   5 11435.0 837.076  13
   4   2   5 11602.8 781.971  12
   4   2   6 20212.0 1213.37  13
   4   2   6 23449.8 1194.38  12
   4   2   7 3473.55 530.287  13
   4   2   8 20865.7 1416.98  18
   4   2   8 21810.9 1385.40  16
   4   2   9 17226.6 1378.26  18
   4   2   9 17355.3 1330.60  16
   4   2  10 8765.12 1170.88  18
   4   2  11 1262.17 925.494  18
   4   2  12 1660.31 761.771  18
   4   3 -11-2.03276 216.979  17
   4   3 -10 27922.6 1550.05  17
   4   3  -9 5907.52 711.544  17
  -4   3   7 8778.65 801.462   7
  -4   3   6 217.031 242.916   7
   4   3  -5 97212.7 2253.44   3
  -4   3   5 98609.8 2555.41   7
   4   3  -4 38961.5 1295.48   3
  -4   3   4 39286.8 1430.58   7
   4   3  -3 26967.4 1030.53   3
  -4   3   3 27820.1 1127.09   7
   4   3  -2 111148. 2386.37   3
  -4   3   2 113111. 2424.48   7
  -4   3   1 19965.6 848.044   7
  -4   3   0 96610.1 2054.48   7
  -4   3  -1 138284. 2567.54   7
  -4   3  -2 51906.9 1336.52   7
   4   3   3 146091. 2933.61  13
   4   3   4 40060.2 1439.42  13
   4   3   4 38107.8 1411.40  12
   4   3   5 20328.8 1095.25  13
   4   3   5 17640.2 993.857  12
   4   3   6 11337.4 901.636  13
   4   3   6 10359.8 786.816  12
   4   3   7 18601.3 1222.61  13
   4   3   8 11998.4 1097.76  18
   4   3   8 9538.40 956.330  16
   4   3   9 6275.03 1023.70  18
   4   3   9 7185.39 952.733  16
   4   3  10 8811.01 1252.61  18
   4   3  10 11457.6 1173.77  16
   4   3  11 912.315 968.688  18
   4   3  12 408.294 747.472  18
  -4   4   7 5529.21 645.533   7
  -4   4   6 6502.08 660.323   7
  -4   4   5 7839.70 689.564   7
  -4   4   4 83176.8 2248.49   7
  -4   4   3 107285. 2511.06   7
  -4   4   2 5379.58 496.961   7
  -4   4   1 57254.0 1593.29   7
  -4   4   0 117183. 2421.33   7
  -4   4  -1 17885.8 795.534   7
   4   4   4 102970. 2490.67  13
   4   4   5 15039.3 950.151  13
   4   4   5 12372.6 838.691  12
   4   4   6 12817.0 945.327  13
   4   4   7 2719.13 509.531  18
   4   4   7 4299.73 585.401  13
   4   4   7 2967.82 497.334  16
   4   4   7 3070.97 545.293  15
   4   4   8 5361.25 841.667  18
   4   4   8 4743.06 729.406  16
   4   4   9 1837.30 790.618  18
   4   4   9 1789.39 641.306  16
   4   4  10-325.574 878.344  18
   4   4  10 125.109 680.914  16
   4   4  11 1129.80 950.064  18
   4   4  12 1546.09 747.100  18
  -4   5   7 2603.73 474.593   7
  -4   5   6 5625.90 633.104   7
  -4   5   5 34411.7 1462.83   7
  -4   5   4 29973.7 1291.10   7
  -4   5   3 119302. 2743.36   7
  -4   5   2 932.760 273.258   7
  -4   5   1 56117.5 1637.54   7
  -4   5   0 34592.3 1214.46   7
  -4   5  -1 14269.1 761.519   7
   4   5   5 1652.83 333.325  12
   4   5   7 127.391 315.331  18
   4   5   7 602.796 329.078  16
   4   5   7 376.992 318.288  15
   4   5   8 9826.78 1060.06  18
   4   5   8 9645.53 981.801  16
   4   5   9 494.540 680.567  18
   4   5   9 1164.50 579.393  16
   4   5  10 3684.11 1030.93  18
   4   5  11 1584.50 911.885  18
   4   5  12 706.216 694.080  18
  -4   6   7 263.103 270.476   7
  -4   6   6 1134.62 367.872   7
  -4   6   5 6227.23 632.425   7
  -4   6   4 21884.2 1139.72   7
  -4   6   3 41235.7 1509.52   7
  -4   6   2 21257.8 1032.42   7
  -4   6   1 51862.6 1629.38   7
  -4   6   0 36477.1 1328.15   7
   4   6   5 20153.8 1097.69  12
   4   6   7 5976.96 764.775  18
   4   6   7 5786.23 765.819  16
   4   6   7 5668.51 717.852  15
   4   6   8 7901.06 973.878  18
   4   6   8 9179.77 977.562  16
   4   6   9 3153.66 881.579  18
   4   6   9 4427.46 831.567  16
   4   6  10 1271.22 850.545  18
   4   6  11-552.722 802.794  18
   4   6  12 1266.23 652.391  18
  -4   7   6 4373.15 577.464   7
  -4   7   5 15522.1 1023.46   7
  -4   7   4 17656.4 1044.75   7
  -4   7   3 34488.9 1422.67   7
  -4   7   2 4796.44 531.936   7
  -4   7   1 223.334 185.263   7
  -4   7   0 4734.82 507.214   7
   4   7   6 5933.00 743.074  15
   4   7   7 9472.26 955.090  18
   4   7   7 11416.0 1015.07  16
   4   7   7 9830.57 980.297  15
   4   7   8 10875.1 1111.98  18
   4   7   8 11927.9 1110.29  16
   4   7   8 12085.6 1100.84  15
   4   7   9 2691.81 790.362  18
   4   7   9 2400.62 692.104  16
   4   7  10 3476.06 918.142  18
   4   7  11 761.524 709.876  18
   4   7  12 907.709 518.487  18
  -4   8   5 18423.7 1146.97   7
  -4   8   4 44421.3 1770.81   7
  -4   8   3-11.0305 235.935   7
  -4   8   2 17783.3 1033.95   7
  -4   8   1 19303.9 1054.50   7
  -4   8   0 16126.9 970.418   7
   4   8   6 1835.65 459.901  18
   4   8   6 2418.36 476.756  16
   4   8   6 2485.20 501.878  15
   4   8   7 7804.63 888.115  18
   4   8   7 7242.78 855.561  16
   4   8   7 7168.78 866.360  15
   4   8   8 4089.10 766.234  18
   4   8   8 3614.08 702.270  16
   4   8   8 5179.22 749.281  15
   4   8   9 2838.56 804.248  18
   4   8   9 2010.41 650.173  16
   4   8  10-79.5162 692.328  18
   4   8  11-216.944 588.884  18
  -4   9   6 1028.90 309.869  20
  -4   9   5 43169.3 1840.12   7
  -4   9   4 30182.3 1487.86   7
  -4   9   3 4252.28 546.140   7
  -4   9   2 24291.0 1259.59   7
  -4   9   1 649.783 248.744   7
  -4   9   0 27797.1 1336.77   7
   4   9   5 16334.1 1209.43  15
   4   9   6 7356.17 836.562  16
   4   9   6 6022.03 775.962  15
   4   9   7 26231.0 1530.60  18
   4   9   7 24531.1 1531.28  16
   4   9   7 24680.2 1555.31  15
   4   9   8 579.427 533.859  18
   4   9   8 1152.23 516.356  16
   4   9   8 1724.16 485.273  15
   4   9   9 11143.1 1096.67  18
   4   9   9 9037.86 1000.58  16
   4   9  10 1336.62 669.866  18
   4   9  11-105.979 437.839  18
  -4  10   6 26991.8 1506.67  20
  -4  10   4 20405.9 1250.21   7
  -4  10   3 31824.2 1549.40   7
  -4  10   2 5544.85 636.102   7
  -4  10   1 5658.44 626.109   7
  -4  10   0 22596.6 1264.89   7
   4  10   4 26906.0 1566.35  15
   4  10   5 18305.1 1247.00  16
   4  10   5 17951.7 1305.13  15
   4  10   6 22065.1 1387.63  16
   4  10   6 22015.2 1463.60  15
   4  10   7 2914.22 582.899  16
   4  10   7 2725.66 568.227  15
   4  10   8 3103.83 629.623  16
   4  10   8 3185.96 613.110  15
  -4  11   6 15675.7 1160.83  20
   4  11  -3 9890.97 951.106  15
  -4  11   2 1915.89 392.472   7
  -4  11   1 213.140 303.159   7
  -4  11   0 5362.36 650.597   7
   4  11   2 1251.99 413.926  15
   4  11   3 1665.11 398.650  20
   4  11   3 1139.22 368.660  15
   4  11   4 6474.44 805.349  15
   4  11   5 2639.93 525.753  15
   4  11   6 4022.08 687.186  15
   4  11   7 5695.67 703.622  16
   4  11   7 5128.68 727.192  15
   4  11   8 3077.91 604.849  16
   4  11   8 4157.79 648.990  15
   4  12 -11 843.645 244.799  15
   4  12 -10-53.0993 259.336  15
  -4  12   6 4517.61 637.534  20
   4  12  -4 15531.9 1235.12  15
   4  12  -3 14949.4 1203.40  15
   4  12  -2 31376.7 1711.61  15
   4  12  -1 13221.4 1110.43  15
   4  12   0 24188.6 1486.90  15
   4  12   1 7853.23 872.661  15
   4  12   1 8713.19 867.245  20
   4  12   2 10932.3 1014.69  15
   4  12   2 11083.1 987.286  20
   4  12   3 19109.4 1366.69  15
   4  12   3 19017.8 1316.13  20
   4  12   4 15315.5 1211.54  15
   4  12   4 17277.2 1232.45  20
   4  12   5 4857.38 708.624  15
   4  12   6 2291.23 517.065  15
   4  12   7 162.573 328.894  15
   4  12   8 444.723 311.757  15
   4  13 -10-60.8378 194.584  15
   4  13  -9 287.510 257.260  15
   4  13  -8 40.7615 282.139  15
   4  13  -7 930.525 416.625  15
  -4  13   6 870.224 288.244  20
   4  13  -6 82.3059 332.056  15
   4  13  -5 1691.18 511.610  15
   4  13  -4 6714.72 878.123  15
   4  13  -3 17167.6 1313.94  15
   4  13  -2 618.188 329.721  15
   4  13  -1 11625.4 1061.65  15
   4  13   0 9718.05 962.471  15
   4  13   1 10205.7 1011.50  15
   4  13   1 11626.7 1036.80  20
   4  13   2 3192.49 575.030  20
   4  13   2 2413.05 532.959  15
   4  13   3 1746.38 473.574  15
   4  13   3 3205.60 601.471  20
   4  13   4 8258.65 899.414  15
   4  13   4 7897.70 853.673  20
   4  13   5 195.618 296.087  15
   4  13   5-119.369 224.696  20
   4  13   6 1297.82 429.054  15
   4  13   7 323.743 292.496  15
   4  14 -10-505.597 242.496  15
   4  14  -9 806.486 314.408  15
   4  14  -8-206.749 327.692  15
   4  14  -7 339.747 322.446  15
   4  14  -6 2382.87 549.361  15
   4  14  -5 1871.56 506.437  15
   4  14  -4 11680.2 1102.57  15
   4  14  -3 1854.37 482.987  15
   4  14  -2 30730.0 1757.26  15
   4  14  -1 2300.86 589.696  15
   4  14   0 33288.9 1835.37  15
   4  14   0 34028.8 1800.44  20
   4  14   1 541.696 324.594  20
   4  14   1 686.371 408.890  15
   4  14   2 24536.6 1574.80  15
   4  14   2 26304.0 1567.86  20
   4  14   3 3716.17 656.094  15
   4  14   3 4035.95 635.029  20
   4  14   4 2035.28 525.641  15
   4  14   4 1893.46 448.604  20
   4  14   5 2126.31 506.141  15
   4  14   5 1917.42 421.661  20
   4  14   6 587.673 349.172  15
   4  14   6 704.272 321.213  20
   4  14   7 131.636 238.129  15
   4  15  -9-108.717 234.545  15
   4  15  -8 839.734 292.395  15
   4  15  -7 42.9070 293.981  15
   4  15  -6 762.721 418.742  15
   4  15  -5 1225.16 458.688  15
   4  15  -4 1991.93 529.856  15
   4  15  -3 1921.33 523.100  15
   4  15  -2 1516.52 516.235  15
   4  15  -1 2854.50 616.271  15
   4  15   0 1009.33 351.994  20
   4  15   0 659.825 431.005  15
   4  15   1 7829.58 906.531  15
   4  15   1 8807.90 947.840  20
   4  15   2 2805.42 581.996  15
   4  15   2 4537.00 704.942  20
   4  15   3 1796.68 494.541  15
   4  15   3 2112.50 496.523  20
   4  15   4 460.660 315.143  15
   4  15   4 553.137 292.759  20
   4  15   5 1254.91 419.912  15
   4  15   5 1219.73 334.032  20
   4  15   6 757.256 272.470  20
   4  15   6 640.157 311.899  15
   4  15   7-134.373 227.657  15
   4  16  -8 1017.94 316.262  15
   4  16  -7 1279.80 390.577  15
   4  16  -6 148.179 329.672  15
   4  16  -5 2587.16 551.938  15
   4  16  -4-55.6842 300.192  15
   4  16  -3-112.185 299.715  15
   4  16  -2 323.325 324.734  15
   4  16  -1 2364.36 529.355  20
   4  16  -1 2612.16 577.446  15
   4  16   0 2389.66 540.695  20
   4  16   0 1737.74 488.759  15
   4  16   1 471.115 321.106  20
   4  16   1 204.780 318.629  15
   4  16   2 535.146 348.714  15
   4  16   2 347.487 315.602  20
   4  16   3-41.9785 265.800  15
   4  16   3 464.303 272.464  20
   4  16   4 187.095 254.898  15
   4  16   4 323.719 226.799  20
   4  16   5 915.230 330.420  15
   4  16   5 2008.34 395.339  20
   4  16   6 164.950 209.529  15
   4  16   6 470.678 252.503  20
   4  17  -7 309.504 251.439  15
   4  17  -6 189.338 228.947  15
   4  17  -5 293.735 290.203  15
   4  17  -4 2315.42 523.572  15
   4  17  -3 1609.04 450.403  15
   4  17  -2 1125.94 447.681  20
   4  17  -2 1094.55 404.335  15
   4  17  -1 882.839 363.617  20
   4  17  -1 1580.35 468.688  15
   4  17   0 1185.27 437.691  20
   4  17   0 1431.33 458.954  15
   4  17   1 1780.36 459.344  15
   4  17   1 959.389 391.833  20
   4  17   2 5297.70 697.275  15
   4  17   2 5607.39 676.660  20
   4  17   3 691.395 357.876  15
   4  17   3 852.653 310.546  20
   4  17   4 1793.88 386.234  15
   4  17   4 1977.07 393.917  20
   4  17   5-283.932 261.079  15
   4  17   5 202.602 202.300  20
   4  17   6-249.427 195.938  15
   4  17   6-431.102 190.979  20
   4  18  -6 418.498 242.624  20
   4  18  -6 502.005 229.556  15
   4  18  -5 2962.05 455.633  20
   4  18  -5 2528.51 436.154  15
   4  18  -4 867.545 344.834  20
   4  18  -4 517.298 310.588  15
   4  18  -3-37.0351 295.658  20
   4  18  -3-4.42157 255.025  15
   4  18  -2 107.532 272.967  20
   4  18  -2 290.841 246.734  15
   4  18  -1-294.798 324.387  20
   4  18  -1 229.093 277.118  15
   4  18   0 666.101 291.692  15
   4  18   0 713.971 330.475  20
   4  18   1 822.580 337.924  15
   4  18   1 1419.76 393.334  20
   4  18   2 3045.05 512.948  15
   4  18   2 2903.53 469.887  20
   4  18   3 3461.76 496.136  15
   4  18   3 3264.86 483.887  20
   4  18   4 674.779 251.191  15
   4  18   4 590.239 241.911  20
   4  18   5 812.648 224.955  15
   4  18   5 78.2940 161.323  20
   4  19  -5-233.504 163.066  20
   4  19  -4 821.161 271.965  20
   4  19  -4 916.142 270.173  15
   4  19  -3 279.540 225.874  20
   4  19  -3-13.1237 199.506  15
   4  19  -2 740.612 288.459  20
   4  19  -2 808.297 302.639  15
   4  19  -1 219.694 235.522  15
   4  19  -1-56.9810 248.438  20
   4  19   0 398.381 228.090  15
   4  19   0-37.5351 249.787  20
   4  19   1 929.073 285.816  15
   4  19   1 790.833 284.257  20
   4  19   2 341.581 207.413  15
   4  19   2 138.712 231.663  20
   4  19   3 508.613 203.036  15
   4  19   3 1166.06 275.797  20
   4  20  -2 2026.57 321.731  20
   4  20  -1 140.441 197.543  20
   4  20   0 525.664 218.799  20
   5 -16  -7 614.561 217.857  14
  -5 -16  -5 649.835 327.993  14
  -5 -16  -6 365.464 307.452  14
   5 -15  -8 861.696 271.166  14
   5 -15  -7 13.3462 221.264  14
   5 -15  -6 427.512 287.189  14
  -5 -15  -5 163.016 441.887  14
  -5 -15  -6-1084.25 473.403  14
  -5 -15  -7 212.493 309.062  14
  -5 -15  -8 1151.58 275.243  14
   5 -14  -9 474.452 252.312  14
   5 -14  -8 27.0169 231.892  14
   5 -14  -7 27.3934 218.965  14
   5 -14  -6 504.102 255.008  14
   5 -14  -5 418.199 281.005  14
   5 -14   3 691.985 296.608  19
   5 -14   4 347.941 239.907  19
  -5 -14  -7 1180.36 522.643  14
  -5 -14  -8 1138.41 414.786  14
   5 -13 -10 625.095 230.268  14
   5 -13  -9 441.235 278.199  14
   5 -13  -8 1204.14 369.094  14
   5 -13  -7 672.684 379.616  14
   5 -13  -6 1499.48 439.104  14
   5 -13  -5 782.486 354.157  14
   5 -13  -4 4244.25 623.599  14
   5 -13   0-435.601 360.606  19
   5 -13   1 6907.33 809.596  19
   5 -13   2 416.623 308.333  19
   5 -13   3 7589.90 836.830  19
   5 -13   4 7714.08 871.764  19
   5 -13   5-280.806 363.059  19
  -5 -13  -8 485.002 430.840  14
  -5 -13  -9 1081.65 349.380  14
   5 -12 -10-161.299 254.468  14
   5 -12  -9 541.957 316.267  14
   5 -12  -8-176.125 313.443  14
   5 -12  -7 1099.80 396.730  14
   5 -12  -6 5543.94 776.023  14
   5 -12  -5 2528.98 542.395  14
   5 -12  -4 19307.1 1335.04  14
   5 -12  -3 22983.0 1432.00  19
   5 -12  -2 1465.75 402.281  19
   5 -12  -1 10775.7 997.792  19
   5 -12   0 8774.03 886.830  19
   5 -12   1 12812.0 1091.37  19
   5 -12   2 34029.9 1796.85  19
   5 -12   3 4972.75 732.494  19
   5 -12   4 10501.9 1035.56  19
   5 -12   5 404.617 306.673  19
  -5 -12  -8 121.930 501.136  14
  -5 -12  -9-45.7568 332.108  14
  -5 -12 -10 14.3065 184.607  14
   5 -11 -11 751.492 238.587  14
   5 -11 -10 224.460 254.950  14
   5 -11  -9 743.058 372.136  14
   5 -11  -8 6425.94 809.216  14
   5 -11  -7 6700.01 857.938  14
   5 -11  -6 2266.29 521.226  14
   5 -11  -5 25299.0 1569.26  14
   5 -11  -4 839.180 350.082  14
   5 -11  -3 3017.36 499.094  19
   5 -11  -3 3814.11 580.266  14
   5 -11  -2 475.004 279.523  19
   5 -11  -1 8900.68 883.258  19
   5 -11   0 2481.90 503.389  19
   5 -11   1 3946.84 577.735  19
   5 -11   2 7429.89 811.711  19
   5 -11   3 2975.72 579.789  19
   5 -11   4 10078.7 1012.39  19
   5 -11   5 1424.95 474.482  19
   5 -11   6 3378.17 607.336  19
  -5 -11  -9 44.7384 406.480  14
  -5 -11 -10 639.157 293.937  14
   5 -10 -11 234.571 205.228  14
   5 -10 -10 1703.44 411.152  14
   5 -10  -9 236.851 356.797  14
   5 -10  -8 2088.90 461.157  14
   5 -10  -7 5795.05 784.942  14
   5 -10  -6 5217.15 759.574  14
   5 -10  -5 3267.90 593.490  14
   5 -10  -4 1833.20 460.775  14
   5 -10  -3 4738.31 627.494  14
   5 -10  -2 22462.0 1314.03   2
   5 -10   0 29038.5 1479.15   9
  -5 -10   0 28955.1 1564.24   4
  -5 -10  -1 35.3004 333.198   4
   5 -10   2 1141.81 367.669  19
   5 -10   3 115.797 251.717  19
   5 -10   4 1192.00 426.655  19
   5 -10   5 1601.12 449.111  19
   5 -10   6 3049.86 572.981  19
  -5 -10  -9 2205.29 572.532  14
  -5 -10 -10-267.475 277.144  14
   5  -9 -11 939.265 298.244  14
   5  -9 -11 935.799 278.949  17
   5  -9 -10 3262.30 551.707  14
   5  -9 -10 2611.69 443.849  17
   5  -9  -9 1348.21 434.822  14
   5  -9  -9 1444.48 352.229  17
   5  -9  -8 8945.65 948.950  14
   5  -9  -7 1251.46 431.709  14
   5  -9  -6 2196.49 517.583  14
   5  -9  -5 2514.74 502.558  14
   5  -9  -4 9788.12 925.041  14
   5  -9  -3 4968.87 648.461   2
   5  -9  -2 3616.35 525.351   2
  -5  -9   1 9228.86 843.515   4
   5  -9   0 1075.40 317.990   9
  -5  -9   0 527.031 346.324   4
   5  -9   1 15460.2 988.698   9
  -5  -9  -1 15375.6 1125.73   4
  -5  -9  -2 10610.3 982.270   4
   5  -9   3 5622.65 719.930  19
   5  -9   4 651.465 300.919  19
   5  -9   5 9643.01 988.097  19
   5  -9   6 5583.85 794.737  19
  -5  -9 -10 795.078 362.600  14
   5  -8 -12 242.538 165.408  14
   5  -8 -12 386.081 203.435  17
   5  -8 -11 574.044 278.321  14
   5  -8 -11 473.710 246.776  17
   5  -8 -10 494.643 285.881  14
   5  -8 -10 527.936 298.987  17
   5  -8  -9 2845.01 564.088  14
   5  -8  -9 3016.55 568.929  17
   5  -8  -8 496.440 378.819  14
   5  -8  -8 1225.53 425.732  17
   5  -8  -7 2215.27 516.547  14
   5  -8  -7 1991.36 453.787  17
   5  -8  -6 596.928 353.881  14
   5  -8  -5 85.1916 247.427  14
   5  -8  -4 1322.04 400.579   2
   5  -8  -3 752.343 293.003   2
   5  -8  -2 5831.31 634.307   2
  -5  -8   1 5370.06 619.166   4
   5  -8   0 6639.88 666.148   9
  -5  -8   0 7509.52 753.284   4
   5  -8   1 5636.09 583.966   9
  -5  -8  -1 5254.93 672.571   4
  -5  -8  -2 8214.98 848.349   4
  -5  -8  -3 23445.7 1439.48   4
   5  -8   4 13466.5 1087.60  19
   5  -8   5 34755.0 1806.43  19
   5  -8   6 344.715 298.084  19
  -5  -8 -10 686.353 335.691  14
   5  -7 -12 549.185 251.348  17
   5  -7 -11 1282.56 330.826  14
   5  -7 -11 1100.38 383.366  17
   5  -7 -10 533.285 252.334  14
   5  -7 -10 320.660 264.557  17
   5  -7  -9 1063.92 404.108  14
   5  -7  -9 1290.03 444.408  17
   5  -7  -8 351.336 338.944  14
   5  -7  -8 233.337 238.428  17
   5  -7  -7 147.279 215.561  14
   5  -7  -7 624.396 295.809  17
   5  -7  -6 12941.9 1077.66  14
   5  -7  -6 13047.1 1036.47  17
   5  -7  -5 3801.32 538.908   9
   5  -7  -5 4078.87 609.097   2
   5  -7  -4 2784.91 477.432   9
   5  -7  -4 2362.74 469.531   2
   5  -7  -3 10917.8 868.047   2
   5  -7  -2 9846.97 794.316   2
   5  -7  -1 6446.13 642.901   9
   5  -7   0 5697.39 583.199   9
  -5  -7   0 6486.64 692.856   4
   5  -7   1 3347.68 438.262   9
  -5  -7  -1 2965.70 516.277   4
  -5  -7  -2 4204.50 567.789   4
  -5  -7  -3 268.589 289.940   4
  -5  -7  -4 16723.8 1203.20   4
   5  -7   5 1344.89 404.868  19
   5  -7   6 29226.0 1693.71  19
  -5  -7 -10 537.780 351.598  14
   5  -6 -13 135.229 158.576  17
   5  -6 -12 420.390 254.650  17
   5  -6 -11 1050.85 303.517  14
   5  -6 -11 506.402 343.236  17
   5  -6 -10 1247.43 412.204  14
   5  -6 -10 318.682 313.649  17
   5  -6  -9 2922.56 546.397  14
   5  -6  -9 3047.51 582.971  17
   5  -6  -8 12558.7 1101.12  14
   5  -6  -8 12832.4 1104.01  17
   5  -6  -7 965.704 323.430  14
   5  -6  -7 2395.68 491.256  17
   5  -6  -6 3293.05 489.658   9
   5  -6  -6 3061.82 494.247   2
   5  -6  -5 12553.2 938.329   9
   5  -6  -5 14154.3 1036.10   2
   5  -6  -4 3475.61 519.378   9
   5  -6  -4 3263.82 516.158   2
   5  -6  -3 14136.1 951.407   9
   5  -6  -3 12518.3 899.011   2
   5  -6  -2 17919.7 1051.47   9
   5  -6  -1 2459.24 421.042   9
   5  -6   0 2530.13 391.149   9
   5  -6   1 45515.4 1498.88   3
  -5  -6  -1 41993.8 1716.69   4
   5  -6   1 41949.2 1517.10   9
  -5  -6  -2 25139.4 1348.81   4
  -5  -6  -3 1807.66 464.090   4
  -5  -6  -4 13122.8 1041.26   4
  -5  -6  -5 998.431 356.673   4
   5  -6   6 3286.48 575.659  19
   5  -5 -13 634.515 242.648  17
   5  -5 -12 451.715 241.860  17
   5  -5 -11-129.195 318.538  17
   5  -5 -10 2704.01 513.880  14
   5  -5 -10 3053.95 582.381  17
   5  -5  -9 14471.3 1150.46  14
   5  -5  -9 12945.7 1133.85  17
   5  -5  -8 12742.9 1068.91  14
   5  -5  -8 13018.6 1118.67  17
   5  -5  -7 4278.57 618.307  14
   5  -5  -7 4560.08 673.726  17
   5  -5  -6 3004.22 489.167   9
   5  -5  -6 3158.07 506.857   2
  -5  -5   6 3379.38 503.910  10
   5  -5  -5 4979.09 580.598   9
   5  -5  -5 4675.30 598.449   2
  -5  -5   5 4760.27 557.647  10
   5  -5  -4 21905.0 1165.34   9
   5  -5  -4 21438.3 1186.85   2
   5  -5  -3 1279.50 303.683   9
   5  -5  -3 1146.67 353.072   2
   5  -5  -2 47539.1 1680.25   9
   5  -5  -1 46863.2 1621.94   9
   5  -5   0 5547.58 526.031   3
   5  -5   0 6588.78 583.956  12
   5  -5   0 7400.90 636.627   9
   5  -5   1 29274.5 1167.83   3
   5  -5   1 30462.9 1291.17  12
   5  -5   1 28062.2 1194.25   9
  -5  -5  -2 277.100 302.111   4
   5  -5   2 286.716 195.312   9
   5  -5   2 682.964 328.665  12
   5  -5   3 2592.96 479.242  12
  -5  -5  -3 2465.26 512.441   4
  -5  -5  -4 7424.19 779.411   4
  -5  -5  -5 3502.64 561.580   4
   5  -5   6 4275.85 647.388  19
   5  -4 -13 149.536 193.817  17
   5  -4 -12 238.644 287.443  17
   5  -4 -11 104.338 319.107  17
   5  -4 -10 5885.83 696.270  14
   5  -4 -10 4030.84 695.802  17
   5  -4  -9 14733.0 1131.57  14
   5  -4  -9 14505.5 1177.76  17
   5  -4  -8 14925.2 1145.88  14
   5  -4  -8 14084.4 1168.92  17
   5  -4  -7 24799.4 1451.47  14
   5  -4  -7 27118.8 1539.98  17
  -5  -4   7 25637.6 1481.18  10
   5  -4  -6 873.875 314.191   9
  -5  -4   6 1397.42 366.811  10
   5  -4  -5 10939.8 858.986   2
  -5  -4   5 9167.24 768.881  10
   5  -4  -5 10025.2 802.104   9
  -5  -4   4 18372.9 996.515  10
   5  -4  -4 16644.5 1000.04   9
   5  -4  -3 42341.3 1567.97   9
   5  -4  -2 15892.5 932.694   9
   5  -4  -1 25754.5 1017.76  12
   5  -4  -1 23216.4 1095.56   9
   5  -4   0 42619.2 1442.52   3
   5  -4   0 44623.9 1453.42  12
   5  -4   0 43132.2 1494.75   9
   5  -4   1 2718.31 398.568   9
   5  -4   1 3210.08 429.618  12
   5  -4   1 2659.68 387.558   3
   5  -4   2 3167.31 396.051   3
   5  -4   2 3416.17 475.716  12
   5  -4   3 3509.07 504.450  12
  -5  -4  -3 3884.72 530.190   4
   5  -4   4 6386.63 693.056  12
  -5  -4  -4 6951.52 728.277   4
  -5  -4  -5 7958.28 813.067   4
  -5  -4  -6 4953.15 636.534   4
   5  -3 -13-30.9900 209.792  17
   5  -3 -12 1895.91 443.985  17
   5  -3 -11 1647.20 414.353  17
   5  -3 -10 10575.7 1040.21  17
   5  -3  -9 164.180 215.690  14
   5  -3  -9-1.22577 299.436  17
   5  -3  -8 4211.15 628.239  14
   5  -3  -8 3718.28 615.177  17
  -5  -3   7 15951.8 1148.66  10
   5  -3  -6 25952.3 1305.16   9
   5  -3  -5 1086.86 330.632   9
  -5  -3   5 1186.25 337.304   7
  -5  -3   4 12241.4 851.970   7
   5  -3  -4 13177.4 859.381   9
   5  -3  -3 3486.63 485.103   9
  -5  -3   3 3807.86 468.118   7
  -5  -3   2 9926.03 670.256   7
   5  -3  -2 10787.7 748.086   9
   5  -3  -1 3236.85 449.892   9
   5  -3  -1 2628.23 336.801  12
  -5  -3   1 3095.66 347.869   7
   5  -3  -1 3101.92 398.808   3
   5  -3   0 2103.84 362.570   9
   5  -3   0 2434.31 342.353  12
   5  -3   0 2248.70 350.715   3
   5  -3   1 35764.7 1285.18   3
   5  -3   1 38418.9 1366.67  12
   5  -3   1 34843.7 1287.33   9
   5  -3   2 45742.9 1453.58   3
   5  -3   2 43864.4 1573.85  12
   5  -3   3 31352.7 1377.65  12
  -5  -3  -3 31759.4 1429.66   4
   5  -3   4 5345.05 613.005  12
  -5  -3  -4 5325.77 623.124   4
   5  -3   5 2432.63 509.804  12
  -5  -3  -5 2746.70 479.347   4
  -5  -3  -6 4721.60 625.094   4
   5  -3   8 8187.14 938.436  18
   5  -3   9 12266.8 1142.04  18
   5  -2 -13-5.49072 185.889  17
   5  -2 -12 445.060 295.375  17
   5  -2 -11 187.039 291.234  17
   5  -2 -10 2602.51 575.634  17
   5  -2  -9 6966.75 829.120  17
   5  -2  -8 2778.02 504.918  14
   5  -2  -8 1951.57 466.972  17
   5  -2  -6 86.7184 202.000   9
  -5  -2   6 706.910 268.438   7
  -5  -2   5 4908.22 573.334   7
   5  -2  -5 6010.17 601.859   9
  -5  -2   4 20358.1 1071.46   7
   5  -2  -4 18349.8 1001.83   9
  -5  -2   3 7695.61 611.702   7
   5  -2  -3 8503.22 679.113   9
  -5  -2   2 12380.2 716.903   7
   5  -2  -2 11966.1 653.445  12
   5  -2  -2 11865.7 773.290   9
  -5  -2   1 6846.11 495.667   7
   5  -2  -1 6702.20 569.472   3
   5  -2  -1 7076.27 523.264  12
   5  -2  -1 7062.98 587.606   9
   5  -2   0 4706.52 463.785  12
   5  -2   0 3732.05 434.256   3
   5  -2   0 4265.12 473.119   9
   5  -2   1 24124.3 1035.67   3
   5  -2   1 24354.2 1072.27  12
   5  -2   2 32572.1 1307.02  12
   5  -2   3 5127.80 562.214  12
   5  -2   4 7584.59 687.909  12
  -5  -2  -4 8267.70 731.874   4
   5  -2   5 5190.56 600.521  12
  -5  -2  -5 5958.69 657.131   4
   5  -2   6 24000.7 1382.96  12
   5  -2   7 10029.1 938.905  18
   5  -2   8 425.124 455.314  18
   5  -2   9 934.804 690.480  18
   5  -2  10-189.373 629.177  18
   5  -2  11 1474.51 645.822  18
   5  -1 -13 808.062 254.566  17
   5  -1 -12 867.077 345.846  17
   5  -1 -11 1940.50 477.486  17
   5  -1 -10 3856.94 647.316  17
   5  -1  -9 2524.28 537.158  17
   5  -1  -8 11222.2 1001.83  17
  -5  -1   7 14814.2 1122.01   7
  -5  -1   6 21599.9 1261.00   7
  -5  -1   5 30181.4 1398.06   7
  -5  -1   4 14599.7 901.038   7
   5  -1  -4 14385.0 868.691   9
  -5  -1   3 22413.1 1042.56   7
   5  -1  -3 21649.5 1041.93   3
   5  -1  -3 22744.7 1072.50   9
  -5  -1   2 51811.1 1538.77   7
   5  -1  -2 52276.2 1625.27   3
   5  -1  -2 54381.5 1665.29   9
   5  -1  -1 35880.3 1297.59   3
  -5  -1   1 36711.3 1179.43   7
   5  -1   0 15055.6 832.965   3
   5  -1   0 16353.3 841.316  12
   5  -1   1 18853.5 923.181   3
   5  -1   1 16905.3 906.572  12
   5  -1   2 16792.3 936.154  12
   5  -1   3 6958.11 633.248  12
   5  -1   4 22114.2 1168.81  12
  -5  -1  -4 21885.5 1148.33   4
   5  -1   5 45413.2 1790.99  12
  -5  -1  -5 47053.8 1797.29   4
   5  -1   6 22149.0 1295.37  12
   5  -1   7 18272.5 1257.88  18
   5  -1   7 18935.2 1227.31  16
   5  -1   8 4467.41 766.500  18
   5  -1   8 4779.48 691.538  16
   5  -1   9 5103.83 903.350  18
   5  -1   9 5999.18 836.843  16
   5  -1  10 795.698 736.461  18
   5  -1  11 1034.51 692.841  18
   5  -1  12 549.226 499.382  18
   5   0 -13 133.619 182.422  17
   5   0 -12-67.0248 246.053  17
   5   0 -11 158.463 332.178  17
   5   0 -10 506.035 356.142  17
   5   0  -9 760.489 398.021  17
   5   0  -8 51620.6 2150.68  17
  -5   0   7 13432.7 1043.31   7
  -5   0   6 79853.4 2549.86   7
   5   0  -6 81206.2 2348.48   3
  -5   0   5 29978.7 1395.26   7
   5   0  -5 27099.8 1244.99   3
  -5   0   4 8550.41 702.811   7
   5   0  -4 7654.63 673.586   3
  -5   0   3 52082.9 1637.17   7
   5   0  -3 49973.6 1616.40   3
   5   0  -2 27429.7 1157.09   3
  -5   0   2 26467.9 1075.66   7
   5   0  -1 16600.6 875.029   3
  -5   0   1 17617.0 795.261   7
   5   0   0 24918.7 1059.31   3
  -5   0   0 23882.3 857.772   7
   5   0   1 230899. 4211.14  12
   5   0   2 15496.0 902.189  12
   5   0   3 181498. 3764.83  12
   5   0   4 34971.3 1471.47  12
  -5   0  -4 38379.5 1498.37   4
   5   0   5 158696. 3679.03  12
   5   0   6 4502.50 598.923  12
   5   0   7 51855.1 2188.94  18
   5   0   7 51737.4 2123.98  16
   5   0   8 1582.56 593.708  18
   5   0   8 471.467 340.344  16
   5   0   9 10203.3 1133.62  18
   5   0   9 9841.93 1013.06  16
   5   0  10 253.266 763.818  18
   5   0  11 564.226 744.142  18
   5   0  12-568.160 555.330  18
   5   1 -13 226.063 165.829  17
   5   1 -12 671.329 298.205  17
   5   1 -11 997.189 358.553  17
   5   1 -10 3759.45 632.143  17
   5   1  -9 2977.37 571.790  17
   5   1  -8 13135.8 1064.23  17
  -5   1   7 14723.4 1100.35   7
  -5   1   6 20768.0 1220.24   7
   5   1  -6 19502.7 1057.46   3
  -5   1   5 30099.0 1396.07   7
   5   1  -5 28602.9 1257.49   3
   5   1  -4 14864.4 879.205   3
  -5   1   4 16002.3 948.435   7
   5   1  -3 22164.6 1041.06   3
  -5   1   3 22217.2 1054.88   7
   5   1  -2 51265.7 1616.62   3
  -5   1   2 55021.1 1601.64   7
   5   1  -1 37717.5 1350.18   3
  -5   1   1 37831.4 1216.53   7
   5   1   0 14946.8 841.306   3
  -5   1   0 15075.4 698.573   7
   5   1   2 17384.2 954.008  12
   5   1   3 7195.21 652.564  12
   5   1   4 20726.0 1125.69  12
  -5   1  -4 20736.6 1064.69   4
   5   1   5 46959.7 1788.26  12
   5   1   6 18287.8 1142.09  12
   5   1   7 18471.6 1289.89  18
   5   1   7 17943.0 1257.09  16
   5   1   8 2992.54 651.500  18
   5   1   8 4480.76 709.363  16
   5   1   9 6071.99 988.132  18
   5   1   9 5218.52 783.615  16
   5   1  10 1172.54 916.610  18
   5   1  11 284.452 769.041  18
   5   1  12 1203.35 614.044  18
   5   2 -12 165.969 203.797  17
   5   2 -11 357.924 231.604  17
   5   2 -10 3469.92 577.509  17
   5   2  -9 7692.61 833.833  17
   5   2  -8 2049.37 457.242  17
  -5   2   7 8283.09 834.250   7
  -5   2   6 178.959 224.631   7
   5   2  -5 5872.29 568.515   3
  -5   2   5 6746.27 684.137   7
   5   2  -4 18240.3 974.559   3
  -5   2   4 20378.9 1073.75   7
   5   2  -3 8669.36 657.208   3
  -5   2   3 9025.77 681.828   7
   5   2  -2 10809.2 728.269   3
  -5   2   2 12660.1 750.260   7
   5   2  -1 7365.12 591.931   3
  -5   2   1 6613.74 514.160   7
  -5   2   0 3859.19 384.367   7
  -5   2  -1 24709.8 892.335   7
   5   2   3 4931.82 557.926  12
   5   2   4 7891.40 698.211  12
   5   2   5 5946.37 627.073  12
   5   2   6 25154.7 1338.27  12
   5   2   7 9231.74 920.652  18
   5   2   7 7956.93 863.788  16
   5   2   8 193.258 440.019  18
   5   2   8 80.1944 329.801  16
   5   2   9 180.202 716.140  18
   5   2   9 490.906 489.327  16
   5   2  10-347.441 842.943  18
   5   2  10 1265.27 631.556  16
   5   2  11 428.801 838.942  18
   5   2  12 1170.71 630.286  18
   5   3 -11 2180.54 413.014  17
   5   3 -10 9814.68 903.773  17
   5   3  -9-46.9790 233.886  17
   5   3  -8 2741.21 496.390  17
  -5   3   7 16059.0 1146.50   7
  -5   3   6 23647.1 1320.39   7
   5   3  -5 411.644 176.474   3
  -5   3   5 1407.04 395.441   7
  -5   3   4 12612.9 879.761   7
   5   3  -4 11837.1 782.877   3
   5   3  -3 3399.75 464.008   3
  -5   3   3 4080.04 498.688   7
  -5   3   2 10370.3 707.613   7
  -5   3   1 2805.01 368.228   7
  -5   3   0 2305.49 319.969   7
  -5   3  -1 36427.1 1185.80   7
   5   3   4 6294.54 652.660  12
   5   3   5 2529.38 432.157  12
   5   3   6 3137.19 468.795  12
   5   3   7 23148.3 1456.32  18
   5   3   7 23275.4 1457.32  16
   5   3   8 7493.68 929.955  18
   5   3   8 7731.93 892.722  16
   5   3   9 8641.97 1098.82  18
   5   3   9 9764.85 1076.97  16
   5   3  10 781.048 861.329  18
   5   3  10 348.237 590.081  16
   5   3  11 1090.29 840.948  18
   5   3  12 473.295 608.362  18
  -5   4   6 1059.63 354.241   7
  -5   4   5 10044.4 826.118   7
  -5   4   4 17431.4 1034.75   7
  -5   4   3 39616.9 1505.72   7
  -5   4   2 16395.3 908.936   7
  -5   4   1 25996.8 1094.85   7
  -5   4   0 41431.4 1375.96   7
  -5   4  -1 2661.06 344.813   7
   5   4   4 6197.19 650.098  12
   5   4   5 7651.94 718.860  12
   5   4   6 4672.18 653.569  18
   5   4   6 4805.69 590.729  12
   5   4   6 4276.77 628.452  15
   5   4   7 7429.59 867.423  18
   5   4   7 7028.70 823.845  16
   5   4   8 1163.27 564.043  18
   5   4   8 2101.82 563.529  16
   5   4   9 10145.4 1152.53  18
   5   4   9 10182.6 1136.95  16
   5   4  10 507.872 859.344  18
   5   4  10 1137.73 678.746  16
   5   4  11 462.523 805.084  18
   5   4  12 1063.23 588.146  18
  -5   5   6 2910.60 477.597   7
  -5   5   5 3926.63 557.474   7
  -5   5   4 21140.7 1154.67   7
  -5   5   3 457.194 268.978   7
  -5   5   2 48988.4 1675.48   7
  -5   5   1 47269.3 1585.88   7
  -5   5   0 6225.98 562.821   7
  -5   5  -1 26117.7 1111.83   7
  -5   5  -2 38.2089 127.539   7
   5   5   5 3423.63 492.331  12
   5   5   6 5002.84 686.724  18
   5   5   6 5709.32 711.691  15
   5   5   7 24899.1 1556.24  18
   5   5   7 25939.7 1565.23  16
   5   5   7 26096.6 1571.54  15
   5   5   8 519.837 548.805  18
   5   5   8 665.348 466.118  16
   5   5   9 1142.53 752.743  18
   5   5   9 2167.08 730.866  16
   5   5  10 1099.27 862.183  18
   5   5  10-94.6176 684.559  16
   5   5  11 609.190 736.174  18
   5   5  12-431.604 545.793  18
  -5   6   6 4166.34 585.383   7
  -5   6   5 13729.1 1000.37   7
  -5   6   4 3827.40 524.453   7
  -5   6   3 13767.0 916.408   7
  -5   6   2 19463.2 1052.83   7
  -5   6   1 2032.45 368.394   7
  -5   6   0 2655.15 390.944   7
  -5   6  -1 41438.5 1504.15   7
  -5   6  -2 28696.2 1227.30   7
   5   6   5 862.600 296.295  12
   5   6   6 2933.74 542.807  18
   5   6   6 3598.11 624.088  15
   5   6   7 3412.45 649.099  18
   5   6   7 4610.13 707.792  16
   5   6   7 4528.03 719.401  15
   5   6   8 7822.65 985.527  18
   5   6   8 7877.41 945.955  16
   5   6   9 627.096 697.680  18
   5   6   9-44.3644 601.023  16
   5   6  10-837.813 803.813  18
   5   6  11 676.955 699.428  18
   5   6  12 316.120 464.331  18
  -5   7   5 4540.85 617.324   7
  -5   7   4 2988.04 465.293   7
  -5   7   3 10225.8 822.689   7
  -5   7   2 10029.7 794.014   7
  -5   7   1 6243.23 622.999   7
  -5   7   0 6573.51 616.688   7
  -5   7  -1 3013.01 437.180   7
  -5   7  -2 5806.74 580.873   7
   5   7   5 2029.75 519.481  18
   5   7   5 1769.05 467.772  15
   5   7   6 29318.2 1634.03  18
   5   7   6 29729.7 1678.00  15
   5   7   7 1146.50 502.461  18
   5   7   7 323.209 347.108  16
   5   7   7 307.671 341.409  15
   5   7   8 4087.86 833.569  18
   5   7   8 2959.69 680.634  16
   5   7   9 2971.63 788.972  18
   5   7   9 2450.67 741.067  16
   5   7  10 1324.23 792.287  18
   5   7  11-65.7699 589.476  18
  -5   8   4 1779.12 436.749   7
  -5   8   3 1120.87 332.735   7
  -5   8   2 5309.75 609.645   7
  -5   8   1 5281.16 599.171   7
  -5   8   0 6037.57 635.925   7
  -5   8  -1 5368.75 586.119   7
  -5   8  -2 8113.01 734.302   7
   5   8   4 13990.9 1103.34  15
   5   8   5 36090.4 1780.50  18
   5   8   5 38487.1 1898.64  15
   5   8   6 29.4385 303.382  18
   5   8   6 510.309 301.066  15
   5   8   7 8657.46 966.512  18
   5   8   7 6061.74 805.486  16
   5   8   7 7921.94 897.397  15
   5   8   8 5264.15 861.149  18
   5   8   8 5718.34 831.544  16
   5   8   9 822.562 704.011  18
   5   8   9 900.771 604.914  16
   5   8  10-181.776 659.390  18
   5   8  11 556.103 497.026  18
   5   9  -4 11450.2 981.718  15
  -5   9   3 5875.44 682.406   7
  -5   9   2 2522.51 444.301   7
  -5   9   1 7166.23 708.654   7
  -5   9   0 939.336 329.140   7
  -5   9  -1 15349.5 1030.32   7
  -5   9  -2 10131.4 853.681   7
   5   9   3 5345.88 682.049  15
   5   9   4-195.665 270.605  15
   5   9   5 8717.32 925.388  15
   5   9   6 6585.29 800.536  18
   5   9   6 6785.09 806.978  16
   5   9   6 6943.94 853.169  15
   5   9   7 9908.26 986.101  18
   5   9   7 7103.33 887.614  16
   5   9   7 8933.34 956.929  15
   5   9   8 3894.83 729.296  18
   5   9   8 2973.58 671.397  16
   5   9   9 362.660 568.458  18
   5   9   9 586.128 493.341  16
   5   9  10 633.859 525.377  18
   5  10 -10 1231.23 340.978  15
   5  10  -5 2551.58 543.421  15
   5  10  -4 1811.62 458.704  15
   5  10  -3 5743.77 723.390  15
   5  10  -2 21835.7 1364.54  15
  -5  10   1 1493.94 366.935   7
  -5  10   0 28189.9 1467.37   7
  -5  10  -1-30.1594 190.635   7
   5  10   1 623.573 371.536  15
   5  10   2 1438.96 436.149  15
   5  10   3 1050.06 364.883  15
   5  10   4 1259.47 426.860  15
   5  10   5 1955.79 481.634  15
   5  10   6 3184.40 560.277  16
   5  10   6 2504.57 568.326  15
   5  10   7 684.479 401.969  16
   5  10   7 638.698 373.274  15
   5  10   8 4400.63 716.433  16
   5  11 -10 841.951 269.643  15
   5  11  -9 478.422 304.215  15
   5  11  -8 4745.33 699.277  15
   5  11  -7 7862.56 899.600  15
   5  11  -6 1854.33 499.854  15
   5  11  -5 24515.7 1552.94  15
   5  11  -4 838.961 365.026  15
   5  11  -3 3935.48 626.081  15
   5  11  -2 908.041 372.693  15
   5  11  -1 8336.82 880.710  15
   5  11   0 2243.79 508.262  15
   5  11   1 3924.25 638.717  15
   5  11   2 8230.73 894.659  15
   5  11   3 3089.04 620.523  15
   5  11   4 8481.70 960.727  15
   5  11   5 1412.00 362.966  16
   5  11   5 648.395 349.486  15
   5  11   6 4418.65 650.613  16
   5  11   6 4353.34 711.461  15
   5  11   7 4322.10 661.310  16
   5  11   7 4548.25 646.381  15
   5  11   8 1591.22 521.543  16
   5  12 -10 82.3811 221.498  15
   5  12  -9-167.415 238.930  15
   5  12  -8 347.998 265.393  15
   5  12  -7 1592.06 496.502  15
   5  12  -6 5659.35 786.312  15
   5  12  -5 2607.65 593.372  15
   5  12  -4 20974.1 1429.74  15
   5  12  -3 21210.4 1438.75  15
   5  12  -2 985.456 360.350  15
   5  12  -1 11312.7 1055.07  15
   5  12   0 8250.39 911.961  15
   5  12   1 12384.0 1101.60  15
   5  12   2 33369.3 1815.47  15
   5  12   3 4520.85 734.402  15
   5  12   4 10047.9 1010.37  15
   5  12   5 731.642 343.941  15
   5  12   6 5357.51 743.367  15
   5  12   7 1207.04 424.841  15
   5  13  -9-46.2595 227.530  15
   5  13  -8 1637.56 413.345  15
   5  13  -7 794.269 349.886  15
   5  13  -6 1602.44 492.709  15
   5  13  -5 1214.60 434.322  15
   5  13  -4 4661.21 739.769  15
   5  13  -3 6497.27 847.347  15
   5  13  -2 4683.33 745.032  15
   5  13  -1 3827.80 663.339  15
   5  13   0 213.283 261.326  20
   5  13   0 205.634 285.102  15
   5  13   1 5717.07 725.501  20
   5  13   1 6072.93 810.581  15
   5  13   2 265.601 325.907  15
   5  13   3 7512.48 892.275  15
   5  13   4 6953.12 883.553  15
   5  13   5 383.617 315.685  15
   5  13   6 124.486 339.965  15
   5  13   7 694.064 374.800  15
   5  14  -9-47.4191 223.493  15
   5  14  -8-105.296 256.697  15
   5  14  -7 88.5424 269.696  15
   5  14  -6 747.046 382.369  15
   5  14  -5 912.696 422.079  15
   5  14  -4 2727.19 608.620  15
   5  14  -3 6750.35 861.740  15
   5  14  -2 4421.67 730.022  15
   5  14  -1 7458.54 881.443  15
   5  14   0 1130.58 430.686  20
   5  14   0 872.881 430.918  15
   5  14   1 7895.23 955.627  15
   5  14   1 10400.4 960.900  20
   5  14   2 2200.99 570.190  15
   5  14   2 1872.10 449.286  20
   5  14   3 201.990 320.342  15
   5  14   4 257.981 343.278  15
   5  14   5 824.278 370.611  15
   5  14   6 1680.49 418.160  15
   5  14   7 920.327 333.838  15
   5  15  -8 652.771 281.089  15
   5  15  -7 186.735 266.084  15
   5  15  -6 557.827 307.635  15
   5  15  -5-125.090 353.403  15
   5  15  -4 1289.21 447.587  15
   5  15  -3 3182.90 618.554  15
   5  15  -2 674.137 404.334  15
   5  15  -1 444.083 339.678  20
   5  15  -1 1057.20 427.960  15
   5  15   0 467.592 330.898  20
   5  15   0 816.445 433.660  15
   5  15   1 2375.98 492.408  20
   5  15   1 1450.27 436.690  15
   5  15   2 1786.27 481.245  15
   5  15   2 1221.42 381.741  20
   5  15   3 2358.38 540.289  15
   5  15   3 2795.21 492.221  20
   5  15   4 277.597 294.696  15
   5  15   5-133.736 305.822  15
   5  15   6 354.890 269.459  15
   5  16  -7 1001.60 322.987  15
   5  16  -6-49.2202 253.733  15
   5  16  -5 1261.65 403.446  15
   5  16  -4-118.633 333.342  15
   5  16  -3 1068.91 419.905  15
   5  16  -2-53.4059 323.289  20
   5  16  -2 357.262 301.233  15
   5  16  -1 205.451 293.112  20
   5  16  -1 437.320 308.831  15
   5  16   0 4820.01 662.605  20
   5  16   0 4120.67 668.427  15
   5  16   1 325.265 310.419  15
   5  16   1 198.323 286.851  20
   5  16   2 3712.26 624.119  15
   5  16   2 3635.03 545.575  20
   5  16   3 727.121 309.928  15
   5  16   3 424.310 258.464  20
   5  16   4 10.8529 279.142  15
   5  16   5 528.400 272.923  15
   5  16   6 207.093 205.708  15
   5  17  -6 591.278 275.838  15
   5  17  -5 1244.81 367.336  15
   5  17  -4 237.610 239.989  20
   5  17  -4 181.940 275.021  15
   5  17  -3-52.7787 254.674  20
   5  17  -3 190.116 285.680  15
   5  17  -2 628.368 286.482  20
   5  17  -2 1325.19 397.910  15
   5  17  -1 645.799 301.362  20
   5  17  -1 638.161 289.384  15
   5  17   0-156.677 315.972  20
   5  17   0 217.880 299.078  15
   5  17   1 241.823 275.473  15
   5  17   1-182.715 264.501  20
   5  17   2 1649.20 405.565  15
   5  17   2 1729.90 366.712  20
   5  17   3 1274.49 364.185  15
   5  17   3 1718.14 342.623  20
   5  17   4 892.358 318.263  15
   5  17   5 783.661 256.005  15
   5  18  -5 1215.92 291.705  20
   5  18  -5 684.190 231.990  15
   5  18  -4 1550.77 333.101  20
   5  18  -4 1341.31 348.060  15
   5  18  -3 89.8301 213.098  20
   5  18  -3-92.3102 224.089  15
   5  18  -2-330.332 232.035  20
   5  18  -2-142.454 238.184  15
   5  18  -1 200.784 235.274  15
   5  18  -1 154.911 219.026  20
   5  18   0 1973.62 410.906  15
   5  18   0 2004.62 371.560  20
   5  18   1 840.236 308.184  15
   5  18   1 1526.12 335.553  20
   5  18   2 2222.15 414.709  15
   5  18   2 2325.19 373.227  20
   5  18   3 1686.65 339.196  15
   5  18   4 550.244 223.442  15
   5  19  -3 1012.13 271.459  20
   5  19  -3 998.301 281.425  15
   5  19  -2 44.9517 192.147  15
   5  19  -2 307.438 208.350  20
   5  19  -1 189.283 223.254  15
   5  19  -1-168.074 196.492  20
   5  19   0 348.261 216.579  15
   5  19   0 76.7473 176.662  20
   5  19   1 881.121 258.595  15
   5  19   1 623.697 215.170  20
   5  19   2 463.366 173.090  15
  -6 -16  -5 1613.25 341.542  14
   6 -15  -7 1043.34 270.020  14
   6 -15  -6 281.867 198.701  14
   6 -15   2 1293.97 355.073  19
   6 -15   3 21.5762 204.286  19
  -6 -15  -5-727.593 437.584  14
  -6 -15  -6 1365.67 370.049  14
   6 -14  -8 980.374 294.774  14
   6 -14  -7 15.3576 221.609  14
   6 -14  -6 181.197 222.096  14
   6 -14  -5 1651.63 386.983  14
   6 -14  -1 1532.92 376.115  19
   6 -14   0 7371.19 793.147  19
   6 -14   1 1473.99 437.608  19
   6 -14   2 6379.06 745.487  19
   6 -14   3 1501.58 437.835  19
   6 -14   4 704.095 342.609  19
  -6 -14  -7 579.429 370.531  14
   6 -13  -9 357.873 211.797  14
   6 -13  -8 430.012 287.303  14
   6 -13  -7 218.096 240.012  14
   6 -13  -6 302.155 281.749  14
   6 -13  -5 3100.14 542.324  14
   6 -13  -5 2326.47 433.737  19
   6 -13  -4 4766.17 639.283  19
   6 -13  -4 4582.45 609.845  14
   6 -13  -3 416.109 384.201  19
   6 -13  -2 10081.6 955.434  19
   6 -13  -1 1895.60 464.996  19
   6 -13   0 103.879 263.554  19
   6 -13   1 811.324 387.233  19
   6 -13   2 1793.67 453.531  19
   6 -13   3 2117.87 513.303  19
   6 -13   4 1526.27 453.739  19
   6 -13   5-239.898 326.274  19
  -6 -13  -7 546.547 448.825  14
  -6 -13  -8 140.354 328.819  14
   6 -12 -10 441.528 198.272  14
   6 -12  -9 151.175 249.152  14
   6 -12  -8 3483.23 549.835  14
   6 -12  -8 4048.57 533.217  19
   6 -12  -7 1238.16 406.679  14
   6 -12  -7 1280.80 317.157  19
   6 -12  -6 409.565 368.054  14
   6 -12  -6 754.113 313.457  19
   6 -12  -5 458.381 309.220  14
   6 -12  -5 410.647 343.347  19
   6 -12  -4 754.978 321.294  19
   6 -12  -4 689.216 341.478  14
   6 -12  -3 7369.28 826.937  19
   6 -12  -2 7728.28 858.039  19
   6 -12  -1 818.460 402.251  19
   6 -12   0 12302.1 1071.54  19
   6 -12   1 9536.24 971.364  19
   6 -12   2 10901.7 1044.37  19
   6 -12   3 2059.71 536.105  19
   6 -12   4 1248.62 444.524  19
   6 -12   5 1936.92 470.268  19
  -6 -12  -8 1494.98 448.428  14
  -6 -12  -9 670.734 273.364  14
   6 -11 -10-166.028 193.360  14
   6 -11  -9-416.124 263.901  14
   6 -11  -8 1657.28 471.914  14
   6 -11  -7 289.457 321.329  14
   6 -11  -6 834.689 370.215  14
   6 -11  -5 11889.0 1077.64  14
   6 -11  -4 3776.46 622.728  14
   6 -11  -4 4539.14 683.970  19
   6 -11  -3 14389.6 1126.52  14
   6 -11  -3 16829.6 1239.69  19
   6 -11  -2 2809.13 541.601  19
   6 -11  -1 1202.79 390.925  19
   6 -11   0 819.942 390.898  19
   6 -11   1 12530.0 1087.33  19
   6 -11   2-101.303 307.918  19
   6 -11   3 6745.62 832.414  19
   6 -11   4 13.5541 269.736  19
   6 -11   5 433.185 313.098  19
   6 -11   6 721.662 353.369  19
  -6 -11  -9 380.826 342.773  14
   6 -10 -11-10.0504 159.158  14
   6 -10 -10 408.247 299.785  14
   6 -10  -9 252.112 301.090  14
   6 -10  -8 655.208 349.481  14
   6 -10  -7 343.082 360.306  14
   6 -10  -6 3350.23 613.240  14
   6 -10  -5 1758.95 477.380  14
   6 -10  -4 18564.2 1331.40  14
   6 -10  -3 419.224 291.875  14
   6 -10  -3 1090.16 378.388  19
   6 -10  -2 640.768 305.624  19
   6 -10  -1 2590.93 507.946  19
   6 -10   0 525.815 309.422  19
   6 -10   1 3260.35 587.358  19
   6 -10   2 14409.7 1167.95  19
   6 -10   3 8933.19 953.063  19
   6 -10   4 3928.52 678.006  19
   6 -10   5 1417.44 521.271  19
   6 -10   6 1468.65 428.239  19
  -6 -10  -9-88.8345 318.968  14
   6  -9 -11 254.151 171.747  14
   6  -9 -11 522.876 203.691  17
   6  -9 -10 1213.39 353.832  14
   6  -9 -10 1387.43 334.883  17
   6  -9  -9 786.624 426.522  14
   6  -9  -9 166.970 216.999  17
   6  -9  -8 782.456 356.741  14
   6  -9  -7 5050.92 751.357  14
   6  -9  -6 2539.25 549.422  14
   6  -9  -5 7097.14 848.344  14
   6  -9  -4 3244.03 605.687  14
   6  -9  -3 9375.10 910.049  14
   6  -9  -2 4327.22 595.648  14
   6  -9  -2 3568.41 585.496  19
   6  -9  -1 1052.76 354.999  19
   6  -9   0 2852.77 540.242  19
   6  -9   1 235.031 229.997  19
   6  -9   2 2829.23 543.990  19
   6  -9   3 15795.9 1219.18  19
   6  -9   4 20757.3 1439.44  19
   6  -9   5 2494.77 579.247  19
   6  -9   6 2171.75 589.974  19
  -6  -9 -10 270.508 227.847  14
   6  -8 -11 406.456 233.972  14
   6  -8 -11 65.5986 181.138  17
   6  -8 -10 738.237 328.520  14
   6  -8 -10 2626.42 467.621  17
   6  -8  -9 4462.36 673.315  14
   6  -8  -9 3723.36 583.640  17
   6  -8  -8 5859.61 776.937  14
   6  -8  -8 5825.52 740.104  17
   6  -8  -7 418.164 348.849  14
   6  -8  -7 298.457 229.303  17
   6  -8  -6 6674.86 835.500  14
   6  -8  -5 6963.07 814.541  14
   6  -8  -4 2745.85 524.450  14
   6  -8  -3 2534.22 439.930  14
   6  -8  -2 827.869 314.619   9
   6  -8  -1 5273.29 634.347   9
  -6  -8   1 5699.37 716.344   4
  -6  -8   0 10423.1 942.521   4
   6  -8   0 10986.8 889.547   9
  -6  -8  -1 3218.32 568.091   4
   6  -8   2-51.9349 265.152  19
   6  -8   3 3667.22 590.747  19
   6  -8   4 1535.17 401.556  19
   6  -8   5 2071.53 524.063  19
   6  -8   6 5869.51 808.080  19
  -6  -8 -10 132.076 260.916  14
   6  -7 -12 321.408 211.749  17
   6  -7 -11 808.021 278.519  14
   6  -7 -11 270.343 234.238  17
   6  -7 -10 167.534 258.147  14
   6  -7 -10 1081.67 349.249  17
   6  -7  -9 291.624 303.861  14
   6  -7  -9 62.2428 260.001  17
   6  -7  -8 2196.02 506.208  14
   6  -7  -8 2070.45 504.163  17
   6  -7  -7 8672.27 938.738  14
   6  -7  -7 8608.45 883.807  17
   6  -7  -6 2773.97 568.026  14
   6  -7  -6 2497.42 472.490  17
   6  -7  -5 4498.04 644.654  14
   6  -7  -4 8215.47 828.765  14
   6  -7  -3 3293.56 542.571   9
   6  -7  -2 1403.76 382.287   9
   6  -7  -1 8384.79 753.027   3
   6  -7  -1 9078.28 804.906   9
  -6  -7   0 646.213 358.116   4
   6  -7   0 638.778 279.198   9
   6  -7   0 1053.19 307.261   3
  -6  -7  -1 7605.51 813.509   4
   6  -7   1 6735.39 661.935   9
  -6  -7  -2 20905.6 1357.95   4
   6  -7   3 3407.57 572.830  19
   6  -7   4 1728.67 452.047  19
   6  -7   5 10418.3 1012.35  19
   6  -7   6 3501.73 633.536  19
  -6  -7 -10 211.455 233.613  14
   6  -6 -12 207.776 197.626  17
   6  -6 -11 151.707 184.521  14
   6  -6 -11 625.350 330.734  17
   6  -6 -10 2259.40 453.711  14
   6  -6 -10 693.890 354.834  17
   6  -6  -9 1432.94 383.213  14
   6  -6  -9 1902.35 533.611  17
   6  -6  -8 3253.15 599.690  14
   6  -6  -8 3589.10 619.686  17
   6  -6  -7 8349.22 888.732  14
   6  -6  -7 6971.15 820.400  17
   6  -6  -6 4624.74 656.327  14
   6  -6  -6 3734.28 595.932  17
   6  -6  -5 6396.05 764.994  14
   6  -6  -5 7573.13 760.696  17
   6  -6  -4 5437.83 663.898   9
   6  -6  -3 15277.6 1058.91   9
   6  -6  -2 7463.64 725.200   9
   6  -6  -1 5170.44 590.919   9
   6  -6  -1 4476.84 554.937   3
   6  -6   0 2159.41 428.547   9
   6  -6   0 2582.36 390.124   3
  -6  -6  -1 11201.2 955.371   4
   6  -6   1 11574.5 857.487   9
  -6  -6  -2 232.813 236.947   4
  -6  -6  -3 8495.20 872.949   4
   6  -6   4 10310.0 948.010  19
   6  -6   5 5045.96 708.163  19
   6  -6   6 7884.24 908.285  19
   6  -5 -12-7.85840 210.470  17
   6  -5 -11 2059.02 457.329  17
   6  -5 -10 286.033 257.235  14
   6  -5 -10 541.326 344.982  17
   6  -5  -9 1526.59 440.490  14
   6  -5  -9 1312.40 402.482  17
   6  -5  -8-385.469 350.141  14
   6  -5  -8 73.2161 280.820  17
   6  -5  -7 15983.0 1230.34  14
   6  -5  -7 18407.6 1332.59  17
   6  -5  -6 29171.5 1622.69  14
   6  -5  -6 30470.6 1620.38  17
   6  -5  -5-39.2068 232.000   9
   6  -5  -4 437.098 225.412   9
   6  -5  -3 336.259 255.678   9
   6  -5  -2 15549.0 1005.07   9
   6  -5  -1 2217.17 420.906   9
   6  -5  -1 2485.25 415.816   3
   6  -5   0 15126.3 945.924   3
   6  -5   0 14776.5 938.956  12
   6  -5   0 14521.2 937.808   9
   6  -5   1 651.749 237.917   9
   6  -5   1 1018.43 271.119   3
   6  -5   1 774.839 256.337  12
   6  -5   2 4180.55 573.491  12
  -6  -5  -2 4871.35 612.472   4
   6  -5   3 518.371 256.680  12
  -6  -5  -3 120.363 261.293   4
  -6  -5  -4 18813.0 1278.59   4
   6  -5   5-46.5268 227.109  19
   6  -5   6 2051.37 532.346  19
   6  -4 -13-55.1742 144.867  17
   6  -4 -12 107.331 238.376  17
   6  -4 -11-232.543 311.162  17
   6  -4 -10 371.030 245.835  14
   6  -4 -10 1224.52 424.484  17
   6  -4  -9 2513.79 509.251  14
   6  -4  -9 1874.25 464.598  17
   6  -4  -8 12872.2 1088.48  14
   6  -4  -8 12146.2 1087.58  17
   6  -4  -7 2750.99 531.029  14
   6  -4  -7 3856.03 637.995  17
   6  -4  -6 7891.07 839.449  14
   6  -4  -6 7756.86 809.014  17
   6  -4  -5 21983.2 1265.66   9
   6  -4  -4 3679.33 524.012   9
   6  -4  -3 14812.6 1001.38   9
   6  -4  -2 378.474 239.131   9
   6  -4  -2 283.381 262.437   3
   6  -4  -1 2822.44 440.195   9
   6  -4  -1 3160.23 460.338   3
   6  -4   0 9625.70 737.081   3
   6  -4   0 9369.18 718.524  12
   6  -4   0 9106.71 730.948   9
   6  -4   1 8308.25 683.019   3
   6  -4   1 7212.96 652.724  12
   6  -4   2 1750.23 403.862  12
   6  -4   3 4868.07 616.884  12
  -6  -4  -3 5007.15 641.716   4
   6  -4   4 1635.62 449.731  12
  -6  -4  -4 1381.73 403.374   4
   6  -4   5-167.232 228.241  19
   6  -4   6 15373.1 1216.83  19
   6  -3 -13 694.076 215.580  17
   6  -3 -12 142.406 206.364  17
   6  -3 -11 638.658 305.700  17
   6  -3 -10 363.765 335.378  17
   6  -3  -9 21943.4 1379.14  14
   6  -3  -9 19249.4 1384.06  17
   6  -3  -8 17638.0 1264.20  14
   6  -3  -8 18003.0 1317.47  17
   6  -3  -7 12879.1 1066.34  14
   6  -3  -7 11770.8 1044.16  17
   6  -3  -6 612.954 262.249  17
  -6  -3   6 1073.82 350.948  10
   6  -3  -5 2206.75 439.573   9
   6  -3  -4 1526.77 373.537   9
  -6  -3   4 2083.94 427.108   7
  -6  -3   3 9759.41 764.047   7
   6  -3  -3 9305.64 772.449   3
   6  -3  -3 9802.09 787.724   9
   6  -3  -2 8903.17 733.489   3
   6  -3  -2 9467.85 760.428   9
   6  -3  -1 9337.15 728.855   3
   6  -3  -1 8644.87 648.171  12
   6  -3  -1 9000.09 738.035   9
   6  -3   0 8862.82 718.131   3
   6  -3   0 9688.45 723.588  12
   6  -3   1 4499.86 507.879   3
   6  -3   1 4775.22 535.459  12
   6  -3   2 23153.1 1208.32  12
  -6  -3  -3 3896.53 564.061   4
   6  -3   3 4219.69 583.538  12
   6  -3   4 8417.15 811.161  12
  -6  -3  -4 9117.40 842.926   4
  -6  -3  -5 4759.11 637.665   4
   6  -3   6 6509.80 793.653  19
   6  -3   6 5760.55 713.840  18
   6  -3   7 16324.6 1212.76  18
   6  -3   8-153.996 521.704  18
   6  -2 -13 2172.27 341.868  17
   6  -2 -12 41.0678 218.759  17
   6  -2 -11 715.826 343.648  17
   6  -2 -10 1711.54 469.197  17
   6  -2  -9 219.970 305.759  17
   6  -2  -8 15237.8 1141.58  14
   6  -2  -8 15584.5 1204.32  17
   6  -2  -7 7269.50 773.489  14
   6  -2  -7 6084.42 738.230  17
  -6  -2   6 2838.27 481.087   7
   6  -2  -6 2145.78 431.783   3
  -6  -2   5 12510.0 975.234   7
   6  -2  -5 12467.6 923.617   3
  -6  -2   4 16117.4 1030.60   7
   6  -2  -4 16272.7 1021.43   3
  -6  -2   3 2890.91 412.935   7
   6  -2  -3 2738.23 444.565   3
  -6  -2   2 55191.5 1742.09   7
   6  -2  -2 53569.5 1835.75   3
   6  -2  -1 47519.1 1704.42   3
   6  -2  -1 52659.5 1680.51  12
   6  -2   0 21103.3 1091.16   3
   6  -2   0 22961.9 1126.17  12
   6  -2   1 5346.66 590.691   3
   6  -2   1 5359.61 579.118  12
   6  -2   2 11835.7 855.157  12
   6  -2   3 5972.14 646.079  12
   6  -2   4 1766.87 402.042  12
  -6  -2  -4 2576.12 488.825   4
  -6  -2  -5 14452.6 1064.16   4
   6  -2   6 1593.75 391.897  19
   6  -2   6 1464.12 421.951  18
   6  -2   7 10910.2 1008.85  18
   6  -2   8 5294.67 788.930  18
   6  -2   9 1114.60 628.396  18
   6  -2  10 835.390 621.712  18
   6  -2  11 264.553 456.009  18
   6  -1 -13 209.834 169.024  17
   6  -1 -12-212.282 243.052  17
   6  -1 -11 98.5003 239.136  17
   6  -1 -10 3092.05 558.741  17
   6  -1  -9 643.904 381.460  17
   6  -1  -8 4702.88 684.510  17
   6  -1  -7 502.667 263.461  14
   6  -1  -7 748.930 362.242  17
  -6  -1   6 11870.7 971.475   7
   6  -1  -6 12167.2 925.246   3
   6  -1  -5 5635.09 612.823   3
  -6  -1   5 6037.14 665.334   7
  -6  -1   4 207.315 243.643   7
   6  -1  -4 824.146 320.779   3
  -6  -1   3 33610.7 1408.28   7
   6  -1  -3 30251.5 1363.18   3
   6  -1  -2 790.668 312.719  12
   6  -1  -2 626.824 331.023   3
  -6  -1   2 477.407 282.700   7
   6  -1  -1 18713.6 1028.13   3
   6  -1  -1 20583.6 1028.50  12
   6  -1   0 3391.60 472.809   3
   6  -1   0 3203.89 450.673  12
   6  -1   1 89971.1 2454.76  12
   6  -1   2 2710.92 442.974  12
   6  -1   3 26737.8 1326.47  12
   6  -1   4 163.487 250.458  12
  -6  -1  -4 432.354 284.731   4
   6  -1   5 3142.16 542.981  12
   6  -1   6 16639.4 1230.78  18
   6  -1   7 147.666 288.338  18
   6  -1   8 5400.49 825.709  18
   6  -1   9 1670.66 662.289  18
   6  -1  10 826.430 689.676  18
   6  -1  11 259.167 547.165  18
   6   0 -13 1155.50 245.291  17
   6   0 -12 14.9678 246.031  17
   6   0 -11 445.286 293.739  17
   6   0 -10-81.8423 256.909  17
   6   0  -9 780.520 345.217  17
   6   0  -8 12572.3 1084.86  17
   6   0  -7 3894.91 566.177  17
   6   0  -6 130.405 180.236   3
  -6   0   6 216.248 272.101   7
   6   0  -5 2891.78 447.248   3
  -6   0   5 3262.80 511.404   7
   6   0  -4 50835.1 1823.27   3
  -6   0   4 51594.7 1883.08   7
   6   0  -3 25078.2 1219.58   3
  -6   0   3 24022.3 1177.98   7
   6   0  -2 3062.47 466.348   3
  -6   0   2 3098.94 409.890   7
   6   0  -1 10404.1 769.395   3
   6   0   0 30507.1 1315.38   3
   6   0   0 31393.1 1339.85  12
   6   0   1 6373.46 613.721  12
   6   0   2 11090.9 842.714  12
   6   0   3 13868.6 965.437  12
   6   0   4 18731.6 1152.09  12
  -6   0  -4 16566.7 1080.08   4
   6   0   5 5365.75 635.196  12
   6   0   6 543.579 308.476  18
   6   0   7 9139.41 935.592  18
   6   0   7 10192.0 978.193  16
   6   0   8 2587.33 619.512  18
   6   0   8 1981.92 483.444  16
   6   0   9 2159.73 761.609  18
   6   0   9 2346.40 579.985  16
   6   0  10 5.71547 692.088  18
   6   0  11-151.451 593.247  18
   6   1 -12 87.6300 178.068  17
   6   1 -11 284.563 256.445  17
   6   1 -10 3113.51 542.438  17
   6   1  -9 370.752 285.601  17
   6   1  -8 3383.90 572.814  17
   6   1  -7 1342.70 414.049  17
   6   1  -6 10614.1 854.740   3
  -6   1   6 11318.2 962.893   7
  -6   1   5 5407.14 664.976   7
   6   1  -5 5058.23 583.398   3
   6   1  -4-312.080 225.125   3
  -6   1   4 634.477 320.866   7
   6   1  -3 32304.4 1402.53   3
  -6   1   3 33006.1 1409.51   7
   6   1  -2 796.070 345.600   3
  -6   1   2 470.916 264.127   7
  -6   1   1 20334.2 955.245   7
   6   1  -1 18662.8 1032.46   3
   6   1   2 2732.77 459.836  12
   6   1   3 28935.8 1390.53  12
   6   1   4 673.227 337.417  12
   6   1   5 3766.12 570.937  12
   6   1   6 16965.3 1255.79  18
   6   1   7 81.8911 268.586  18
   6   1   7 200.346 293.072  16
   6   1   8 5455.52 841.110  18
   6   1   8 5482.72 756.891  16
   6   1   9 1055.95 706.296  18
   6   1   9 847.064 501.608  16
   6   1  10 696.111 723.688  18
   6   1  11 1047.77 655.996  18
   6   1  12 766.497 446.006  18
   6   2 -12 7.74252 159.250  17
   6   2 -11 1418.99 384.143  17
   6   2 -10 1993.47 439.135  17
   6   2  -9 413.043 328.475  17
   6   2  -8 15112.6 1152.66  17
   6   2  -7 6590.94 756.069  17
  -6   2   6 2177.53 451.658   7
   6   2  -5 12902.4 908.251   3
  -6   2   5 12230.6 949.227   7
   6   2  -4 15363.9 977.098   3
  -6   2   4 14975.0 1009.64   7
   6   2  -3 3223.11 469.875   3
  -6   2   3 2831.69 432.994   7
   6   2  -2 52996.5 1824.99   3
  -6   2   2 51737.1 1731.62   7
  -6   2   1 50058.1 1613.76   7
   6   2   2 11866.8 883.879  12
   6   2   3 6249.34 651.674  12
   6   2   4 2815.45 489.219  12
   6   2   5 14521.4 1054.43  12
   6   2   6 967.756 380.623  18
   6   2   7 11858.5 1077.34  18
   6   2   7 10360.6 1047.39  16
   6   2   8 6188.55 892.465  18
   6   2   8 6987.89 862.863  16
   6   2   9 877.956 679.875  18
   6   2   9 430.057 463.620  16
   6   2  10-192.688 793.993  18
   6   2  11-549.383 700.412  18
   6   2  12 79.9359 423.040  18
   6   3 -11 1006.58 300.485  17
   6   3 -10 197.558 207.955  17
   6   3  -9 20492.9 1335.95  17
   6   3  -8 16780.6 1197.41  17
   6   3  -7 13901.9 1068.97  17
   6   3  -5 1375.85 331.623   3
  -6   3   5 1053.59 313.819   7
  -6   3   4 1427.16 360.785   7
  -6   3   3 9003.36 749.832   7
  -6   3   2 7868.40 670.744   7
  -6   3   1 7969.67 645.738   7
   6   3   3 4296.26 561.089  12
   6   3   4 8902.65 809.057  12
   6   3   5 3998.25 604.599  18
   6   3   6 5916.01 755.607  18
   6   3   7 15419.2 1239.76  18
   6   3   7 15124.1 1201.59  16
   6   3   8-66.5345 496.223  18
   6   3   8 307.542 438.109  16
   6   3   9 1130.86 765.439  18
   6   3   9 1423.84 619.822  16
   6   3  10 39.7830 786.226  18
   6   3  10 795.333 626.547  16
   6   3  11 499.631 677.641  18
   6   3  12-155.051 424.780  18
   6   4  -9 2150.97 428.937  17
   6   4  -8 12702.3 1015.47  17
   6   4  -7 2729.02 497.179  17
  -6   4   5 21991.3 1296.70   7
  -6   4   4 4105.66 561.962   7
  -6   4   3 15696.1 1004.99   7
  -6   4   2 689.671 253.279   7
  -6   4   1 2151.76 368.664   7
  -6   4   0 9054.02 667.084   7
   6   4   4 1542.89 383.932  12
   6   4   5 731.393 331.001  18
   6   4   5-197.039 272.177  15
   6   4   6 17436.1 1282.09  18
   6   4   6 16626.0 1226.15  15
   6   4   7 6365.23 815.619  18
   6   4   7 6315.05 817.098  16
   6   4   8 4897.28 856.755  18
   6   4   8 3829.36 708.127  16
   6   4   9 1643.69 770.267  18
   6   4   9 2193.49 698.836  16
   6   4  10 397.143 793.018  18
   6   4  10 605.982 577.843  16
   6   4  11-382.366 668.380  18
  -6   5   5-255.995 259.657   7
  -6   5   4 833.864 312.673   7
  -6   5   3-210.729 214.825   7
  -6   5   2 16082.9 995.308   7
  -6   5   1 2848.77 425.227   7
  -6   5   0 13921.8 865.258   7
   6   5   4 19377.0 1197.94  12
   6   5   5 437.355 261.124  18
   6   5   5 300.923 228.102  15
   6   5   6 2057.10 504.159  18
   6   5   6 1977.20 485.123  15
   6   5   7 1638.13 528.152  18
   6   5   7 2272.41 548.478  16
   6   5   8 4682.30 851.301  18
   6   5   8 4162.11 719.736  16
   6   5   9 583.032 719.436  18
   6   5   9 685.538 553.514  16
   6   5  10 1015.69 770.196  18
   6   5  10-444.259 559.752  16
   6   5  11 625.543 596.751  18
  -6   6   4 5524.01 640.996   7
  -6   6   3 16280.7 1069.38   7
  -6   6   2 7412.76 707.773   7
  -6   6   1 4988.43 569.960   7
  -6   6   0 3288.88 475.928   7
   6   6   4 12008.5 1013.25  18
   6   6   4 11850.7 1004.15  15
   6   6   5 5082.28 693.978  18
   6   6   5 5488.99 694.435  15
   6   6   6 7049.32 845.124  18
   6   6   6 8492.31 903.237  15
   6   6   7 7184.25 854.372  18
   6   6   7 7440.51 902.422  16
   6   6   8 1470.64 558.833  18
   6   6   8 1516.70 540.730  16
   6   6   9-938.828 721.949  18
   6   6   9-249.862 557.881  16
   6   6  10 371.707 693.986  18
   6   6  11 386.319 517.884  18
  -6   7   3 1993.29 389.883   7
  -6   7   2 890.156 298.145   7
  -6   7   1 8282.51 758.610   7
  -6   7   0 468.944 257.430   7
   6   7   3 2317.08 440.141  15
   6   7   4 1168.59 392.719  18
   6   7   4 1315.62 423.746  15
   6   7   5 9587.31 949.759  18
   6   7   5 9634.86 962.934  15
   6   7   6 2705.00 531.274  18
   6   7   6 1931.31 455.409  15
   6   7   7 1349.22 513.277  18
   6   7   7 1948.65 533.226  16
   6   7   7 1082.16 448.719  15
   6   7   8 589.650 607.674  18
   6   7   8 224.502 370.911  16
   6   7   9 1836.01 748.020  18
   6   7   9 2071.76 642.159  16
   6   7  10 919.180 650.091  18
   6   7  11-60.9867 439.365  18
  -6   8   2 1126.92 380.625   7
  -6   8   1 5602.07 649.564   7
  -6   8   0 11101.2 892.061   7
  -6   8  -1 2290.32 414.989   7
   6   8   2 41.3230 221.473  15
   6   8   3 3640.59 600.800  15
   6   8   4 1947.88 477.949  18
   6   8   4 2537.35 521.466  15
   6   8   5 1599.56 412.960  18
   6   8   5 2223.33 486.728  15
   6   8   6 4928.82 697.898  18
   6   8   6 5149.60 741.393  15
   6   8   7 3121.61 636.246  18
   6   8   7 2352.01 572.037  16
   6   8   7 3151.03 627.192  15
   6   8   8 801.959 589.718  18
   6   8   8 599.542 437.681  16
   6   8   9 754.778 616.511  18
   6   8   9 773.656 555.242  16
   6   8  10-246.509 542.420  18
   6   9  -3 10164.5 921.132  15
   6   9  -2 4069.47 585.294  15
   6   9  -1 1128.67 367.571  15
   6   9   0 2602.70 452.218  15
   6   9   1 146.893 263.350  15
   6   9   2 1913.19 435.616  15
   6   9   3 15976.1 1228.82  15
   6   9   4 20512.2 1405.23  15
   6   9   5 3209.76 552.064  18
   6   9   5 2625.80 564.220  15
   6   9   6 1404.75 446.408  16
   6   9   6 2019.18 485.939  15
   6   9   7 4597.96 722.188  18
   6   9   7 3249.31 653.071  16
   6   9   7 4906.44 715.574  15
   6   9   8 617.286 542.844  18
   6   9   8 128.100 423.668  16
   6   9   9 601.357 514.228  18
   6   9   9-32.1942 453.004  16
   6   9  10 267.758 408.778  18
   6  10  -6 3960.58 618.496  15
   6  10  -5 2178.98 474.129  15
   6  10  -4 20648.8 1373.66  15
   6  10  -3 781.265 392.648  15
   6  10  -2-347.105 281.320  15
   6  10  -1 2659.46 493.665  15
   6  10   0 135.375 249.034  15
   6  10   1 3785.46 636.103  15
   6  10   2 14162.0 1163.56  15
   6  10   3 8281.23 912.156  15
   6  10   4 3891.85 662.814  15
   6  10   5 622.563 329.655  15
   6  10   6 494.670 311.674  16
   6  10   6 1755.94 486.203  15
   6  10   7 301.555 375.456  16
   6  10   7 277.018 375.561  15
   6  10   8 1131.06 479.722  16
   6  11  -7 80.9863 234.978  15
   6  11  -6 749.380 360.758  15
   6  11  -5 12708.6 1099.17  15
   6  11  -4 4326.47 674.862  15
   6  11  -3 17153.7 1287.36  15
   6  11  -2 2410.16 526.078  15
   6  11  -1 1793.80 446.867  15
   6  11   0 596.917 319.022  15
   6  11   1 12577.2 1115.40  15
   6  11   2 1207.16 464.933  15
   6  11   3 6744.29 867.049  15
   6  11   4 698.204 394.392  15
   6  11   5 470.321 252.352  16
   6  11   5 881.590 434.527  15
   6  11   6 1285.28 419.773  16
   6  11   6 1320.29 435.612  15
   6  11   7 3430.31 597.058  16
   6  11   7 2827.23 556.398  15
   6  11   8 649.535 404.200  16
   6  12  -8 3606.31 488.418  15
   6  12  -7 2102.44 442.963  15
   6  12  -6 732.817 359.035  15
   6  12  -5 252.806 280.481  15
   6  12  -4 920.945 407.911  15
   6  12  -3 4897.03 724.443  15
   6  12  -2 6962.91 839.373  15
   6  12  -1 427.121 337.388  15
   6  12   0 12016.6 1109.80  15
   6  12   1 7572.52 904.159  15
   6  12   2 10748.5 1056.28  15
   6  12   3 2505.88 551.065  15
   6  12   4 1116.42 454.004  15
   6  12   5 2735.21 561.726  15
   6  12   6-265.160 334.975  16
   6  12   6 195.809 319.526  15
   6  12   7 389.706 319.287  16
   6  12   7 245.522 255.244  15
   6  13  -8 22.5783 213.207  15
   6  13  -7 654.738 311.376  15
   6  13  -6 248.448 258.422  15
   6  13  -5 3332.11 594.369  15
   6  13  -4 4868.94 710.921  15
   6  13  -3 158.565 327.931  15
   6  13  -2 9305.72 961.903  15
   6  13  -1 1013.17 432.452  15
   6  13   0 114.125 280.024  15
   6  13   1 1281.95 461.155  15
   6  13   2 1721.04 478.343  15
   6  13   3 1679.51 492.230  15
   6  13   4 1745.73 474.438  15
   6  13   5 389.607 351.770  15
   6  13   6 603.079 354.930  15
   6  13   7 1131.46 343.508  15
   6  14  -8 774.895 255.960  15
   6  14  -7-105.392 236.408  15
   6  14  -6 991.521 373.842  15
   6  14  -5 2831.91 523.070  15
   6  14  -4-131.756 334.207  15
   6  14  -3 8492.87 906.605  15
   6  14  -2 1252.54 434.891  15
   6  14  -1 1117.70 333.519  20
   6  14  -1 1207.38 415.815  15
   6  14   0 8141.65 904.022  15
   6  14   1 642.211 299.514  15
   6  14   2 7568.02 880.748  15
   6  14   3 900.224 365.579  15
   6  14   4 1464.43 448.065  15
   6  14   5 180.208 252.049  15
   6  14   6 904.861 330.993  15
   6  15  -7 1313.50 304.547  15
   6  15  -6-204.126 252.594  15
   6  15  -5 580.485 286.237  15
   6  15  -4 3801.99 595.405  15
   6  15  -3 1809.27 453.619  15
   6  15  -2 1278.28 397.669  20
   6  15  -2 724.944 376.722  15
   6  15  -1 2356.86 453.947  20
   6  15  -1 2118.92 537.037  15
   6  15   0-18.5418 327.294  15
   6  15   1 1523.40 463.371  15
   6  15   2 1819.52 496.521  15
   6  15   3-217.346 278.726  15
   6  15   4 2628.57 479.951  15
   6  15   5-121.871 255.923  15
   6  15   6 230.393 199.824  15
   6  16  -6 232.774 225.435  15
   6  16  -5 123.486 231.209  15
   6  16  -4 132.501 220.470  20
   6  16  -4 866.641 356.168  15
   6  16  -3 603.017 291.458  20
   6  16  -3 147.478 247.904  15
   6  16  -2 782.011 297.070  20
   6  16  -2 710.787 358.847  15
   6  16  -1 1339.09 334.405  20
   6  16  -1 1511.73 443.551  15
   6  16   0 1108.68 373.774  15
   6  16   1 168.572 343.130  15
   6  16   2 363.379 323.943  15
   6  16   3 3468.61 536.166  15
   6  16   4 455.119 258.339  15
   6  16   5 983.468 293.044  15
   6  17  -5 107.892 202.384  20
   6  17  -5 220.962 194.669  15
   6  17  -4 428.787 237.894  20
   6  17  -4 25.9334 217.394  15
   6  17  -3 88.4610 221.418  20
   6  17  -3 368.184 279.115  15
   6  17  -2 367.974 238.886  20
   6  17  -2-62.4782 281.096  15
   6  17  -1 140.388 269.576  15
   6  17  -1 33.3421 196.986  20
   6  17   0 8.27430 283.169  15
   6  17   1 373.563 308.726  15
   6  17   2-151.314 257.635  15
   6  17   3 785.978 284.235  15
   6  17   4 159.302 168.296  15
   6  18  -3 459.987 213.492  15
   6  18  -2-378.440 243.713  15
   6  18  -2 89.2946 160.736  20
   6  18  -1-237.734 232.664  15
   6  18  -1-626.491 216.140  20
   6  18   0 67.0891 187.758  15
   6  18   1 581.458 244.306  15
   6  18   2 119.395 167.439  15
   7 -15  -1 1012.70 284.922  19
   7 -15   0 1186.79 336.320  19
   7 -15   1-36.2926 209.399  19
   7 -15   2 276.725 195.759  19
   7 -15   3 333.751 237.523  19
  -7 -15  -4 2923.38 459.445  14
  -7 -15  -5 1200.21 332.508  14
   7 -14  -7 2154.34 344.338  14
   7 -14  -6 109.816 186.808  14
   7 -14  -5 81.8779 172.898  14
   7 -14  -4 1432.31 347.992  19
   7 -14  -3 1524.95 364.404  19
   7 -14  -2 59.5425 251.610  19
   7 -14  -1 138.558 229.926  19
   7 -14   0 1106.17 369.369  19
   7 -14   1 334.519 254.291  19
   7 -14   2 1266.48 378.699  19
   7 -14   3 476.306 223.205  19
   7 -14   4 1081.65 337.546  19
  -7 -14  -6 763.703 338.039  14
   7 -13  -8 3682.98 444.554  14
   7 -13  -7 433.237 239.994  14
   7 -13  -7 501.421 237.530  19
   7 -13  -6 1086.93 339.759  14
   7 -13  -6 1155.98 312.371  19
   7 -13  -5 197.113 220.582  14
   7 -13  -5-101.116 292.322  19
   7 -13  -4 3346.64 547.506  19
   7 -13  -3 1085.89 354.345  19
   7 -13  -2 2326.07 524.423  19
   7 -13  -1 769.524 366.170  19
   7 -13   0 1196.44 382.992  19
   7 -13   1 5226.37 711.279  19
   7 -13   2 307.171 330.543  19
   7 -13   3 1221.23 391.775  19
   7 -13   4-232.169 299.880  19
  -7 -13  -7 703.576 353.502  14
   7 -12  -9 1055.81 275.434  14
   7 -12  -8 1020.60 298.177  14
   7 -12  -8 1352.84 322.407  19
   7 -12  -7 183.529 229.745  14
   7 -12  -7 518.696 276.564  19
   7 -12  -6 698.080 318.612  14
   7 -12  -6 1215.58 383.465  19
   7 -12  -5 2011.62 436.984  14
   7 -12  -5 2460.18 502.287  19
   7 -12  -4 4330.00 625.026  14
   7 -12  -4 4083.02 648.022  19
   7 -12  -3 2446.06 540.187  19
   7 -12  -2 4472.87 699.221  19
   7 -12  -1 105.940 304.580  19
   7 -12   0 1618.01 464.717  19
   7 -12   1 2826.73 560.393  19
   7 -12   2 5263.69 721.099  19
   7 -12   3 3471.94 635.957  19
   7 -12   4 2675.42 531.581  19
   7 -12   5 390.382 353.424  19
  -7 -12  -8 822.147 331.424  14
   7 -11 -10-134.671 194.267  14
   7 -11  -9 2480.93 377.390  19
   7 -11  -9 1798.53 379.555  14
   7 -11  -8 2118.79 444.545  14
   7 -11  -8 2000.40 403.966  19
   7 -11  -7 124.507 289.056  14
   7 -11  -7 394.047 287.101  19
   7 -11  -6-12.2977 317.773  14
   7 -11  -6 269.066 255.015  19
   7 -11  -5 7980.57 867.171  14
   7 -11  -5 8165.52 884.319  19
   7 -11  -4 631.248 331.548  14
   7 -11  -4 537.374 373.449  19
   7 -11  -3 8823.94 875.792  14
   7 -11  -3 9893.56 999.158  19
   7 -11  -2 6621.91 834.812  19
   7 -11  -1 3620.69 628.229  19
   7 -11   0 6039.94 789.950  19
   7 -11   1 3264.36 640.742  19
   7 -11   2 5808.15 790.275  19
   7 -11   3 258.675 321.165  19
   7 -11   4 965.976 415.324  19
   7 -11   5 302.370 343.288  19
   7 -10 -10 1113.96 271.676  14
   7 -10 -10 411.284 185.411  19
   7 -10  -9 2561.04 459.558  14
   7 -10  -8 234.490 330.366  14
   7 -10  -7 1443.87 485.291  14
   7 -10  -6 3961.37 647.199  14
   7 -10  -5-184.713 312.040  14
   7 -10  -5-223.155 377.768  19
   7 -10  -4 5378.00 731.912  14
   7 -10  -4 4855.43 707.235  19
   7 -10  -3 2734.03 496.111  14
   7 -10  -3 3104.44 602.368  19
   7 -10  -2 4324.62 690.476  19
   7 -10  -1 10210.0 996.759  19
   7 -10   0 16000.5 1254.71  19
   7 -10   1 6886.84 829.840  19
   7 -10   2 7306.71 867.127  19
   7 -10   3 2259.25 530.967  19
   7 -10   4 3373.37 629.234  19
   7 -10   5 2363.52 540.783  19
   7 -10   6 593.499 405.479  19
  -7 -10  -9 524.016 254.861  14
   7  -9 -10 799.937 278.241  14
   7  -9  -9 305.669 287.609  14
   7  -9  -8 2759.15 554.673  14
   7  -9  -7 1249.39 417.545  14
   7  -9  -6 1772.40 515.491  14
   7  -9  -5 2339.98 521.144  14
   7  -9  -4-209.284 354.719  14
   7  -9  -3 2447.94 507.928  14
   7  -9  -3 2767.73 573.005  19
   7  -9  -2 4656.45 645.442  14
   7  -9  -2 4105.96 648.387  19
   7  -9  -1 1066.52 438.667  19
   7  -9   0 4038.70 654.931  19
   7  -9   1 6420.16 812.723  19
   7  -9   2 2339.54 525.808  19
   7  -9   3 13836.0 1181.81  19
   7  -9   4 2375.32 567.310  19
   7  -9   5 3826.75 679.713  19
   7  -9   6 1036.43 422.921  19
  -7  -9  -9 418.429 310.141  14
   7  -8 -11 140.971 147.630  17
   7  -8 -10 583.326 268.459  14
   7  -8 -10 1230.84 325.647  17
   7  -8  -9 3637.89 565.121  14
   7  -8  -9 3822.46 536.114  17
   7  -8  -8 810.022 371.327  14
   7  -8  -8 601.746 303.343  17
   7  -8  -7 4408.36 710.234  14
   7  -8  -7 3437.22 542.317  17
   7  -8  -6 5545.28 752.621  14
   7  -8  -5 5254.93 760.142  14
   7  -8  -4 4371.56 650.453  14
   7  -8  -3 8675.79 888.101  14
   7  -8  -3 9035.69 931.286  19
   7  -8  -2 6592.95 743.367  14
   7  -8  -2 6657.94 785.527  19
   7  -8  -1 702.153 341.581  19
   7  -8   0 1602.89 418.370  19
   7  -8   1 4150.36 639.834  19
   7  -8   2 1059.38 408.154  19
   7  -8   3 10590.7 1028.47  19
   7  -8   4 6658.05 838.941  19
   7  -8   5 1145.44 405.250  19
   7  -8   6 391.301 322.054  19
   7  -7 -11 1612.34 318.512  17
   7  -7 -10 3039.15 441.519  14
   7  -7 -10 1341.25 327.330  17
   7  -7  -9 453.951 308.124  14
   7  -7  -9 630.508 314.070  17
   7  -7  -8 3289.23 621.799  14
   7  -7  -8 4529.81 657.936  17
   7  -7  -7 5888.12 776.665  14
   7  -7  -7 7522.25 834.270  17
   7  -7  -6 6101.70 813.173  14
   7  -7  -6 4745.11 664.918  17
   7  -7  -5 5481.40 752.671  14
   7  -7  -5 6118.75 734.403  17
   7  -7  -4 10551.6 983.808  14
   7  -7  -3 9967.78 938.419  14
   7  -7  -2 2662.63 488.173  14
   7  -7  -2 3200.06 555.470  19
   7  -7  -1 1791.19 460.775  19
   7  -7   0 3299.69 559.687  19
   7  -7   1 1000.79 351.100  19
   7  -7   2 3877.62 606.262  19
   7  -7   3 2139.02 486.926  19
   7  -7   4 3209.65 593.492  19
   7  -7   5 1855.48 540.895  19
   7  -7   6 2300.64 549.545  19
   7  -6 -11 886.410 279.907  17
   7  -6 -10 211.805 250.557  14
   7  -6 -10 676.973 338.987  17
   7  -6  -9 785.476 335.617  14
   7  -6  -9 737.020 346.938  17
   7  -6  -8 2273.19 527.567  14
   7  -6  -8 2217.59 492.726  17
   7  -6  -7-116.165 261.392  14
   7  -6  -7-174.205 257.641  17
   7  -6  -6 2791.88 553.618  14
   7  -6  -6 2295.77 488.036  17
   7  -6  -5 10874.1 1036.14  14
   7  -6  -5 14075.3 1098.75  17
   7  -6  -4 1654.67 435.337  14
   7  -6  -4 1831.01 418.203  17
   7  -6  -3 1054.39 384.537  14
   7  -6  -2 1892.47 426.793  14
   7  -6  -1 21655.2 1252.48   3
   7  -6  -1 19236.0 1269.34  19
   7  -6   0 4316.69 600.924  19
   7  -6   0 4151.29 568.062   3
   7  -6   1 1536.09 420.739  19
   7  -6   2 1261.92 394.751  19
   7  -6   3 14707.3 1177.56  19
   7  -6   4 1618.17 476.132  19
   7  -6   5 1781.60 462.374  19
   7  -6   6 2310.32 548.690  19
   7  -5 -12 460.567 195.029  17
   7  -5 -11 498.648 256.761  17
   7  -5 -10 642.143 264.031  14
   7  -5 -10 593.099 336.986  17
   7  -5  -9 619.780 264.547  14
   7  -5  -9 709.056 394.173  17
   7  -5  -8 76.1027 287.941  14
   7  -5  -8-126.887 330.769  17
   7  -5  -7 745.542 342.788  14
   7  -5  -7 772.764 316.440  17
   7  -5  -6 21.6977 269.755  14
   7  -5  -6 345.937 279.088  17
   7  -5  -5 2352.68 498.600  14
   7  -5  -5 2345.05 468.501  17
   7  -5  -4 16238.4 1194.09  14
   7  -5  -4 16090.1 1138.59  17
   7  -5  -3 2851.68 506.103  14
   7  -5  -2 356.681 231.560   9
   7  -5  -2 436.521 280.406   3
   7  -5  -1 1647.34 424.892   9
   7  -5  -1 1168.80 312.016   3
   7  -5   0 5760.93 646.121   3
   7  -5   1 7351.18 759.803  12
   7  -5   2 16732.6 1212.43  19
   7  -5   3 1949.73 441.840  19
   7  -5   4 5145.99 704.533  19
   7  -5   5 190.477 234.871  19
   7  -5   6 2102.64 531.563  19
   7  -4 -12 1591.60 311.205  17
   7  -4 -11 314.802 263.438  17
   7  -4 -10 492.540 219.073  14
   7  -4 -10 1100.97 385.581  17
   7  -4  -9-283.165 268.200  14
   7  -4  -9 285.661 278.121  17
   7  -4  -8 125.614 271.612  14
   7  -4  -8 552.871 347.967  17
   7  -4  -7 15464.5 1228.26  14
   7  -4  -7 16533.6 1259.12  17
   7  -4  -6 424.380 304.428  14
   7  -4  -6 51.8643 260.625  17
   7  -4  -5 10156.7 955.437  14
   7  -4  -5 10727.1 964.561  17
   7  -4  -4 1779.05 442.646  14
   7  -4  -4 2132.30 409.534  17
   7  -4  -3 20929.0 1251.50   3
   7  -4  -2 14788.1 1034.00   3
   7  -4  -1 36620.6 1637.48   3
   7  -4   0 6889.32 700.334   3
   7  -4   1 18623.2 1125.41   3
   7  -4   1 19844.2 1206.42  12
  -7  -4  -2 4703.45 651.743   4
   7  -4   2 3709.57 572.246  12
   7  -4   3 30227.5 1610.02  19
   7  -4   4 5529.85 713.906  19
   7  -4   5 899.098 375.608  19
   7  -4   6 2274.66 497.982  19
   7  -3 -12 195.042 214.280  17
   7  -3 -11-37.7969 257.722  17
   7  -3 -10 1583.12 451.620  17
   7  -3  -9 1739.14 414.370  14
   7  -3  -9 2302.04 566.422  17
   7  -3  -8 132.096 286.553  14
   7  -3  -8 386.962 361.692  17
   7  -3  -7 6604.62 818.617  14
   7  -3  -7 5957.82 768.892  17
   7  -3  -6 4049.53 617.655  14
   7  -3  -6 3979.58 629.834  17
   7  -3  -5 64.8254 230.971  14
   7  -3  -5 47.4117 201.647  17
   7  -3  -4 16444.0 1173.14  14
   7  -3  -4 17677.3 1176.66  17
   7  -3  -3 6144.09 669.860   3
   7  -3  -2 44404.1 1832.54   3
   7  -3  -1 9638.69 832.079   3
   7  -3   0 29354.4 1430.70   3
   7  -3   0 27179.8 1352.67  12
   7  -3   1 13472.6 989.340  12
   7  -3   2 16606.7 1128.15  12
   7  -3   4 3450.54 580.029  19
   7  -3   4 3110.11 544.347  18
   7  -3   5 24283.8 1503.88  19
   7  -3   5 27146.3 1564.26  18
   7  -3   6 5887.18 740.836  19
   7  -3   6 5358.15 696.876  18
   7  -3   7-146.193 395.066  18
   7  -3   8 384.710 475.389  18
   7  -2 -12 38.3292 191.705  17
   7  -2 -11 2296.97 433.086  17
   7  -2 -10 1.04824 326.067  17
   7  -2  -9 2169.01 534.022  17
   7  -2  -8 6375.67 766.775  14
   7  -2  -8 5701.16 763.853  17
   7  -2  -7 4751.02 673.468  14
   7  -2  -7 5353.40 728.458  17
   7  -2  -6 5711.39 742.824  14
   7  -2  -6 6070.13 761.454  17
   7  -2  -5 228.063 203.649  14
   7  -2  -5 407.184 241.832  17
  -7  -2   4 9575.79 852.738   7
   7  -2  -4 9496.59 842.223   3
   7  -2  -3 3018.79 493.722   3
   7  -2  -2 4892.80 598.924   3
   7  -2  -1 16593.7 1068.97   3
   7  -2   0 12991.4 951.660   3
   7  -2   0 15688.0 1006.41  12
   7  -2   1 21867.7 1233.39  12
   7  -2   2 5618.41 666.656  12
  -7  -2  -3-173.282 255.940   4
   7  -2   4 7754.21 824.162  18
   7  -2   5 2320.65 497.452  18
   7  -2   6 20930.8 1407.78  18
   7  -2   7 652.340 376.975  18
   7  -2   8 173.640 477.553  18
   7  -2   9 940.010 582.717  18
   7  -2  10 434.189 508.393  18
   7  -1 -12 1373.75 328.260  17
   7  -1 -11 613.263 285.204  17
   7  -1 -10 1641.64 440.006  17
   7  -1  -9 472.924 371.410  17
   7  -1  -8 3831.58 658.850  17
   7  -1  -7 20893.9 1370.04  14
   7  -1  -7 20808.1 1392.04  17
   7  -1  -6 9724.50 932.893  14
   7  -1  -6 8557.13 876.412  17
   7  -1  -5 970.370 313.665  14
   7  -1  -5 2011.53 437.383  17
   7  -1  -4 313.239 249.613   3
  -7  -1   4-176.509 236.354   7
   7  -1  -3 1460.90 348.957   3
   7  -1  -2 2611.79 441.236   3
   7  -1  -1 3139.22 489.417   3
   7  -1  -1 3804.95 505.183  12
   7  -1   0 1297.83 345.087  12
   7  -1   1 4798.44 584.176  12
   7  -1   2 1080.40 352.747  12
   7  -1   3 2561.37 481.884  12
   7  -1   4-202.021 266.024  18
   7  -1   5 3395.61 607.649  18
   7  -1   6 4535.64 675.687  18
   7  -1   7 253.077 331.936  18
   7  -1   8 292.296 466.989  18
   7  -1   9 370.761 562.011  18
   7  -1  10 445.840 555.201  18
   7   0 -12 956.968 260.420  17
   7   0 -11-355.645 304.386  17
   7   0 -10 512.999 324.740  17
   7   0  -9 340.335 325.017  17
   7   0  -8 772.122 396.558  17
   7   0  -7-187.141 327.216  17
   7   0  -6 991.880 325.208  17
   7   0  -5 1353.91 373.976  17
   7   0  -4 517.702 239.321   3
  -7   0   4 106.308 205.605   7
  -7   0   3 4528.53 562.798   7
   7   0  -3 4047.93 562.309   3
   7   0  -2 994.679 302.515   3
   7   0  -1 24729.4 1307.01   3
   7   0  -1 24036.0 1266.59  12
   7   0   0 6840.15 685.486  12
   7   0   1 16996.5 1087.59  12
   7   0   2 1280.35 397.490  12
   7   0   3 1211.51 348.474  12
   7   0   4-1.13555 242.504  18
   7   0   5 2607.97 538.674  18
   7   0   6 2373.44 492.996  18
   7   0   7 12589.1 1117.87  18
   7   0   7 13153.8 1103.55  16
   7   0   8-1469.60 642.845  18
   7   0   8-282.275 363.020  16
   7   0   9 5168.23 859.213  18
   7   0   9 4740.61 718.381  16
   7   0  10 1040.93 631.197  18
   7   0  11 220.209 425.701  18
   7   1 -12 1207.77 272.204  17
   7   1 -11 802.771 282.379  17
   7   1 -10 1371.07 384.949  17
   7   1  -9 29.9949 259.683  17
   7   1  -8 2708.55 559.485  17
   7   1  -7 18467.0 1288.42  17
   7   1  -6 8817.64 880.201  17
   7   1  -5 1357.84 378.289  17
   7   1  -4 107.546 206.150   3
  -7   1   4 167.142 166.385   7
   7   1  -3 1218.45 324.852   3
  -7   1   3 1451.74 336.949   7
   7   1  -2 2726.61 456.614   3
   7   1   0 790.685 317.719  12
   7   1   1 4562.44 602.913  12
   7   1   2 1117.03 355.898  12
   7   1   3 3089.68 524.736  12
   7   1   4 199.725 281.803  18
   7   1   5 2373.56 500.288  18
   7   1   6 5994.40 788.871  18
   7   1   7 219.923 317.817  18
   7   1   7 5.77110 276.696  16
   7   1   8 248.001 480.798  18
   7   1   8 899.382 452.385  16
   7   1   9-321.976 647.037  18
   7   1   9 437.248 406.961  16
   7   1  10 1294.60 637.915  18
   7   1  11 923.684 487.239  18
   7   2 -12 215.467 171.595  17
   7   2 -11 2142.95 386.552  17
   7   2 -10 354.390 248.385  17
   7   2  -9 2627.28 521.190  17
   7   2  -8 5531.62 734.177  17
   7   2  -7 4627.39 636.645  17
   7   2  -6 6708.55 768.506  17
   7   2  -5 519.447 273.541  17
   7   2  -4 9534.51 835.514   3
  -7   2   4 9169.06 828.948   7
  -7   2   3 4025.51 550.218   7
   7   2   1 21691.9 1283.60  12
   7   2   2 3801.26 540.971  12
   7   2   3-360.592 308.902  18
   7   2   4 7616.87 830.528  18
   7   2   5 2182.71 473.361  18
   7   2   6 18152.1 1343.80  18
   7   2   7 1085.25 460.552  18
   7   2   7 568.361 435.366  16
   7   2   8 282.346 496.263  18
   7   2   8 462.866 426.724  16
   7   2   9 1415.07 739.171  18
   7   2   9 1312.99 510.368  16
   7   2  10 210.956 627.900  18
   7   2  11-822.458 498.907  18
   7   3 -11 603.551 261.928  17
   7   3 -10 1911.63 423.717  17
   7   3  -9 1726.60 416.182  17
   7   3  -8 149.126 284.451  17
   7   3  -7 6209.79 761.314  17
   7   3  -6 3773.05 584.108  17
   7   3  -5-18.7738 261.653  17
  -7   3   4 17196.7 1163.75   7
  -7   3   3 6977.95 712.912   7
  -7   3   2 46884.9 1785.32   7
   7   3   2 15447.6 1097.32  12
   7   3   3 490.642 303.782  18
   7   3   4 3598.77 611.577  18
   7   3   5 25141.4 1551.23  18
   7   3   6 4822.35 731.458  18
   7   3   7 336.501 356.718  18
   7   3   7 368.727 302.894  16
   7   3   8 629.571 563.677  18
   7   3   8 712.257 479.971  16
   7   3   9 467.288 695.790  18
   7   3   9 814.681 493.447  16
   7   3  10-182.207 619.704  18
   7   3  11 595.338 478.680  18
   7   4  -9 695.043 326.657  17
   7   4  -8 177.690 206.720  17
   7   4  -7 17138.5 1213.38  17
   7   4  -6 27.7851 211.266  17
   7   4  -5 9578.64 890.933  17
   7   4  -4 1386.05 358.982  17
  -7   4   3 21629.6 1268.39   7
  -7   4   2 13819.9 975.917   7
   7   4   3 28633.5 1567.91  18
   7   4   4 4484.89 659.568  18
   7   4   5 1431.92 410.232  18
   7   4   6 3145.84 590.666  18
   7   4   7 1940.80 526.631  18
   7   4   7 1012.45 416.677  16
   7   4   8-190.274 606.834  18
   7   4   8 572.608 398.403  16
   7   4   9-864.190 753.836  18
   7   4   9 197.974 479.445  16
   7   4  10 1178.29 639.534  18
   7   4  11 112.382 446.665  18
   7   5  -6 333.124 228.526  17
   7   5  -5 2999.40 512.552  17
   7   5  -4 14753.3 1072.34  17
  -7   5   3 2605.11 462.377   7
  -7   5   2-36.9520 165.682   7
   7   5   2 15507.8 1139.42  18
   7   5   3 1641.28 428.636  18
   7   5   4 4206.30 653.824  18
   7   5   5 779.360 314.333  18
   7   5   5 313.068 266.439  15
   7   5   6 2358.19 549.367  18
   7   5   7 1133.65 472.754  18
   7   5   7 1854.57 509.504  16
   7   5   8 76.4910 552.489  18
   7   5   8 313.869 462.836  16
   7   5   9-573.969 634.635  18
   7   5   9 251.772 484.492  16
   7   5  10 301.658 563.020  18
   7   6   2 2199.16 464.759  18
   7   6   3 14438.0 1146.28  18
   7   6   4 2139.30 513.019  18
   7   6   4 2154.18 477.008  15
   7   6   5 1495.55 452.808  18
   7   6   5 1446.14 423.968  15
   7   6   6 3167.81 613.474  18
   7   6   6 2930.25 565.709  15
   7   6   7 426.657 430.764  18
   7   6   7 602.429 384.666  16
   7   6   8 1717.99 620.886  18
   7   6   8 2876.84 662.365  16
   7   6   9 619.573 598.525  18
   7   6   9 570.787 511.631  16
   7   6  10-1192.63 567.413  18
   7   7   1 602.144 217.223  18
   7   7   2 3734.03 583.062  18
   7   7   3 1255.97 381.444  18
   7   7   3 1911.30 443.176  15
   7   7   4 2852.82 547.584  18
   7   7   4 2129.34 504.558  15
   7   7   5 857.426 341.848  18
   7   7   5 1918.12 459.739  15
   7   7   6 1429.74 428.133  18
   7   7   6 1976.45 524.980  15
   7   7   7 1546.46 541.305  18
   7   7   7 1077.09 438.806  16
   7   7   8 35.1903 526.661  18
   7   7   8 196.319 395.795  16
   7   7   9 1757.75 659.024  18
   7   7   9 662.305 487.286  16
   7   7  10-535.995 480.150  18
   7   8   2 1352.17 397.676  18
   7   8   2 1520.82 452.214  15
   7   8   3 10063.2 957.807  18
   7   8   3 8988.90 909.378  15
   7   8   4 6613.45 789.296  18
   7   8   4 7273.88 849.512  15
   7   8   5 1278.55 409.200  18
   7   8   5 2650.66 555.414  15
   7   8   6 179.450 294.557  18
   7   8   6 384.630 307.192  15
   7   8   7-77.5939 480.728  18
   7   8   7 185.107 353.611  16
   7   8   8 431.091 494.839  18
   7   8   8 526.376 450.374  16
   7   8   9 1397.48 524.177  18
   7   8   9 1836.87 523.228  16
   7   9   0 2992.92 525.865  15
   7   9   1 6525.81 778.433  15
   7   9   2 2388.43 541.658  15
   7   9   3 13167.5 1117.86  15
   7   9   4 2050.00 470.389  18
   7   9   4 3619.85 629.788  15
   7   9   5 4000.15 601.894  18
   7   9   5 3800.77 600.850  15
   7   9   6 1146.24 454.773  18
   7   9   6 1749.27 497.886  16
   7   9   6 1580.93 449.909  15
   7   9   7 1612.82 510.184  18
   7   9   7 1088.83 405.784  16
   7   9   8 830.358 482.060  18
   7   9   8 562.908 443.726  16
   7   9   9-291.494 426.724  18
   7  10  -2 5099.24 669.822  15
   7  10  -1 10483.1 983.787  15
   7  10   0 16929.3 1260.42  15
   7  10   1 9056.17 932.267  15
   7  10   2 6257.78 801.062  15
   7  10   3 2311.58 527.214  15
   7  10   4 4770.64 686.727  15
   7  10   5 3268.64 599.609  15
   7  10   6 976.057 377.261  16
   7  10   6 1040.22 366.357  15
   7  10   7 1120.66 421.639  16
   7  10   8 1240.14 419.755  16
   7  11  -4 975.130 323.680  15
   7  11  -3 8285.67 853.144  15
   7  11  -2 8365.79 886.910  15
   7  11  -1 4017.17 639.585  15
   7  11   0 5954.41 781.133  15
   7  11   1 3097.64 575.963  15
   7  11   2 6937.24 815.034  15
   7  11   3 84.7316 293.838  15
   7  11   4 1316.46 457.957  15
   7  11   5 56.6094 289.415  16
   7  11   5 578.106 271.547  15
   7  11   6 665.254 306.401  16
   7  11   6-258.626 371.123  15
   7  11   7 108.946 299.731  16
   7  12  -5 2138.36 459.610  15
   7  12  -4 3929.65 598.768  15
   7  12  -3 2533.64 529.614  15
   7  12  -2 4489.29 655.375  15
   7  12  -1 999.523 375.937  15
   7  12   0 1579.39 463.180  15
   7  12   1 2108.88 514.586  15
   7  12   2 5512.35 739.027  15
   7  12   3 2226.84 516.590  15
   7  12   4 2008.04 417.425  16
   7  12   4 1847.71 478.569  15
   7  12   5 746.437 304.867  16
   7  12   5-7.66324 316.189  15
   7  12   6 1256.44 355.693  16
   7  12   6 1153.71 349.717  15
   7  12   7 941.661 335.524  16
   7  13  -6 1078.09 314.903  15
   7  13  -5-90.8886 240.861  15
   7  13  -4 3668.68 565.013  15
   7  13  -3 609.693 271.412  15
   7  13  -2 3205.20 590.141  15
   7  13  -1 481.744 314.692  15
   7  13   0 1313.12 416.777  15
   7  13   1 4660.84 659.478  15
   7  13   2-8.50220 284.664  15
   7  13   3 1364.01 424.852  15
   7  13   4-140.200 288.429  15
   7  13   5 1358.90 403.009  15
   7  13   6 2105.69 385.359  15
   7  14  -6-568.674 256.324  15
   7  14  -5 782.758 295.823  15
   7  14  -4 931.208 344.849  15
   7  14  -3 1576.14 388.099  15
   7  14  -2 312.456 251.541  15
   7  14  -1 173.722 260.189  15
   7  14   0 1172.23 389.099  15
   7  14   1-68.3503 255.614  15
   7  14   2 478.602 286.413  15
   7  14   3 437.703 298.810  15
   7  14   4 1382.63 384.674  15
   7  14   5 1130.08 326.206  15
   7  15  -6 1740.08 313.258  15
   7  15  -5 457.372 229.387  20
   7  15  -5 303.632 227.014  15
   7  15  -4 745.925 282.865  15
   7  15  -3 1335.40 376.279  15
   7  15  -2 301.106 280.188  15
   7  15  -1 638.267 322.926  15
   7  15   0 887.618 335.145  15
   7  15   1 101.584 260.125  15
   7  15   2-304.677 283.976  15
   7  15   3 767.151 308.077  15
   7  15   4 2250.02 396.120  15
   7  15   5 822.978 245.015  15
   7  16  -4 189.536 184.951  15
   7  16  -3 412.018 233.821  15
   7  16  -2 35.4543 218.379  15
   7  16  -1-180.847 221.710  15
   7  16   0 365.036 265.687  15
   7  16   1 564.097 269.776  15
   7  16   2 224.881 225.996  15
   7  16   3 367.804 201.397  15
   7  16   4 256.680 188.087  15
   7  17  -3 309.449 183.051  15
   7  17  -2 742.606 259.461  15
   7  17  -1-41.0888 230.130  15
   7  17   0-12.2435 174.394  15
   7  17   1-9.39381 192.235  15
   7  17   2-54.3926 156.498  15
   8 -15  -3 30.5085 173.675  19
   8 -15  -2 460.018 221.395  19
   8 -15  -1 672.352 248.228  19
   8 -15   0-149.122 199.662  19
   8 -15   1 166.763 181.616  19
   8 -15   2 190.673 148.652  19
   8 -14  -5 1973.32 324.484  19
   8 -14  -4 795.175 239.248  19
   8 -14  -3 23.2575 226.436  19
   8 -14  -2-144.631 191.619  19
   8 -14  -1-284.804 263.952  19
   8 -14   0 451.389 271.731  19
   8 -14   1 426.219 237.318  19
   8 -14   2 219.551 239.191  19
   8 -14   3 83.7284 192.657  19
   8 -13  -6-44.7255 199.788  19
   8 -13  -5 3836.57 495.784  19
   8 -13  -4-56.7539 210.002  19
   8 -13  -3 460.408 268.761  19
   8 -13  -2 1967.09 427.542  19
   8 -13  -1 369.879 287.192  19
   8 -13   0-11.4672 243.132  19
   8 -13   1 2538.03 489.408  19
   8 -13   2 985.310 341.684  19
   8 -13   3 2124.75 429.364  19
   8 -13   4 1200.62 337.695  19
   8 -12  -7-239.565 252.147  19
   8 -12  -6 2619.95 443.094  19
   8 -12  -5 2545.59 488.537  19
   8 -12  -4 2447.02 503.908  19
   8 -12  -3 329.967 339.042  19
   8 -12  -2 1667.45 487.130  19
   8 -12  -1 104.608 307.495  19
   8 -12   0 194.396 313.345  19
   8 -12   1 2.09305 307.922  19
   8 -12   2 412.378 308.410  19
   8 -12   3 1710.21 443.275  19
   8 -12   4 1544.71 417.488  19
   8 -11  -8 1847.74 356.216  19
   8 -11  -7 1796.55 405.298  19
   8 -11  -6 392.857 292.477  19
   8 -11  -6 336.474 260.771  14
   8 -11  -5 141.548 290.072  19
   8 -11  -4 316.024 329.169  19
   8 -11  -3 130.884 341.318  19
   8 -11  -2 2063.77 551.023  19
   8 -11  -1 572.092 378.601  19
   8 -11   0 1145.26 401.404  19
   8 -11   1 4236.19 703.022  19
   8 -11   2 1257.26 430.456  19
   8 -11   3 7724.70 888.563  19
   8 -11   4 1928.90 464.580  19
   8 -11   5 1369.69 417.628  19
   8 -10  -9 1285.68 285.918  19
   8 -10  -8 1200.64 308.312  19
   8 -10  -7 1472.79 436.167  14
   8 -10  -7 1684.63 431.833  19
   8 -10  -6 1136.53 343.132  14
   8 -10  -6 1707.08 450.147  19
   8 -10  -5 1634.19 425.065  14
   8 -10  -5 1646.67 454.286  19
   8 -10  -4 7898.85 859.244  19
   8 -10  -3 4441.15 727.116  19
   8 -10  -2 18734.5 1344.84  19
   8 -10  -1 566.422 372.657  19
   8 -10   0 5375.51 757.566  19
   8 -10   1 2183.46 523.398  19
   8 -10   2 3789.65 672.518  19
   8 -10   3 4397.61 714.369  19
   8 -10   4 2915.43 591.074  19
   8 -10   5 644.685 349.651  19
   8  -9  -9 518.949 241.163  19
   8  -9  -8 591.659 298.384  14
   8  -9  -7-182.968 361.856  14
   8  -9  -6 818.447 406.641  14
   8  -9  -6 791.987 380.667  19
   8  -9  -5 317.031 321.964  14
   8  -9  -5 156.326 328.334  19
   8  -9  -4 1860.43 511.375  19
   8  -9  -4 1746.05 482.340  14
   8  -9  -3 2191.97 535.633  19
   8  -9  -2 1127.32 489.262  19
   8  -9  -1 1071.81 455.218  19
   8  -9   0 5221.56 743.081  19
   8  -9   1 1808.65 498.693  19
   8  -9   2 5672.77 780.802  19
   8  -9   3 480.940 384.953  19
   8  -9   4 1809.58 445.464  19
   8  -9   5 717.729 402.377  19
   8  -8  -9 75.0643 182.626  17
   8  -8  -8 431.069 331.058  14
   8  -8  -8 490.365 304.312  17
   8  -8  -7 160.439 372.257  14
   8  -8  -7 1362.40 347.524  17
   8  -8  -6 4250.60 698.066  14
   8  -8  -5 5015.43 764.091  14
   8  -8  -4 6777.95 833.191  14
   8  -8  -4 6737.89 862.490  19
   8  -8  -3 7136.46 887.073  19
   8  -8  -2 23817.1 1524.48  19
   8  -8  -1 965.024 434.271  19
   8  -8   0 20667.4 1416.73  19
   8  -8   1 3343.60 601.562  19
   8  -8   2 1024.44 455.736  19
   8  -8   3 4363.64 690.978  19
   8  -8   4 530.730 356.223  19
   8  -8   5 882.983 407.620  19
   8  -7 -10 621.027 255.207  17
   8  -7  -9 134.171 222.193  17
   8  -7  -8 2037.92 483.071  14
   8  -7  -8 1727.65 407.853  17
   8  -7  -7 1931.89 516.432  14
   8  -7  -7 1096.70 361.546  17
   8  -7  -6 1318.54 438.321  14
   8  -7  -6 1471.20 389.638  17
   8  -7  -5-37.5478 345.197  14
   8  -7  -5 21.7952 243.991  17
   8  -7  -4 14412.8 1190.28  14
   8  -7  -3 9755.28 985.177  19
   8  -7  -2 7109.45 832.654  19
   8  -7  -1 7754.79 880.722  19
   8  -7   0 887.136 381.977  19
   8  -7   1 657.034 341.260  19
   8  -7   2 657.744 311.372  19
   8  -7   3 205.195 301.298  19
   8  -7   4 3027.96 584.878  19
   8  -7   5 991.831 387.493  19
   8  -7   6 1011.79 362.308  19
   8  -6 -11-147.364 177.946  17
   8  -6 -10 1632.16 369.193  17
   8  -6  -9 1880.68 431.489  17
   8  -6  -8 1166.12 355.869  14
   8  -6  -8 822.545 320.901  17
   8  -6  -7 1696.88 458.332  14
   8  -6  -7 1397.71 428.183  17
   8  -6  -6 2629.11 555.143  14
   8  -6  -6 2687.08 536.781  17
   8  -6  -5 3024.50 600.744  14
   8  -6  -5 1837.75 456.368  17
   8  -6  -4 3015.30 609.537  14
   8  -6  -4 3244.50 523.668  17
   8  -6  -3 864.696 407.604  19
   8  -6  -3 348.495 230.632  17
   8  -6  -2 360.351 260.036  19
   8  -6  -1 1036.97 348.419  19
   8  -6   0 3883.91 624.134  19
   8  -6   1 5298.88 744.079  19
   8  -6   2 4727.54 710.954  19
   8  -6   3 1398.41 408.350  19
   8  -6   4 2713.79 537.505  19
   8  -6   5 1407.50 443.289  19
   8  -6   6 2236.15 508.097  19
   8  -5 -11 551.128 213.075  17
   8  -5 -10 1536.49 363.610  17
   8  -5  -9 1401.60 386.047  17
   8  -5  -8 67.9447 256.772  14
   8  -5  -8-510.443 383.863  17
   8  -5  -7 3680.93 631.897  14
   8  -5  -7 3351.74 616.391  17
   8  -5  -6 743.465 349.105  14
   8  -5  -6 930.150 403.887  17
   8  -5  -5 4255.73 668.260  14
   8  -5  -5 4733.98 671.145  17
   8  -5  -4 1232.11 389.675  17
   8  -5  -3 1580.12 386.904  17
   8  -5  -2 6949.90 796.572  19
   8  -5  -2 5854.10 734.687  17
   8  -5  -1 748.458 340.511  19
   8  -5  -1 423.299 267.730  17
   8  -5   0 12.6972 248.587  19
   8  -5   1 4215.33 648.853  19
   8  -5   2 13933.2 1159.06  19
   8  -5   3 2139.06 499.051  19
   8  -5   4 6868.60 830.558  19
   8  -5   5 6903.89 836.462  19
   8  -5   6 2568.35 543.714  19
   8  -4 -11 1080.03 291.596  17
   8  -4 -10 1738.85 395.159  17
   8  -4  -9 2097.85 506.526  17
   8  -4  -8 2953.09 601.776  17
   8  -4  -7 3104.51 579.324  14
   8  -4  -7 3725.42 642.565  17
   8  -4  -6 4607.17 708.883  14
   8  -4  -6 4239.16 678.061  17
   8  -4  -5 1960.54 451.181  17
   8  -4  -4 10720.1 977.069  17
   8  -4  -3 305.139 284.129  17
   8  -4  -2 1707.79 422.764  19
   8  -4  -2 1900.64 426.363  17
   8  -4  -1 19523.7 1308.74  19
   8  -4  -1 23257.8 1421.14  17
   8  -4   0 6545.24 772.071  19
   8  -4   0 5530.24 708.098  17
   8  -4   1 10785.3 995.048  19
   8  -4   1 12098.6 1018.31  17
   8  -4   2 4042.10 629.386  19
   8  -4   3 6563.25 784.828  19
   8  -4   4 11105.5 1029.77  19
   8  -4   5-120.505 303.615  19
   8  -3 -11 2015.26 372.808  17
   8  -3 -10 1076.22 343.266  17
   8  -3  -9 86.1629 303.260  17
   8  -3  -8 7.96758 278.475  17
   8  -3  -7 3224.95 611.765  17
   8  -3  -6 2122.16 492.868  17
   8  -3  -5 1180.30 444.248  17
   8  -3  -4 1974.53 461.440  17
   8  -3  -3 321.097 245.316  17
   8  -3  -2 3466.43 589.080  19
   8  -3  -2 3038.86 538.076  17
   8  -3  -1 14801.4 1128.61  19
   8  -3  -1 15640.4 1152.01  17
   8  -3   0 1801.74 453.350  19
   8  -3   0 2295.36 506.006  17
   8  -3   1 11105.0 974.426  19
   8  -3   1 11749.6 1007.61  17
   8  -3   2 5117.78 681.641  19
   8  -3   2 4976.61 694.253  18
   8  -3   3 479.940 251.839  19
   8  -3   3 1391.88 442.146  18
   8  -3   4 1908.80 439.974  19
   8  -3   4 1534.40 436.074  18
   8  -3   5 4585.35 641.331  19
   8  -3   5 4962.93 704.104  18
   8  -3   6 1933.66 455.799  18
   8  -3   7 289.216 356.629  18
   8  -2 -11 201.363 221.381  17
   8  -2 -10-128.094 252.366  17
   8  -2  -9 611.425 387.544  17
   8  -2  -8 2462.81 554.751  17
   8  -2  -7 331.461 341.293  17
   8  -2  -6 1452.18 439.460  17
   8  -2  -5 9770.17 964.252  17
   8  -2  -4 10598.4 973.957  17
   8  -2  -3 7722.98 816.532  17
   8  -2  -2 8560.02 818.774  19
   8  -2  -2 8106.05 842.110  17
   8  -2  -1 6764.35 750.041  19
   8  -2  -1 6108.77 742.661  17
   8  -2   0 39382.3 1863.46  17
   8  -2   1 18948.0 1283.50  17
   8  -2   2 9653.44 937.859  18
   8  -2   3 1970.25 449.730  18
   8  -2   4 7597.80 855.101  18
   8  -2   5 5492.10 747.929  18
   8  -2   6 3310.16 572.282  18
   8  -2   7 269.371 315.479  18
   8  -2   8 51.2592 464.417  18
   8  -2   9-138.107 471.592  18
   8  -1 -11 1044.74 320.392  17
   8  -1 -10 438.479 322.658  17
   8  -1  -9 1563.62 446.257  17
   8  -1  -8 3525.76 625.397  17
   8  -1  -7 10677.6 1017.15  17
   8  -1  -6 9693.55 961.609  17
   8  -1  -5 15094.3 1173.04  17
   8  -1  -4 5816.99 763.128  17
   8  -1  -3 55421.0 2227.52  17
   8  -1  -2 3091.99 566.860  17
   8  -1  -1 73076.6 2589.02  17
   8  -1   0 3199.75 564.513  17
   8  -1   1 12182.4 1036.01  17
   8  -1   2 1235.67 379.187  18
   8  -1   3 5828.85 748.178  18
   8  -1   4 1565.54 448.288  18
   8  -1   5 5503.93 758.104  18
   8  -1   6 1213.95 427.272  18
   8  -1   7 1642.97 469.900  18
   8  -1   8 1548.69 515.674  18
   8  -1   9 2052.58 573.882  18
   8   0 -11 332.972 194.431  17
   8   0 -10 3157.79 518.279  17
   8   0  -9 114.686 246.328  17
   8   0  -8 15.7418 257.854  17
   8   0  -7 11386.6 1037.74  17
   8   0  -6 15858.5 1230.30  17
   8   0  -5 7600.15 849.428  17
   8   0  -4 346.050 239.213  17
   8   0  -3 5767.05 730.781  17
   8   0  -2 11308.4 984.588  17
   8   0  -1 20742.6 1351.10  17
   8   0   0 30921.7 1633.46  17
   8   0   1 1262.00 413.875  17
   8   0   2 23426.8 1468.39  18
   8   0   3 3095.63 582.312  18
   8   0   4 17713.4 1320.08  18
   8   0   5 701.609 424.116  18
   8   0   6 1311.91 448.891  18
   8   0   7 134.470 353.689  18
   8   0   7-80.0967 293.512  16
   8   0   8 1798.13 589.437  18
   8   0   9-238.495 539.983  18
   8   0  10 831.024 431.716  18
   8   1 -11 646.681 235.479  17
   8   1 -10 524.515 275.633  17
   8   1  -9 1162.71 386.171  17
   8   1  -8 4348.41 649.744  17
   8   1  -7 11042.2 1021.52  17
   8   1  -6 10275.1 972.426  17
   8   1  -5 13426.6 1089.61  17
   8   1  -4 4052.84 628.931  17
   8   1  -3 53394.8 2192.76  17
   8   1  -2 1483.34 427.417  17
   8   1  -1 67173.7 2453.08  17
   8   1   0 2677.19 500.533  17
   8   1   1 12513.5 1055.52  17
   8   1   2 1545.28 452.092  18
   8   1   3 6256.51 799.387  18
   8   1   4 826.374 352.335  18
   8   1   5 5771.43 784.015  18
   8   1   6 987.636 350.805  18
   8   1   7 2524.65 577.153  18
   8   1   7 1961.75 460.498  16
   8   1   8 709.920 535.458  18
   8   1   8 808.889 368.881  16
   8   1   9 1550.23 621.218  18
   8   1   9 1271.49 458.057  16
   8   1  10-121.613 457.763  18
   8   2 -11 264.008 196.091  17
   8   2 -10 74.2194 207.593  17
   8   2  -9 82.7999 209.127  17
   8   2  -8 2044.36 450.603  17
   8   2  -7-176.538 304.459  17
   8   2  -6 2055.27 501.870  17
   8   2  -5 9635.42 934.466  17
   8   2  -4 9188.60 905.425  17
   8   2  -3 9804.83 914.040  17
   8   2  -2 9281.70 911.204  17
   8   2  -1 5915.91 734.588  17
   8   2   0 38948.7 1852.26  17
   8   2   1 18238.3 1262.27  17
   8   2   2 11430.5 1030.70  18
   8   2   3 2190.55 523.242  18
   8   2   4 7910.28 886.758  18
   8   2   5 7452.43 904.218  18
   8   2   6 2851.56 598.958  18
   8   2   7 691.607 406.818  18
   8   2   7 71.6624 268.574  16
   8   2   8-288.002 509.998  18
   8   2   8-72.1138 338.800  16
   8   2   9-659.403 553.566  18
   8   2   9 144.112 353.079  16
   8   2  10 869.307 490.110  18
   8   3 -10 1171.91 308.092  17
   8   3  -9 598.670 292.481  17
   8   3  -8 220.959 269.980  17
   8   3  -7 2808.42 530.173  17
   8   3  -6 1559.22 435.036  17
   8   3  -5 1141.32 383.918  17
   8   3  -4 1959.88 472.526  17
   8   3  -3-190.822 302.345  17
   8   3  -2 3187.74 549.563  17
   8   3  -1 14208.0 1097.30  17
   8   3   0 1743.12 433.552  17
   8   3   1 11905.5 1037.38  17
   8   3   2 4251.22 662.655  18
   8   3   3 285.092 300.385  18
   8   3   4 1871.33 512.844  18
   8   3   5 4952.01 752.987  18
   8   3   6 1798.56 510.957  18
   8   3   7-514.707 499.227  18
   8   3   7-116.825 372.133  16
   8   3   8 864.421 616.699  18
   8   3   8 1269.95 434.210  16
   8   3   9 1260.93 592.969  18
   8   3   9 1608.92 502.289  16
   8   3  10-297.585 461.241  18
   8   4  -9 2553.06 433.411  17
   8   4  -8 2170.72 441.360  17
   8   4  -7 2811.02 531.635  17
   8   4  -6 4048.71 607.715  17
   8   4  -5 3351.71 574.380  17
   8   4  -4 9457.59 918.760  17
   8   4  -3-14.1694 227.882  17
   8   4  -2 1980.62 442.146  17
   8   4  -1 20939.8 1344.22  17
   8   4   0 5502.30 698.132  17
   8   4   2 4847.77 697.400  18
   8   4   3 6303.20 797.178  18
   8   4   4 12060.4 1099.84  18
   8   4   5 310.719 358.761  18
   8   4   6 4151.48 697.995  18
   8   4   7 1050.75 465.151  18
   8   4   7 889.061 446.123  16
   8   4   8 1829.72 620.191  18
   8   4   8 3669.90 626.315  16
   8   4   9 603.062 562.107  18
   8   4   9 533.031 408.009  16
   8   4  10 1772.91 484.334  18
   8   5  -7 2998.61 526.277  17
   8   5  -6-51.8681 236.035  17
   8   5  -5 4325.64 656.161  17
   8   5  -4 782.628 337.910  17
   8   5  -3 1384.35 396.253  17
   8   5  -2 6411.13 758.171  17
   8   5  -1 477.300 243.939  17
   8   5   0-103.042 245.136  17
   8   5   1 5235.18 723.294  18
   8   5   2 15329.5 1201.33  18
   8   5   3 1969.98 488.921  18
   8   5   4 4978.43 729.712  18
   8   5   5 6215.73 812.291  18
   8   5   6 4948.79 715.493  18
   8   5   7 2809.17 606.024  18
   8   5   7 2382.12 539.452  16
   8   5   8 855.197 561.131  18
   8   5   8-38.6964 383.339  16
   8   5   9 546.770 517.882  18
   8   5   9 715.017 441.783  16
   8   6  -4 3458.15 579.891  17
   8   6  -3 179.868 237.048  17
   8   6  -2 458.443 322.520  17
   8   6  -1 761.528 312.673  17
   8   6   1 5283.82 730.037  18
   8   6   2 5074.89 723.162  18
   8   6   3 1174.27 370.965  18
   8   6   4 1710.52 458.050  18
   8   6   5 690.048 302.662  18
   8   6   6 2779.44 559.741  18
   8   6   7 173.706 426.572  18
   8   6   7-77.9412 324.210  16
   8   6   8-22.5975 499.785  18
   8   6   8 340.088 389.942  16
   8   6   9 662.077 488.691  18
   8   6   9 90.7411 380.296  16
   8   7  -1 6784.68 758.774  17
   8   7   0 1185.34 387.194  18
   8   7   1 541.629 315.205  18
   8   7   2-87.6094 285.330  18
   8   7   3-49.7370 274.827  18
   8   7   4 2860.73 560.693  18
   8   7   5 1503.51 442.298  18
   8   7   5 773.346 302.151  15
   8   7   6 2057.67 481.925  18
   8   7   7 1015.24 466.392  18
   8   7   7 1017.67 433.629  16
   8   7   8 264.156 469.020  18
   8   7   8 205.097 358.378  16
   8   7   9 73.0441 397.134  18
   8   7   9 143.002 330.871  16
   8   8   0 22404.0 1386.80  18
   8   8   1 4895.06 669.692  18
   8   8   2 744.019 308.781  18
   8   8   3 4769.33 658.028  18
   8   8   4 573.767 315.076  18
   8   8   4-83.1637 247.821  15
   8   8   5 580.621 313.661  18
   8   8   5 871.450 292.638  15
   8   8   6-202.693 319.704  18
   8   8   6 135.130 299.741  16
   8   8   7 180.638 391.622  18
   8   8   7 298.405 324.938  16
   8   8   8 232.693 431.846  18
   8   8   8 463.305 408.206  16
   8   9   3 506.485 316.171  18
   8   9   3 184.578 264.454  15
   8   9   4 1037.64 331.216  18
   8   9   4 2233.00 432.654  15
   8   9   5 760.932 339.817  18
   8   9   5 1077.09 344.587  15
   8   9   6 994.885 366.614  18
   8   9   6 624.809 339.654  16
   8   9   7 425.114 379.204  18
   8   9   7-12.2313 294.254  16
   8   9   8 621.783 391.432  18
   8   9   8 781.134 348.063  16
   8  10   2 4090.85 601.095  15
   8  10   3 4935.80 657.292  15
   8  10   4 3426.43 535.927  15
   8  10   5 738.495 341.914  16
   8  10   5 723.107 332.078  15
   8  10   6 415.398 274.217  16
   8  10   7 1352.38 362.862  16
   8  11   0 1579.34 436.459  15
   8  11   1 4734.41 650.020  15
   8  11   2 1774.68 418.438  15
   8  11   3 9046.65 835.034  15
   8  11   4 2555.09 463.045  15
   8  11   5 1221.72 327.027  16
   8  11   5 2025.94 401.537  15
   8  11   6 280.328 241.472  16
   8  11   7 119.897 229.110  16
   8  12  -1 171.827 238.430  15
   8  12   0-42.8682 252.633  15
   8  12   1 671.192 333.748  15
   8  12   2 779.827 323.246  15
   8  12   3 1364.77 377.163  15
   8  12   4 1732.69 357.781  16
   8  12   4 1358.37 354.167  15
   8  12   5 118.263 207.827  16
   8  12   5 574.872 240.501  15
   8  12   6 1962.58 341.445  16
   8  13  -2 2341.39 408.722  15
   8  13  -1 121.768 242.006  15
   8  13   0 346.654 247.551  15
   8  13   1 1649.24 378.908  15
   8  13   2 1360.57 367.427  15
   8  13   3 2695.29 438.202  15
   8  13   4 1354.76 312.128  15
   8  13   5 2697.44 383.446  15
   8  14  -3 129.327 197.709  15
   8  14  -2 281.029 180.376  15
   8  14  -1-61.7244 219.422  15
   8  14   0 413.551 239.808  15
   8  14   1 1083.23 302.573  15
   8  14   2 255.750 191.733  15
   8  14   3 388.982 207.726  15
   8  14   4 1640.43 304.404  15
   8  15  -3 351.182 191.354  15
   8  15  -2 478.098 189.263  15
   8  15  -1-112.259 184.550  15
   8  15   0 111.441 203.163  15
   8  15   1 119.237 193.385  15
   8  15   2 79.9184 175.788  15
   8  15   3 870.495 239.674  15
   9 -14  -2-81.7390 201.150  19
   9 -14  -1 596.417 228.450  19
   9 -14   0 1684.60 321.750  19
   9 -14   1-51.1507 187.387  19
   9 -13  -5 1548.03 285.467  19
   9 -13  -4 1034.78 266.374  19
   9 -13  -3 97.3884 193.992  19
   9 -13  -2-43.6338 219.091  19
   9 -13  -1 2556.54 442.113  19
   9 -13   0-95.1479 243.059  19
   9 -13   1 3007.03 455.401  19
   9 -13   2 3050.09 424.659  19
   9 -13   3-47.8236 183.090  19
   9 -12  -6 1623.10 319.802  19
   9 -12  -5 562.552 257.024  19
   9 -12  -4 591.717 276.490  19
   9 -12  -3-144.185 233.365  19
   9 -12  -2 422.228 275.035  19
   9 -12  -1 1328.56 350.643  19
   9 -12   0 1817.51 452.182  19
   9 -12   1 571.825 299.329  19
   9 -12   2 2047.42 433.279  19
   9 -12   3 3229.12 474.147  19
   9 -12   4 621.986 255.962  19
   9 -11  -7 44.0859 173.330  19
   9 -11  -6 364.609 237.213  19
   9 -11  -5 11.7020 222.211  19
   9 -11  -4 690.347 289.789  19
   9 -11  -3 534.692 319.969  19
   9 -11  -2 442.408 295.595  19
   9 -11  -1 147.872 262.098  19
   9 -11   0 110.926 313.419  19
   9 -11   1 604.418 362.196  19
   9 -11   2 509.216 295.155  19
   9 -11   3 1132.87 372.343  19
   9 -11   4 60.3072 214.828  19
   9 -10  -8 1329.49 281.012  19
   9 -10  -7 492.283 233.556  19
   9 -10  -6 829.696 332.515  19
   9 -10  -5 1627.02 451.364  19
   9 -10  -4 7250.59 799.960  19
   9 -10  -3 607.187 380.562  19
   9 -10  -2 5393.45 718.864  19
   9 -10  -1 1336.86 431.074  19
   9 -10   0 3302.24 605.621  19
   9 -10   1 591.371 371.275  19
   9 -10   2-97.2893 288.108  19
   9 -10   3 166.312 293.113  19
   9 -10   4 646.892 312.820  19
   9  -9  -8 1089.55 275.793  19
   9  -9  -7 364.498 239.473  19
   9  -9  -6 858.177 367.129  19
   9  -9  -5 1518.35 445.689  19
   9  -9  -4 5334.24 719.586  19
   9  -9  -3 4904.22 711.587  19
   9  -9  -2 3736.20 623.570  19
   9  -9  -1 3788.95 645.399  19
   9  -9   0 1582.78 486.373  19
   9  -9   1 755.897 390.930  19
   9  -9   2 1549.19 449.416  19
   9  -9   3 735.502 326.581  19
   9  -9   4 61.4340 264.569  19
   9  -9   5 675.890 331.278  19
   9  -8  -9 33.8757 176.574  19
   9  -8  -8 37.4011 223.342  19
   9  -8  -7-173.805 319.239  19
   9  -8  -6 2028.71 449.311  19
   9  -8  -5 3666.14 628.391  19
   9  -8  -4 555.594 451.670  19
   9  -8  -3 5540.60 763.071  19
   9  -8  -2 3271.83 627.142  19
   9  -8  -1 490.816 364.995  19
   9  -8   0 1756.77 475.723  19
   9  -8   1 9439.81 951.742  19
   9  -8   2-259.734 299.641  19
   9  -8   3 2014.77 475.220  19
   9  -8   4 246.815 261.271  19
   9  -8   5 204.750 240.588  19
   9  -7  -9 863.854 274.583  19
   9  -7  -9 195.209 150.665  17
   9  -7  -8 268.558 279.235  19
   9  -7  -8-22.2404 205.858  17
   9  -7  -7 702.666 331.585  19
   9  -7  -7 984.825 325.823  17
   9  -7  -6 1512.19 466.252  19
   9  -7  -6 1593.53 368.661  17
   9  -7  -5 1276.56 481.991  19
   9  -7  -5 2166.78 455.704  17
   9  -7  -4 1505.75 476.827  19
   9  -7  -3 513.556 364.751  19
   9  -7  -2 295.532 325.432  19
   9  -7  -1 1933.45 493.462  19
   9  -7   0 8215.01 899.372  19
   9  -7   1 798.061 375.183  19
   9  -7   2 10930.9 1013.13  19
   9  -7   3 309.888 284.768  19
   9  -7   4-509.350 355.347  19
   9  -7   5 805.486 313.229  19
   9  -6 -10 692.733 206.949  19
   9  -6  -9 636.592 245.237  17
   9  -6  -8 2605.48 432.491  17
   9  -6  -7 1351.50 419.350  17
   9  -6  -6 1010.03 325.199  17
   9  -6  -5 262.310 304.386  19
   9  -6  -5 735.496 335.561  17
   9  -6  -4 4050.13 656.846  19
   9  -6  -4 5275.02 684.059  17
   9  -6  -3 3775.90 647.946  19
   9  -6  -3 4646.18 652.576  17
   9  -6  -2 2692.71 527.332  19
   9  -6  -2 3605.03 552.841  17
   9  -6  -1 2933.32 567.685  19
   9  -6   0 2632.32 525.565  19
   9  -6   1 3245.17 629.389  19
   9  -6   2 1177.87 474.000  19
   9  -6   3 1756.38 458.622  19
   9  -6   4 2759.58 524.665  19
   9  -6   5-285.349 299.805  19
   9  -5 -10 226.801 200.198  17
   9  -5  -9 2375.53 431.586  17
   9  -5  -8 727.209 318.533  17
   9  -5  -7-112.071 236.989  17
   9  -5  -6-422.892 369.489  17
   9  -5  -5 3568.17 650.233  19
   9  -5  -5 3828.70 617.870  17
   9  -5  -4 1261.43 445.928  19
   9  -5  -4 500.418 302.984  17
   9  -5  -3 2514.69 523.435  19
   9  -5  -3 2714.28 516.018  17
   9  -5  -2 1030.01 359.559  19
   9  -5  -2 1068.12 313.725  17
   9  -5  -1 3943.09 645.859  19
   9  -5  -1 4215.53 624.568  17
   9  -5   0 1059.20 344.597  19
   9  -5   0 1374.38 362.798  17
   9  -5   1 1693.26 464.085  19
   9  -5   2 1253.79 397.810  19
   9  -5   3 199.475 249.858  19
   9  -5   4 1903.20 471.900  19
   9  -5   5 2307.51 499.514  19
   9  -4 -10 644.261 250.133  17
   9  -4  -9 1074.33 320.141  17
   9  -4  -8 490.502 278.637  17
   9  -4  -7 301.038 302.205  17
   9  -4  -6 781.699 371.269  17
   9  -4  -5 1917.85 476.934  17
   9  -4  -4 2693.38 534.567  19
   9  -4  -4 2641.94 558.555  17
   9  -4  -3 1524.33 433.647  19
   9  -4  -3 1863.17 462.224  17
   9  -4  -2 665.906 325.281  19
   9  -4  -2 1634.20 409.092  17
   9  -4  -1 506.257 292.162  19
   9  -4  -1 352.871 310.142  17
   9  -4   0 2341.10 501.097  19
   9  -4   0 2257.28 504.470  17
   9  -4   1 1216.59 360.209  19
   9  -4   1 2895.78 533.303  18
   9  -4   2 4997.92 684.113  19
   9  -4   2 5618.11 689.989  18
   9  -4   3 1970.38 475.385  19
   9  -4   4 1321.25 400.133  19
   9  -4   5 1124.90 364.064  19
   9  -3 -10 3502.18 458.113  17
   9  -3  -9 149.685 247.812  17
   9  -3  -8 2796.82 532.264  17
   9  -3  -7 1711.86 487.001  17
   9  -3  -6 1830.20 486.276  17
   9  -3  -5 13546.3 1124.93  17
   9  -3  -4 2325.26 527.077  19
   9  -3  -4 1709.85 481.718  17
   9  -3  -3 15132.7 1167.63  19
   9  -3  -3 14391.9 1151.07  17
   9  -3  -2 1019.13 356.945  19
   9  -3  -2 871.859 343.855  17
   9  -3  -1 184.923 197.083  19
   9  -3  -1 493.238 333.498  17
   9  -3   0 469.276 331.395  19
   9  -3   0 417.022 278.102  17
   9  -3   1 227.914 257.331  19
   9  -3   1 131.343 250.503  18
   9  -3   1-23.6460 284.578  17
   9  -3   2 959.333 388.707  18
   9  -3   3 919.136 372.704  18
   9  -3   4 1493.31 420.461  18
   9  -3   5-208.054 226.016  18
   9  -3   6 417.159 279.220  18
   9  -2 -10 290.055 221.036  17
   9  -2  -9 1154.06 337.963  17
   9  -2  -8 1473.80 414.382  17
   9  -2  -7 280.239 306.790  17
   9  -2  -6 5641.10 749.437  17
   9  -2  -5 3131.46 590.148  17
   9  -2  -4 16141.2 1170.28  19
   9  -2  -4 15288.2 1197.34  17
   9  -2  -3 3752.26 571.841  19
   9  -2  -3 2982.12 554.093  17
   9  -2  -2 7442.25 795.805  19
   9  -2  -2 6750.25 805.770  17
   9  -2  -1 4417.11 672.648  17
   9  -2   0 9439.78 910.025  17
   9  -2   1 8043.13 886.096  17
   9  -2   2 14558.2 1177.16  18
   9  -2   3 596.077 358.954  18
   9  -2   4 8582.55 917.166  18
   9  -2   5 1226.24 423.322  18
   9  -2   6 676.638 292.325  18
   9  -2   7 513.198 365.143  18
   9  -2   8 1698.93 424.220  18
   9  -1 -10 202.878 209.126  17
   9  -1  -9 461.237 315.270  17
   9  -1  -8-281.176 351.129  17
   9  -1  -7-1146.79 393.402  17
   9  -1  -6-96.6737 343.621  17
   9  -1  -5 3456.26 623.318  17
   9  -1  -4 778.330 398.307  17
   9  -1  -3 6518.90 781.728  17
   9  -1  -2 5747.83 733.379  17
   9  -1  -1 91.2188 261.957  17
   9  -1   0 336.888 277.901  17
   9  -1   1 4596.10 674.300  17
   9  -1   2 2309.78 558.413  18
   9  -1   3 11054.5 1052.55  18
   9  -1   4 2132.66 524.954  18
   9  -1   5 944.373 398.826  18
   9  -1   6 306.147 254.480  18
   9  -1   7 3218.14 577.068  18
   9  -1   8 742.667 401.877  18
   9   0 -10 147.742 176.309  17
   9   0  -9 516.264 287.675  17
   9   0  -8-121.617 287.636  17
   9   0  -7-104.130 275.153  17
   9   0  -6 54.2489 269.747  17
   9   0  -5 3329.60 582.899  17
   9   0  -4 767.064 379.743  17
   9   0  -3 8138.52 879.710  17
   9   0  -2 20379.2 1371.72  17
   9   0  -1 7543.43 842.010  17
   9   0   0 6165.05 786.654  17
   9   0   1 14012.5 1139.62  17
   9   0   2 829.873 398.741  18
   9   0   3 6547.56 828.413  18
   9   0   4 466.048 340.989  18
   9   0   5 575.311 406.945  18
   9   0   6-261.604 289.397  18
   9   0   6-105.895 225.501  16
   9   0   7-21.7562 376.550  18
   9   0   8 494.483 430.646  18
   9   1 -10 86.1984 167.519  17
   9   1  -9 334.880 235.470  17
   9   1  -8-10.7186 235.804  17
   9   1  -7 244.196 268.579  17
   9   1  -6 1599.68 485.393  17
   9   1  -5 3137.64 561.372  17
   9   1  -4 588.325 320.129  17
   9   1  -3 6440.55 781.030  17
   9   1  -2 4991.23 686.010  17
   9   1  -1 267.892 266.031  17
   9   1   0 419.192 336.922  17
   9   1   2 2561.01 564.397  18
   9   1   3 10924.7 1072.28  18
   9   1   4 2362.22 554.835  18
   9   1   5 944.683 438.458  18
   9   1   6 318.064 320.313  18
   9   1   6 429.531 297.463  16
   9   1   7 2081.15 527.339  18
   9   1   7 2689.38 472.687  16
   9   1   8 88.1323 435.201  18
   9   1   8 692.423 323.971  16
   9   1   9 2060.57 443.305  18
   9   2 -10 40.7573 147.963  17
   9   2  -9 667.355 282.023  17
   9   2  -8 1592.92 398.543  17
   9   2  -7 1251.15 400.309  17
   9   2  -6 4793.51 692.205  17
   9   2  -5 3528.17 606.735  17
   9   2  -4 14041.5 1132.72  17
   9   2  -3 2762.16 540.525  17
   9   2  -2 6770.87 820.955  17
   9   2  -1 3224.36 588.851  17
   9   2   0 8057.64 885.570  17
   9   2   2 13292.6 1158.45  18
   9   2   3 124.731 304.841  18
   9   2   4 7685.64 910.363  18
   9   2   5 893.069 430.603  18
   9   2   6 507.098 332.068  18
   9   2   6 862.010 340.695  16
   9   2   7 575.864 415.472  18
   9   2   7 712.559 329.071  16
   9   2   8 3197.85 596.407  18
   9   2   8 2883.17 458.468  16
   9   2   9 555.115 412.888  18
   9   3 -10 2835.03 350.999  17
   9   3  -9 524.008 218.300  17
   9   3  -8 2644.14 487.381  17
   9   3  -7 1572.85 412.217  17
   9   3  -6 1293.95 383.833  17
   9   3  -5 14896.7 1135.05  17
   9   3  -4 1798.51 476.589  17
   9   3  -3 13442.7 1117.60  17
   9   3  -2 750.223 385.977  17
   9   3  -1 343.070 331.310  17
   9   3   0 629.598 305.700  17
   9   3   1-44.3172 338.598  18
   9   3   2 570.475 369.319  18
   9   3   3 38.4280 277.412  18
   9   3   4 979.853 441.880  18
   9   3   5-138.686 310.149  18
   9   3   6 233.648 278.579  18
   9   3   7 383.652 401.798  18
   9   3   7-83.6447 338.054  16
   9   3   8 1253.43 483.413  18
   9   3   8 655.783 367.714  16
   9   3   9-350.388 420.406  18
   9   4  -9 1597.58 317.324  17
   9   4  -8 195.466 209.734  17
   9   4  -7 290.453 218.586  17
   9   4  -6 556.101 315.810  17
   9   4  -5 3429.41 608.490  17
   9   4  -4 2075.52 497.984  17
   9   4  -3 1921.68 472.515  17
   9   4  -2 1074.89 398.691  17
   9   4  -1 399.303 310.541  17
   9   4   0 1926.94 467.007  17
   9   4   1 1242.74 435.443  18
   9   4   2 4631.59 701.885  18
   9   4   3 3012.22 621.545  18
   9   4   4 1167.76 391.036  18
   9   4   5 955.696 437.275  18
   9   4   6 627.676 359.262  18
   9   4   6 1412.02 435.943  16
   9   4   7 909.544 445.798  18
   9   4   7 259.192 278.133  16
   9   4   8 336.529 466.534  18
   9   4   8 423.903 306.829  16
   9   5  -7 227.642 223.203  17
   9   5  -6 184.892 236.222  17
   9   5  -5 3731.88 572.363  17
   9   5  -4 411.391 300.264  17
   9   5  -3 2339.44 501.371  17
   9   5  -2 784.696 329.578  17
   9   5  -1 3790.22 603.946  17
   9   5   1 1230.53 416.832  18
   9   5   2 2404.32 553.387  18
   9   5   3 287.080 294.489  18
   9   5   4 951.192 380.438  18
   9   5   5 1199.28 410.280  18
   9   5   6-384.160 375.717  18
   9   5   6 470.865 402.483  16
   9   5   7 709.679 413.532  18
   9   5   7-100.021 267.287  16
   9   5   8-183.375 401.174  18
   9   5   8 420.287 336.810  16
   9   6  -5 507.208 280.165  17
   9   6  -4 4235.07 636.069  17
   9   6  -3 3468.11 576.710  17
   9   6  -2 2523.07 493.781  17
   9   6   0 2549.83 516.894  18
   9   6   1 4511.26 685.402  18
   9   6   2 886.791 411.445  18
   9   6   3 1668.62 424.472  18
   9   6   4 2430.31 513.863  18
   9   6   5 477.535 334.939  18
   9   6   6 229.697 318.438  18
   9   6   6 465.126 331.947  16
   9   6   7 432.550 364.583  18
   9   6   7 103.088 279.866  16
   9   6   8 760.249 396.422  18
   9   6   8-66.5466 305.574  16
   9   7  -1 2547.66 501.039  18
   9   7   0 9107.38 913.290  18
   9   7   1 1003.09 375.427  18
   9   7   2 10570.4 1006.84  18
   9   7   3 298.119 291.509  18
   9   7   4-80.1765 274.367  18
   9   7   5 1709.42 445.402  18
   9   7   6 1836.94 441.775  18
   9   7   6 1067.09 415.980  16
   9   7   7 941.712 393.090  18
   9   7   7 834.186 351.066  16
   9   7   8 775.456 318.539  16
   9   8  -1 665.211 333.753  18
   9   8   0 1784.34 465.592  18
   9   8   1 8462.32 856.978  18
   9   8   2 202.089 252.041  18
   9   8   3 3546.59 554.005  18
   9   8   4-8.37134 270.564  18
   9   8   5 829.812 304.545  18
   9   8   6-218.588 304.366  18
   9   8   6 79.1494 257.679  16
   9   8   7 2349.28 443.354  18
   9   8   7 2158.42 415.119  16
   9   9   3 546.231 287.368  18
   9   9   4 523.678 252.363  18
   9   9   5 437.162 257.223  18
   9   9   5 546.475 274.008  16
   9   9   6 498.968 305.001  18
   9   9   6 108.412 232.453  16
   9   9   7-427.896 279.421  16
   9  10   5 623.661 283.170  16
   9  10   6 487.458 257.387  16
   9  11   4 110.005 183.894  16
   9  11   5 237.505 179.740  16
   9  12   3 2615.77 366.438  16
  10 -12  -3 113.977 176.773  19
  10 -12  -2 593.562 241.796  19
  10 -12  -1 584.797 252.914  19
  10 -12   0 291.259 203.647  19
  10 -12   1 36.1912 202.046  19
  10 -12   2 527.825 207.484  19
  10 -11  -5-39.7960 193.206  19
  10 -11  -4-179.672 212.793  19
  10 -11  -3 450.154 228.332  19
  10 -11  -2 86.9627 225.574  19
  10 -11  -1 1070.35 324.231  19
  10 -11   0 875.599 315.526  19
  10 -11   1 504.843 250.337  19
  10 -11   2 370.288 205.186  19
  10 -11   3 87.7961 162.986  19
  10 -10  -6 1852.74 325.102  19
  10 -10  -5 378.824 235.795  19
  10 -10  -4 636.663 303.776  19
  10 -10  -3 1173.73 343.600  19
  10 -10  -2 253.982 244.447  19
  10 -10  -1 1240.12 359.845  19
  10 -10   0-98.1972 269.951  19
  10 -10   1 576.323 280.446  19
  10 -10   2 658.813 283.195  19
  10 -10   3 257.055 211.310  19
  10  -9  -7 362.393 185.263  19
  10  -9  -6 373.920 224.460  19
  10  -9  -5 334.947 227.161  19
  10  -9  -4 228.682 292.554  19
  10  -9  -3 533.965 304.090  19
  10  -9  -2 2419.83 491.198  19
  10  -9  -1 607.344 311.437  19
  10  -9   0 932.391 340.615  19
  10  -9   1 509.990 264.037  19
  10  -9   2 1315.98 341.010  19
  10  -9   3-359.795 290.713  19
  10  -9   4 350.863 203.980  19
  10  -8  -7 138.406 205.802  19
  10  -8  -6 235.226 232.321  19
  10  -8  -5 588.415 275.806  19
  10  -8  -4 1965.85 449.973  19
  10  -8  -3 1658.99 437.913  19
  10  -8  -2 1551.11 453.823  19
  10  -8  -1 2683.77 509.392  19
  10  -8   0 711.046 332.040  19
  10  -8   1 677.977 279.418  19
  10  -8   2-150.541 275.561  19
  10  -8   3-189.999 237.115  19
  10  -8   4 1189.24 295.140  19
  10  -7  -8 454.362 214.694  19
  10  -7  -7-63.8045 220.777  19
  10  -7  -7-8.75631 152.201  17
  10  -7  -6 123.116 234.968  19
  10  -7  -6-644.957 309.492  17
  10  -7  -5 771.820 319.791  19
  10  -7  -5 1093.69 311.063  17
  10  -7  -4 1399.49 415.346  19
  10  -7  -3 6117.26 734.819  19
  10  -7  -2 86.3806 285.575  19
  10  -7  -1 5431.72 712.318  19
  10  -7   0 1256.07 421.688  19
  10  -7   1 790.742 359.172  19
  10  -7   2 247.775 246.041  19
  10  -7   3 317.953 238.981  19
  10  -7   4 348.389 217.449  19
  10  -6  -8 272.777 184.698  19
  10  -6  -8 155.383 177.422  17
  10  -6  -7 1200.55 322.750  19
  10  -6  -7 994.358 288.963  17
  10  -6  -6 1096.89 331.658  19
  10  -6  -6 1279.23 340.009  17
  10  -6  -5-201.141 286.829  19
  10  -6  -5 54.0950 209.267  17
  10  -6  -4 174.445 263.986  19
  10  -6  -4-334.109 265.241  17
  10  -6  -3 1921.60 470.385  19
  10  -6  -3 2241.50 413.351  17
  10  -6  -2 7499.00 810.410  19
  10  -6  -2 7689.80 753.034  17
  10  -6  -1 229.060 235.049  19
  10  -6   0 4198.50 626.353  19
  10  -6   1 2214.90 410.795  19
  10  -6   2 468.311 285.851  19
  10  -6   3 1380.74 366.142  19
  10  -6   4 373.616 230.806  19
  10  -5  -8 181.192 191.735  19
  10  -5  -8 330.884 192.567  17
  10  -5  -7 104.602 221.950  19
  10  -5  -7 475.833 255.211  17
  10  -5  -6 1360.28 366.459  19
  10  -5  -6 457.045 272.694  17
  10  -5  -5 2898.77 512.145  19
  10  -5  -5 2492.66 468.524  17
  10  -5  -4 1934.96 452.047  19
  10  -5  -4 1383.57 374.563  17
  10  -5  -3 1671.04 448.614  19
  10  -5  -3 1794.40 434.965  17
  10  -5  -2 1008.60 383.721  19
  10  -5  -2 1135.95 350.697  17
  10  -5  -1 2286.29 472.582  19
  10  -5  -1 2063.32 436.195  17
  10  -5   0 8578.18 837.624  19
  10  -5   1 1086.60 362.653  19
  10  -5   2 1413.48 381.105  19
  10  -5   3-83.6346 294.899  19
  10  -5   4 437.314 210.366  19
  10  -4  -9 1370.06 262.547  17
  10  -4  -8 1544.01 309.526  19
  10  -4  -8 2152.75 380.102  17
  10  -4  -7 1160.87 345.644  19
  10  -4  -7 657.719 309.279  17
  10  -4  -6 1198.49 354.344  19
  10  -4  -6 805.705 349.402  17
  10  -4  -5-195.562 248.698  19
  10  -4  -5 153.804 240.316  17
  10  -4  -4 2258.73 477.670  19
  10  -4  -4 1764.18 442.724  17
  10  -4  -3 1517.10 402.124  19
  10  -4  -3 1460.96 384.326  17
  10  -4  -2 120.304 218.182  19
  10  -4  -2 594.145 307.178  17
  10  -4  -1 1771.43 433.198  19
  10  -4  -1 1846.05 450.221  17
  10  -4   0 2508.02 448.562  19
  10  -4   0 2916.50 499.292  18
  10  -4   1 2183.80 448.724  19
  10  -4   1 2429.67 466.209  18
  10  -4   2 879.007 312.928  19
  10  -4   2 509.594 277.963  18
  10  -3  -9 513.139 203.664  17
  10  -3  -8 814.761 253.231  19
  10  -3  -8 628.807 298.951  17
  10  -3  -7 1433.76 349.846  19
  10  -3  -7 808.161 331.424  17
  10  -3  -6 317.649 246.828  19
  10  -3  -6 188.685 271.552  17
  10  -3  -5 552.293 302.927  19
  10  -3  -5 67.5572 295.653  17
  10  -3  -4 1545.59 380.164  19
  10  -3  -4 1703.36 477.540  17
  10  -3  -3-307.816 279.522  19
  10  -3  -3 9.55761 265.802  17
  10  -3  -2 1788.23 394.753  19
  10  -3  -2 2169.17 511.294  17
  10  -3  -1 157.160 253.862  17
  10  -3   0 2869.61 523.982  18
  10  -3   1 325.269 250.860  18
  10  -3   2 709.791 318.395  18
  10  -3   3 2084.79 442.065  18
  10  -3   4 456.208 288.339  18
  10  -3   5 632.393 239.188  18
  10  -2  -9 725.439 242.834  17
  10  -2  -8 52.8264 165.315  19
  10  -2  -8 452.776 273.482  17
  10  -2  -7 294.360 197.391  19
  10  -2  -7 178.677 296.888  17
  10  -2  -6 2894.51 486.749  19
  10  -2  -6 2312.64 480.295  17
  10  -2  -5 926.985 310.732  19
  10  -2  -5 919.201 376.217  17
  10  -2  -4 1338.48 451.554  17
  10  -2  -3 1718.27 469.006  17
  10  -2  -2 43.3659 277.370  17
  10  -2  -1 156.144 278.590  17
  10  -2   0-67.0388 280.177  17
  10  -2   1 584.605 351.031  18
  10  -2   2 1175.92 365.944  18
  10  -2   3 1476.46 378.083  18
  10  -2   4 1631.42 400.037  18
  10  -2   5 554.967 287.871  18
  10  -2   6 6.17235 262.793  18
  10  -1  -9 230.372 175.145  17
  10  -1  -8-359.553 246.398  17
  10  -1  -7 253.737 275.946  17
  10  -1  -6 125.610 251.646  17
  10  -1  -5 2390.00 530.369  17
  10  -1  -4 1147.04 416.336  17
  10  -1  -3 3481.54 625.269  17
  10  -1  -2 5011.63 729.490  17
  10  -1  -1 3270.46 604.291  17
  10  -1   0 2445.07 545.777  17
  10  -1   1 4918.80 727.292  18
  10  -1   2 433.274 322.311  18
  10  -1   3 4271.71 616.637  18
  10  -1   4 709.095 374.380  18
  10  -1   5 523.272 277.886  18
  10  -1   6 796.768 318.976  18
  10  -1   7 1010.55 356.592  18
  10   0  -9 124.883 167.141  17
  10   0  -8 367.057 255.356  17
  10   0  -7-297.684 312.629  17
  10   0  -6 266.537 337.299  17
  10   0  -5-10.4408 330.639  17
  10   0  -4 4333.56 666.827  17
  10   0  -3 379.863 359.490  17
  10   0  -2 1038.24 401.157  17
  10   0  -1 2553.82 560.076  17
  10   0   0 2692.92 560.427  17
  10   0   1 225.736 337.208  18
  10   0   2 10424.9 1012.48  18
  10   0   3 60.6667 324.762  18
  10   0   4 1361.77 395.656  18
  10   0   5 472.048 304.566  18
  10   0   6 407.727 258.278  18
  10   0   7 931.613 340.345  18
  10   1  -9 226.080 190.284  17
  10   1  -8 542.690 283.179  17
  10   1  -7 596.568 343.595  17
  10   1  -6 250.342 322.404  17
  10   1  -5 2661.72 530.203  17
  10   1  -4 1041.01 401.205  17
  10   1  -3 4064.65 658.717  17
  10   1  -2 4392.62 675.419  17
  10   1  -1 2436.67 566.526  17
  10   1   1 4185.86 687.283  18
  10   1   2 111.213 370.357  18
  10   1   3 4137.77 653.989  18
  10   1   4-92.5915 304.498  18
  10   1   5 668.843 317.077  18
  10   1   6 1002.31 353.660  18
  10   1   6 291.107 218.193  16
  10   1   7 182.187 327.386  18
  10   2  -9-206.061 191.158  17
  10   2  -8-45.7577 205.962  17
  10   2  -7 141.850 241.693  17
  10   2  -6 1940.22 440.929  17
  10   2  -5 1032.79 365.797  17
  10   2  -4 1055.86 371.087  17
  10   2  -3 1671.25 478.628  17
  10   2  -2 37.0338 283.752  17
  10   2  -1-25.2376 347.458  17
  10   2   0 524.774 365.269  18
  10   2   1 4.53477 366.711  18
  10   2   2 446.102 366.124  18
  10   2   3 468.010 326.771  18
  10   2   4 1012.28 405.920  18
  10   2   5-58.4074 257.237  18
  10   2   6 55.4700 252.488  18
  10   2   6 295.312 231.786  16
  10   2   7 565.861 336.841  18
  10   2   7 135.044 223.444  16
  10   3  -8-78.8568 194.426  17
  10   3  -7 245.144 241.745  17
  10   3  -6 25.3713 217.211  17
  10   3  -5 962.893 373.643  17
  10   3  -4 1630.88 431.971  17
  10   3  -3-264.808 290.006  17
  10   3  -2 1562.98 426.488  17
  10   3  -1-376.911 367.758  17
  10   3   0 3396.00 625.187  18
  10   3   1 175.848 320.388  18
  10   3   2 205.072 301.337  18
  10   3   3 1335.06 443.985  18
  10   3   4 444.174 352.868  18
  10   3   5 727.324 379.183  18
  10   3   6 209.008 278.209  18
  10   3   6 60.2394 234.989  16
  10   3   7-258.301 338.948  18
  10   3   7 46.3156 232.025  16
  10   4  -8 1567.18 290.323  17
  10   4  -7 576.952 251.658  17
  10   4  -6 454.245 262.484  17
  10   4  -5-362.323 306.069  17
  10   4  -4 1921.13 443.296  17
  10   4  -3 1244.64 397.285  17
  10   4  -2 286.736 298.011  17
  10   4   0 1975.79 483.386  18
  10   4   1 2282.49 537.036  18
  10   4   2 396.108 385.042  18
  10   4   3 234.087 267.734  18
  10   4   4 597.032 337.195  18
  10   4   5-74.7461 256.800  18
  10   4   6 684.871 331.313  18
  10   4   6 774.938 320.253  16
  10   4   7 478.727 360.875  18
  10   4   7 50.3559 238.587  16
  10   5  -7-54.4223 143.980  17
  10   5  -6 334.811 209.653  17
  10   5  -5 2348.27 447.224  17
  10   5  -4 1596.73 398.093  17
  10   5  -3 1418.92 395.837  17
  10   5  -2 841.912 328.559  17
  10   5  -1 1629.38 422.059  18
  10   5   0 8331.72 903.055  18
  10   5   1 997.242 386.353  18
  10   5   2 1966.61 476.334  18
  10   5   3 202.565 303.609  18
  10   5   4 245.076 290.796  18
  10   5   5 312.821 268.162  18
  10   5   6 1164.69 383.804  18
  10   5   6 1153.27 319.240  16
  10   5   7-221.526 308.996  18
  10   5   7 550.966 251.975  16
  10   6  -5-43.5460 184.528  17
  10   6  -4-768.292 327.147  17
  10   6  -1 275.093 316.673  18
  10   6   0 2995.40 548.083  18
  10   6   1 2689.64 496.424  18
  10   6   2 443.005 311.228  18
  10   6   3 483.190 328.063  18
  10   6   4 1437.60 386.366  18
  10   6   5 852.320 302.362  18
  10   6   5 774.500 326.219  16
  10   6   6 190.551 283.426  18
  10   6   6 1045.46 310.428  16
  10   7  -2-320.393 330.653  18
  10   7  -1 5691.05 692.988  18
  10   7   0 566.709 275.978  18
  10   7   1 1219.56 348.558  18
  10   7   2 651.451 283.079  18
  10   7   3 277.670 242.932  18
  10   7   4-264.956 264.224  18
  10   7   5-303.400 260.868  18
  10   7   5-17.6098 240.206  16
  10   7   6-6.61440 251.248  18
  10   7   6-31.9473 206.354  16
  10   8  -2 1242.09 342.715  18
  10   8  -1 2105.41 428.780  18
  10   8   0 948.023 349.358  18
  10   8   1 353.463 235.461  18
  10   8   2-118.149 230.615  18
  10   8   3 92.6449 168.359  18
  10   8   4 1085.34 283.062  18
  10   8   5 444.928 244.865  18
  10   8   5 178.842 193.214  16
  10   9   4 449.136 236.248  16
  10   9   5 341.448 209.180  16
  10  10   4-218.028 195.317  16
  11  -9  -3 282.085 208.972  19
  11  -9  -2 573.967 248.307  19
  11  -9  -1 1800.82 314.575  19
  11  -9   0 219.688 179.355  19
  11  -9   1 282.312 174.757  19
  11  -8  -4 77.9027 184.941  19
  11  -8  -3 726.628 241.765  19
  11  -8  -2 1432.50 314.963  19
  11  -8  -1 6.10699 182.161  19
  11  -8   0 867.709 250.815  19
  11  -8   1 529.616 218.498  19
  11  -8   2 54.6907 146.224  19
  11  -7  -5 387.754 196.941  19
  11  -7  -4 1354.95 314.706  19
  11  -7  -3 2018.78 361.638  19
  11  -7  -2 472.019 232.492  19
  11  -7  -1 2086.38 381.584  19
  11  -7   0 551.912 233.104  19
  11  -7   1-53.0552 164.951  19
  11  -7   2 590.248 208.196  19
  11  -6  -5-72.8276 174.854  19
  11  -6  -5 218.611 156.042  17
  11  -6  -4-104.057 173.099  19
  11  -6  -4-475.515 204.241  17
  11  -6  -3 1554.87 340.642  19
  11  -6  -2 2452.24 401.802  19
  11  -6  -1 498.823 234.811  19
  11  -6   0 1357.52 304.315  19
  11  -6   1 1094.85 285.509  19
  11  -6   2 282.937 147.888  19
  11  -5  -6 139.768 146.599  19
  11  -5  -6 1112.38 261.747  17
  11  -5  -5-245.479 196.876  19
  11  -5  -5 117.534 201.959  17
  11  -5  -4 340.578 196.458  19
  11  -5  -4 560.127 267.251  17
  11  -5  -3 537.225 258.291  19
  11  -5  -3 363.208 219.682  17
  11  -5  -2 684.613 254.942  19
  11  -5  -1 1434.10 296.188  19
  11  -5   0 1314.15 312.927  19
  11  -4  -7 970.353 249.121  17
  11  -4  -6 663.351 205.039  19
  11  -4  -6 573.205 234.895  17
  11  -4  -5 851.171 230.628  19
  11  -4  -5 863.834 292.399  17
  11  -4  -4 220.442 184.566  19
  11  -4  -4 240.285 234.635  17
  11  -4  -3 2266.93 370.063  19
  11  -4  -3 2748.04 460.733  17
  11  -4  -2 421.883 233.478  18
  11  -4  -1 600.921 256.805  18
  11  -4   0-27.0123 215.158  18
  11  -3  -7-259.686 198.432  17
  11  -3  -6 342.347 234.667  17
  11  -3  -5 875.070 313.756  17
  11  -3  -4 1772.43 436.300  17
  11  -3  -3 1478.72 386.872  17
  11  -3  -2 2872.62 494.866  17
  11  -3  -1 1856.78 409.383  18
  11  -3   0 1558.99 358.237  18
  11  -3   1 416.341 249.080  18
  11  -3   2 394.621 234.013  18
  11  -3   3 894.331 272.344  18
  11  -2  -7 864.177 281.249  17
  11  -2  -6 502.911 273.717  17
  11  -2  -5 362.878 251.724  17
  11  -2  -4 422.848 283.131  17
  11  -2  -3-320.993 313.113  17
  11  -2  -2 436.790 293.779  17
  11  -2  -1 3023.58 516.420  18
  11  -2   0-242.296 295.209  18
  11  -2   1-629.272 302.161  18
  11  -2   2 972.861 302.941  18
  11  -2   3 457.611 247.306  18
  11  -2   4 448.181 234.788  18
  11  -1  -7 1152.00 287.914  17
  11  -1  -6 280.314 219.951  17
  11  -1  -5 1451.28 398.851  17
  11  -1  -4 87.1405 283.799  17
  11  -1  -3 814.101 323.348  17
  11  -1  -2 617.142 298.427  17
  11  -1  -1-134.592 275.407  18
  11  -1   0-99.2749 282.308  18
  11  -1   1 974.663 365.965  18
  11  -1   2 149.646 264.191  18
  11  -1   3 789.176 268.879  18
  11  -1   4 287.328 224.250  18
  11  -1   5 221.703 206.438  18
  11   0  -7 525.558 224.513  17
  11   0  -6 494.358 250.768  17
  11   0  -5 552.482 326.825  17
  11   0  -4 139.251 260.746  17
  11   0  -3 91.3449 287.777  17
  11   0  -2-326.521 349.816  17
  11   0  -1 228.660 308.326  18
  11   0   0 1294.54 417.492  18
  11   0   1 695.801 355.299  18
  11   0   2 12.4103 244.940  18
  11   0   3 427.894 276.830  18
  11   0   4 365.464 251.631  18
  11   0   5 1133.49 295.211  18
  11   1  -7 631.342 232.809  17
  11   1  -6 928.587 308.917  17
  11   1  -5 1300.30 370.560  17
  11   1  -4-80.0941 245.257  17
  11   1  -3 755.063 360.319  17
  11   1  -2 288.044 257.051  17
  11   1  -1-7.69658 337.320  18
  11   1   0-298.912 358.590  18
  11   1   1 1581.84 400.165  18
  11   1   2-10.7176 249.862  18
  11   1   3 719.400 330.564  18
  11   1   4-117.554 223.182  18
  11   1   5 63.6209 215.941  18
  11   2  -7 538.145 200.067  17
  11   2  -6 1027.03 292.906  17
  11   2  -5 312.664 229.887  17
  11   2  -4-166.145 277.719  17
  11   2  -3 304.604 246.150  17
  11   2  -1 2695.77 535.392  18
  11   2   0-235.675 351.794  18
  11   2   1-180.552 292.452  18
  11   2   2 1997.13 462.310  18
  11   2   3 195.745 245.676  18
  11   2   4 192.670 255.976  18
  11   2   5 31.9943 214.968  18
  11   3  -7 114.022 132.632  17
  11   3  -6 407.183 199.266  17
  11   3  -5 663.190 251.166  17
  11   3  -4 1054.90 354.519  17
  11   3  -3 1159.93 348.147  17
  11   3  -2 2496.56 493.528  18
  11   3  -1 1051.80 404.940  18
  11   3   0 1574.40 454.434  18
  11   3   1 196.484 296.742  18
  11   3   2 237.042 281.969  18
  11   3   3 791.562 334.054  18
  11   3   4 66.5850 208.703  18
  11   3   5 673.363 256.834  18
  11   3   5-147.521 205.028  16
  11   4  -6 397.339 198.964  17
  11   4  -5 506.231 228.916  17
  11   4  -4 254.385 240.555  17
  11   4  -2 489.009 295.128  18
  11   4  -1 622.059 303.929  18
  11   4   0 119.627 254.686  18
  11   4   1 2188.62 461.829  18
  11   4   2 130.312 272.560  18
  11   4   3-150.621 278.579  18
  11   4   4 109.915 231.269  18
  11   4   5 66.3585 208.155  18
  11   4   5 437.669 235.074  16
  11   5  -3 678.684 267.366  18
  11   5  -2 467.399 295.636  18
  11   5  -1 985.577 336.767  18
  11   5   0 1745.60 397.148  18
  11   5   1 99.4886 238.377  18
  11   5   2 296.863 259.799  18
  11   5   3 482.850 230.038  18
  11   5   4 60.1819 196.309  18
  11   6  -5 439.679 219.390  18
  11   6  -4 114.499 179.538  18
  11   6  -3 1346.44 307.735  18
  11   6  -2 2025.87 396.556  18
  11   6  -1 818.869 295.094  18
  11   6   0 1482.00 350.994  18
  11   6   1 21.8838 221.485  18
  11   6   2 195.133 233.065  18
  11   6   3 86.1316 196.361  18
  11   6   4 213.618 191.160  18
  11   6   4 256.634 188.161  16
  11   7  -3 2051.61 329.125  18
  11   7  -2 242.175 176.239  18
  11   7  -1 2055.69 360.475  18
  11   7   0 1824.44 350.791  18
  11   7   1 264.594 229.318  18
  11   7   2-185.244 187.633  18
  11   7   3 161.218 183.341  18
  11   8   0 802.669 214.830  18
  11   8   1-59.0291 134.973  18
  12  -3  -3 1897.46 333.603  18
  12  -3  -2 551.282 214.611  18
  12  -3  -1 625.523 206.487  18
  12  -2  -4 2122.16 339.999  18
  12  -2  -3 151.857 194.115  18
  12  -2  -2 2325.45 375.171  18
  12  -2  -1 1638.85 319.693  18
  12  -2   0-226.896 239.164  18
  12  -2   1 1567.67 297.841  18
  12  -1  -4 591.396 247.246  18
  12  -1  -3 799.029 280.743  18
  12  -1  -2 552.549 252.457  18
  12  -1  -1-125.564 180.648  18
  12  -1   0 268.143 206.293  18
  12  -1   1 454.551 226.157  18
  12  -1   2 154.984 153.442  18
  12   0  -4-140.368 217.966  18
  12   0  -3-157.869 257.814  18
  12   0  -2 887.241 311.470  18
  12   0  -1 417.051 232.598  18
  12   0   0 2314.25 380.275  18
  12   0   1 2131.13 346.579  18
  12   0   2 2317.68 351.211  18
  12   1  -4 413.681 205.800  18
  12   1  -3 1032.64 293.454  18
  12   1  -2 666.833 258.749  18
  12   1  -1-81.7080 185.158  18
  12   1   0 502.920 220.528  18
  12   1   1 39.8254 216.178  18
  12   1   2-170.645 198.740  18
  12   2  -4 3083.41 413.718  18
  12   2  -3-199.828 215.306  18
  12   2  -2 1847.87 345.870  18
  12   2  -1 1463.32 331.759  18
  12   2   0 191.390 207.228  18
  12   2   1 2119.88 375.962  18
  12   2   2 1251.58 273.597  18
  12   3  -4 196.255 185.238  18
  12   3  -3 2220.19 361.180  18
  12   3  -2-129.756 217.996  18
  12   3  -1 894.538 260.277  18
  12   3   0 1077.23 290.567  18
  12   3   1 380.537 215.640  18
  12   3   2 296.080 163.530  18
  12   4  -3 1071.09 260.310  18
  12   4  -2 260.165 205.376  18
  12   4  -1 346.175 220.754  18
  12   4   0 3075.60 400.043  18
  12   4   1 358.713 191.895  18
  12   5  -1 214.397 156.329  18
  12   5   0 182.967 177.461  18
   0   0   0    0.00    0.00   0

TITL exp_8792 in P2(1)
REM P2(1) (#4 in standard setting)
CELL 1.54184  10.154803  17.344837  11.920261  90.0000  94.4353  90.0000
ZERR    1.00   0.000529   0.000925   0.000626   0.0000   0.0043   0.0000
LATT -1
SYMM -x, y+1/2,-z
SFAC C H N O
UNIT 10.00 11.00 1.00 2.00
TREF
HKLF 4
END
;
_shelx_hkl_checksum   61216
